# Supplementary material for: The minimal intrinsic stochasticity of constitutively expressed eukaryotic genes is sub-Poissonian
Source: Sci Adv. 2023 Aug 9;9(32):eadh5138. doi: 10.1126/sciadv.adh5138 (PMC10411910; doi:10.1126/sciadv.adh5138)
Supplement: Supplementary file 2 — Data S1 to S5 [file sciadv.adh5138_data_s1_to_s5.zip]

Archive with 5 entries (5 files):
- sciadv.adh5138_data_s1.xlsx
- sciadv.adh5138_data_s2.xlsx
- sciadv.adh5138_data_s3.xlsx
- sciadv.adh5138_data_s4.xlsx
- sciadv.adh5138_data_s5.xlsx
