# Supplementary material for: The minimal intrinsic stochasticity of constitutively expressed eukaryotic genes is sub-Poissonian
Source: Sci Adv. 2023 Aug 9;9(32):eadh5138. doi: 10.1126/sciadv.adh5138 (PMC10411910; doi:10.1126/sciadv.adh5138)
Supplement: Supplementary file 2 — Data S1 to S5 [file sciadv.adh5138_data_s1_to_s5.zip › sciadv.adh5138_data_s1.xlsx]

## Sheet: VariableDescriptions
Data S1. Source Data for correlation analysis in Fig. 1A (qPCR)
RNA relative expression levels from qPCR experiments
Variable	Description
SampleID	unique ID for cDNA library
Strain	unique strain ID
StrainGenotype	genotype of strain
ModifiedGene	Which gene's expression was modified in this strain?
Gene	gene whose expression is measured by qPCR
Target	sequence target of qPCR primers
RelExp	relative expression of gene normalized to the control sample (ControlSample)
Ct_mean	mean of cycle threshold
Ct_SD	standard deviation of cycle threshold
R2	coefficient of correlation for the standard curve (R^2)
Efficiency	efficiency of PCR (slope of standard curve)
TargetType	whether expression is measured for gene of interest (experimental) or a reference gene (reference)
ControlSample	cDNA library ID for control sample which expression is normalized to
ControlStrain	control sample strain ID
ControlStrainGenotype	control sample strain genotype
ReferenceGenes	set of reference genes used for calculating relative expression
qPCRname	unique qPCR experiment ID

## Sheet: Data
SampleID	Strain	StrainGenotype	ModifiedGene	Gene	Target	RelExp	Ct_mean	Ct_SD	R2	Efficiency	TargetType	ControlSample	ControlStrain	ControlStrainGenotype	ReferenceGenes	qPCRname
SU161_190607	SU161	leu1<<343nt-bub1+-ymeGFP-427nt	bub1	mad1	mad1	0.997405	24.0731	0.0600635	0.9974	93.7496	experimental	SU228_190607	SU228	bub1+-ymEGFP	act1, cdc2	190702_bub1_replace_leu1
SU161_190607	SU161	leu1<<343nt-bub1+-ymeGFP-427nt	bub1	mad2	mad2	0.894627	23.1762	0.271889	0.996	95.7906	experimental	SU228_190607	SU228	bub1+-ymEGFP	act1, cdc2	190702_bub1_replace_leu1
SU161_190607	SU161	leu1<<343nt-bub1+-ymeGFP-427nt	bub1	mad3	mad3	0.950501	23.9138	0.0337298	0.9977	96.1528	experimental	SU228_190607	SU228	bub1+-ymEGFP	act1, cdc2	190702_bub1_replace_leu1
SU161_190607	SU161	leu1<<343nt-bub1+-ymeGFP-427nt	bub1	bub1	bub1	1.79539	22.3825	0.124069	0.9969	93.0371	experimental	SU228_190607	SU228	bub1+-ymEGFP	act1, cdc2	190702_bub1_replace_leu1
SU161_190607	SU161	leu1<<343nt-bub1+-ymeGFP-427nt	bub1	act1	act1	0.840719	18.3567	0.0213029	0.9972	97.5408	reference	SU228_190607	SU228	bub1+-ymEGFP	act1, cdc2	190702_bub1_replace_leu1
SU161_190607	SU161	leu1<<343nt-bub1+-ymeGFP-427nt	bub1	cdc2	cdc2	1.18946	22.6158	0.0928176	0.995	96.8655	reference	SU228_190607	SU228	bub1+-ymEGFP	act1, cdc2	190702_bub1_replace_leu1
SU162_190607	SU162	leu1<<82nt-bub1+-ymeGFP-427nt	bub1	mad1	mad1	0.991054	24.4408	0.157087	0.9974	93.7496	experimental	SU228_190607	SU228	bub1+-ymEGFP	act1, cdc2	190702_bub1_replace_leu1
SU162_190607	SU162	leu1<<82nt-bub1+-ymeGFP-427nt	bub1	mad2	mad2	0.990713	23.3769	0.213565	0.996	95.7906	experimental	SU228_190607	SU228	bub1+-ymEGFP	act1, cdc2	190702_bub1_replace_leu1
SU162_190607	SU162	leu1<<82nt-bub1+-ymeGFP-427nt	bub1	mad3	mad3	1.02249	24.157	0.0334004	0.9977	96.1528	experimental	SU228_190607	SU228	bub1+-ymEGFP	act1, cdc2	190702_bub1_replace_leu1
SU162_190607	SU162	leu1<<82nt-bub1+-ymeGFP-427nt	bub1	bub1	bub1	1.61901	22.8998	0.0716501	0.9969	93.0371	experimental	SU228_190607	SU228	bub1+-ymEGFP	act1, cdc2	190702_bub1_replace_leu1
SU162_190607	SU162	leu1<<82nt-bub1+-ymeGFP-427nt	bub1	act1	act1	0.836119	18.7126	0.0275448	0.9972	97.5408	reference	SU228_190607	SU228	bub1+-ymEGFP	act1, cdc2	190702_bub1_replace_leu1
SU162_190607	SU162	leu1<<82nt-bub1+-ymeGFP-427nt	bub1	cdc2	cdc2	1.196	22.9573	0.0850657	0.995	96.8655	reference	SU228_190607	SU228	bub1+-ymEGFP	act1, cdc2	190702_bub1_replace_leu1
SU230_190607	SU230	bub1Œî::ymEGFP	bub1	mad1	mad1	0.847498	24.4633	0.197268	0.9974	93.7496	experimental	SU228_190607	SU228	bub1+-ymEGFP	act1, cdc2	190702_bub1_replace_leu1
SU230_190607	SU230	bub1Œî::ymEGFP	bub1	mad2	mad2	0.84319	23.4061	0.0275934	0.996	95.7906	experimental	SU228_190607	SU228	bub1+-ymEGFP	act1, cdc2	190702_bub1_replace_leu1
SU230_190607	SU230	bub1Œî::ymEGFP	bub1	mad3	mad3	0.964001	24.0343	0.0563566	0.9977	96.1528	experimental	SU228_190607	SU228	bub1+-ymEGFP	act1, cdc2	190702_bub1_replace_leu1
SU230_190607	SU230	bub1Œî::ymEGFP	bub1	bub1	bub1	0	NA	NA	0.9969	93.0371	experimental	SU228_190607	SU228	bub1+-ymEGFP	act1, cdc2	190702_bub1_replace_leu1
SU230_190607	SU230	bub1Œî::ymEGFP	bub1	act1	act1	0.842031	18.4943	0.032858	0.9972	97.5408	reference	SU228_190607	SU228	bub1+-ymEGFP	act1, cdc2	190702_bub1_replace_leu1
SU230_190607	SU230	bub1Œî::ymEGFP	bub1	cdc2	cdc2	1.1876	22.7587	0.0805245	0.995	96.8655	reference	SU228_190607	SU228	bub1+-ymEGFP	act1, cdc2	190702_bub1_replace_leu1
SU228_190607	SU228	bub1+-ymEGFP	bub1	mad1	mad1	1	24.7412	0.0459077	0.9974	93.7496	experimental	SU228_190607	SU228	bub1+-ymEGFP	act1, cdc2	190702_bub1_replace_leu1
SU228_190607	SU228	bub1+-ymEGFP	bub1	mad2	mad2	1	23.6721	0.0821612	0.996	95.7906	experimental	SU228_190607	SU228	bub1+-ymEGFP	act1, cdc2	190702_bub1_replace_leu1
SU228_190607	SU228	bub1+-ymEGFP	bub1	mad3	mad3	1	24.4982	0.0603213	0.9977	96.1528	experimental	SU228_190607	SU228	bub1+-ymEGFP	act1, cdc2	190702_bub1_replace_leu1
SU228_190607	SU228	bub1+-ymEGFP	bub1	bub1	bub1	1	23.9481	0.0163029	0.9969	93.0371	experimental	SU228_190607	SU228	bub1+-ymEGFP	act1, cdc2	190702_bub1_replace_leu1
SU228_190607	SU228	bub1+-ymEGFP	bub1	act1	act1	1	18.7547	0.0289079	0.9972	97.5408	reference	SU228_190607	SU228	bub1+-ymEGFP	act1, cdc2	190702_bub1_replace_leu1
SU228_190607	SU228	bub1+-ymEGFP	bub1	cdc2	cdc2	1	23.5282	0.138678	0.995	96.8655	reference	SU228_190607	SU228	bub1+-ymEGFP	act1, cdc2	190702_bub1_replace_leu1
SU185_190607	SU185	wis1+<<130nt-bub1+-ymEGFP-427nt	bub1	mad1	mad1	1.08995	24.2212	0.0258585	0.9988	88.6591	experimental	SU228_190612	SU228	bub1+-ymEGFP	act1, cdc2	190710_bub1_wis1
SU185_190607	SU185	wis1+<<130nt-bub1+-ymEGFP-427nt	bub1	mad2	mad2	1.23328	22.9568	0.0337634	0.997965	94.8471	experimental	SU228_190612	SU228	bub1+-ymEGFP	act1, cdc2	190710_bub1_wis1
SU185_190607	SU185	wis1+<<130nt-bub1+-ymEGFP-427nt	bub1	mad3	mad3	1.14822	23.9035	0.059059	0.998879	91.9878	experimental	SU228_190612	SU228	bub1+-ymEGFP	act1, cdc2	190710_bub1_wis1
SU185_190607	SU185	wis1+<<130nt-bub1+-ymEGFP-427nt	bub1	bub1	bub1	1.9388	22.7725	0.0512557	0.996971	98.9612	experimental	SU228_190612	SU228	bub1+-ymEGFP	act1, cdc2	190710_bub1_wis1
SU185_190607	SU185	wis1+<<130nt-bub1+-ymEGFP-427nt	bub1	act1	act1	0.915661	18.4322	0.0169272	0.999305	96.6553	reference	SU228_190612	SU228	bub1+-ymEGFP	act1, cdc2	190710_bub1_wis1
SU185_190607	SU185	wis1+<<130nt-bub1+-ymEGFP-427nt	bub1	cdc2	cdc2	1.09211	22.8496	0.0670957	0.998061	94.1737	reference	SU228_190612	SU228	bub1+-ymEGFP	act1, cdc2	190710_bub1_wis1
SU189_190607	SU189	wis1+<<170nt-bub1+-ymEGFP-427nt	bub1	mad1	mad1	1.02844	24.4721	0.221117	0.9988	88.6591	experimental	SU228_190612	SU228	bub1+-ymEGFP	act1, cdc2	190710_bub1_wis1
SU189_190607	SU189	wis1+<<170nt-bub1+-ymEGFP-427nt	bub1	mad2	mad2	1.20045	23.1489	0.0938778	0.997965	94.8471	experimental	SU228_190612	SU228	bub1+-ymEGFP	act1, cdc2	190710_bub1_wis1
SU189_190607	SU189	wis1+<<170nt-bub1+-ymEGFP-427nt	bub1	mad3	mad3	1.14155	24.0675	0.0983285	0.998879	91.9878	experimental	SU228_190612	SU228	bub1+-ymEGFP	act1, cdc2	190710_bub1_wis1
SU189_190607	SU189	wis1+<<170nt-bub1+-ymEGFP-427nt	bub1	bub1	bub1	2.4343	22.5887	0.0572029	0.996971	98.9612	experimental	SU228_190612	SU228	bub1+-ymEGFP	act1, cdc2	190710_bub1_wis1
SU189_190607	SU189	wis1+<<170nt-bub1+-ymEGFP-427nt	bub1	act1	act1	0.899969	18.6074	0.0557976	0.999305	96.6553	reference	SU228_190612	SU228	bub1+-ymEGFP	act1, cdc2	190710_bub1_wis1
SU189_190607	SU189	wis1+<<170nt-bub1+-ymEGFP-427nt	bub1	cdc2	cdc2	1.11115	22.976	0.05905	0.998061	94.1737	reference	SU228_190612	SU228	bub1+-ymEGFP	act1, cdc2	190710_bub1_wis1
SW229_190607	SW229	wis1+<<343nt-bub1+-ymEGFP-427nt	bub1	mad1	mad1	1.26106	24.1767	0.0588546	0.9988	88.6591	experimental	SU228_190612	SU228	bub1+-ymEGFP	act1, cdc2	190710_bub1_wis1
SW229_190607	SW229	wis1+<<343nt-bub1+-ymEGFP-427nt	bub1	mad2	mad2	1.36052	22.9859	0.0187723	0.997965	94.8471	experimental	SU228_190612	SU228	bub1+-ymEGFP	act1, cdc2	190710_bub1_wis1
SW229_190607	SW229	wis1+<<343nt-bub1+-ymEGFP-427nt	bub1	mad3	mad3	1.32545	23.8637	0.0376275	0.998879	91.9878	experimental	SU228_190612	SU228	bub1+-ymEGFP	act1, cdc2	190710_bub1_wis1
SW229_190607	SW229	wis1+<<343nt-bub1+-ymEGFP-427nt	bub1	bub1	bub1	2.80591	22.406	0.0975151	0.996971	98.9612	experimental	SU228_190612	SU228	bub1+-ymEGFP	act1, cdc2	190710_bub1_wis1
SW229_190607	SW229	wis1+<<343nt-bub1+-ymEGFP-427nt	bub1	act1	act1	0.822782	18.7642	0.982585	0.999305	96.6553	reference	SU228_190612	SU228	bub1+-ymEGFP	act1, cdc2	190710_bub1_wis1
SW229_190607	SW229	wis1+<<343nt-bub1+-ymEGFP-427nt	bub1	cdc2	cdc2	1.21539	22.8656	0.151484	0.998061	94.1737	reference	SU228_190612	SU228	bub1+-ymEGFP	act1, cdc2	190710_bub1_wis1
SW231_190607	SW231	wis1+<<82nt-bub1+-ymEGFP-427nt	bub1	mad1	mad1	0.872624	24.4789	0.0598498	0.9988	88.6591	experimental	SU228_190612	SU228	bub1+-ymEGFP	act1, cdc2	190710_bub1_wis1
SW231_190607	SW231	wis1+<<82nt-bub1+-ymEGFP-427nt	bub1	mad2	mad2	0.886856	23.3631	0.041989	0.997965	94.8471	experimental	SU228_190612	SU228	bub1+-ymEGFP	act1, cdc2	190710_bub1_wis1
SW231_190607	SW231	wis1+<<82nt-bub1+-ymEGFP-427nt	bub1	mad3	mad3	0.978594	24.0585	0.0783502	0.998879	91.9878	experimental	SU228_190612	SU228	bub1+-ymEGFP	act1, cdc2	190710_bub1_wis1
SW231_190607	SW231	wis1+<<82nt-bub1+-ymEGFP-427nt	bub1	bub1	bub1	1.61844	22.9496	0.0403824	0.996971	98.9612	experimental	SU228_190612	SU228	bub1+-ymEGFP	act1, cdc2	190710_bub1_wis1
SW231_190607	SW231	wis1+<<82nt-bub1+-ymEGFP-427nt	bub1	act1	act1	1.00756	18.2039	0.0787642	0.999305	96.6553	reference	SU228_190612	SU228	bub1+-ymEGFP	act1, cdc2	190710_bub1_wis1
SW231_190607	SW231	wis1+<<82nt-bub1+-ymEGFP-427nt	bub1	cdc2	cdc2	0.992492	22.9052	0.0679973	0.998061	94.1737	reference	SU228_190612	SU228	bub1+-ymEGFP	act1, cdc2	190710_bub1_wis1
SW232_190607	SW232	wis1+<<324nt-bub1+-ymEGFP-427nt	bub1	mad1	mad1	1.03982	24.2042	0.0371627	0.9988	88.6591	experimental	SU228_190612	SU228	bub1+-ymEGFP	act1, cdc2	190710_bub1_wis1
SW232_190607	SW232	wis1+<<324nt-bub1+-ymEGFP-427nt	bub1	mad2	mad2	1.15299	22.971	0.0166981	0.997965	94.8471	experimental	SU228_190612	SU228	bub1+-ymEGFP	act1, cdc2	190710_bub1_wis1
SW232_190607	SW232	wis1+<<324nt-bub1+-ymEGFP-427nt	bub1	mad3	mad3	1.11858	23.8548	0.0373074	0.998879	91.9878	experimental	SU228_190612	SU228	bub1+-ymEGFP	act1, cdc2	190710_bub1_wis1
SW232_190607	SW232	wis1+<<324nt-bub1+-ymEGFP-427nt	bub1	bub1	bub1	2.11688	22.5606	0.0751064	0.996971	98.9612	experimental	SU228_190612	SU228	bub1+-ymEGFP	act1, cdc2	190710_bub1_wis1
SW232_190607	SW232	wis1+<<324nt-bub1+-ymEGFP-427nt	bub1	act1	act1	0.896674	18.3776	0.220053	0.999305	96.6553	reference	SU228_190612	SU228	bub1+-ymEGFP	act1, cdc2	190710_bub1_wis1
SW232_190607	SW232	wis1+<<324nt-bub1+-ymEGFP-427nt	bub1	cdc2	cdc2	1.11523	22.7308	0.0246457	0.998061	94.1737	reference	SU228_190612	SU228	bub1+-ymEGFP	act1, cdc2	190710_bub1_wis1
SU228_190612	SU228	bub1+-ymEGFP	bub1	mad1	mad1	1	24.593	0.0890535	0.9988	88.6591	experimental	SU228_190612	SU228	bub1+-ymEGFP	act1, cdc2	190710_bub1_wis1
SU228_190612	SU228	bub1+-ymEGFP	bub1	mad2	mad2	1	23.4959	0.0705316	0.997965	94.8471	experimental	SU228_190612	SU228	bub1+-ymEGFP	act1, cdc2	190710_bub1_wis1
SU228_190612	SU228	bub1+-ymEGFP	bub1	mad3	mad3	1	24.3452	0.0948913	0.998879	91.9878	experimental	SU228_190612	SU228	bub1+-ymEGFP	act1, cdc2	190710_bub1_wis1
SU228_190612	SU228	bub1+-ymEGFP	bub1	bub1	bub1	1	23.9528	0.0070032	0.996971	98.9612	experimental	SU228_190612	SU228	bub1+-ymEGFP	act1, cdc2	190710_bub1_wis1
SU228_190612	SU228	bub1+-ymEGFP	bub1	act1	act1	1	18.5236	0.0749506	0.999305	96.6553	reference	SU228_190612	SU228	bub1+-ymEGFP	act1, cdc2	190710_bub1_wis1
SU228_190612	SU228	bub1+-ymEGFP	bub1	cdc2	cdc2	1	23.2083	0.0615637	0.998061	94.1737	reference	SU228_190612	SU228	bub1+-ymEGFP	act1, cdc2	190710_bub1_wis1
SW140p_190712	SW140p	mad2Œî::ymEGFP	mad2	mad1	mad1	1.2585	24.3778	0.176021	0.997	86.8828	experimental	SW130p_190628	SW130p	mad2+-ymEGFP	act1, cdc2	190722_mad2wis1
SW140p_190712	SW140p	mad2Œî::ymEGFP	mad2	mad2	mad2	0.00165433	34.1659	0.200616	0.9975	88.8584	experimental	SW130p_190628	SW130p	mad2+-ymEGFP	act1, cdc2	190722_mad2wis1
SW140p_190712	SW140p	mad2Œî::ymEGFP	mad2	mad3	mad3	1.313	24.2801	0.0206424	0.9981	90.1463	experimental	SW130p_190628	SW130p	mad2+-ymEGFP	act1, cdc2	190722_mad2wis1
SW140p_190712	SW140p	mad2Œî::ymEGFP	mad2	bub1	bub1	1.19367	23.8572	0.060926	0.9981	93.6246	experimental	SW130p_190628	SW130p	mad2+-ymEGFP	act1, cdc2	190722_mad2wis1
SW140p_190712	SW140p	mad2Œî::ymEGFP	mad2	act1	act1	0.887093	19.1782	0.0895504	0.9979	91.4677	reference	SW130p_190628	SW130p	mad2+-ymEGFP	act1, cdc2	190722_mad2wis1
SW140p_190712	SW140p	mad2Œî::ymEGFP	mad2	cdc2	cdc2	1.12728	22.9609	0.055765	0.9981	90.4817	reference	SW130p_190628	SW130p	mad2+-ymEGFP	act1, cdc2	190722_mad2wis1
SW222_190628	SW222	wis1+<<13nt-mad2+-ymEGFP-521nt	mad2	mad1	mad1	1.13907	25.2707	0.101969	0.997	86.8828	experimental	SW130p_190628	SW130p	mad2+-ymEGFP	act1, cdc2	190722_mad2wis1
SW222_190628	SW222	wis1+<<13nt-mad2+-ymEGFP-521nt	mad2	mad2	mad2	2.27589	23.5213	0.228194	0.9975	88.8584	experimental	SW130p_190628	SW130p	mad2+-ymEGFP	act1, cdc2	190722_mad2wis1
SW222_190628	SW222	wis1+<<13nt-mad2+-ymEGFP-521nt	mad2	mad3	mad3	1.18462	25.1538	0.02833	0.9981	90.1463	experimental	SW130p_190628	SW130p	mad2+-ymEGFP	act1, cdc2	190722_mad2wis1
SW222_190628	SW222	wis1+<<13nt-mad2+-ymEGFP-521nt	mad2	bub1	bub1	1.1598	24.5949	0.0639072	0.9981	93.6246	experimental	SW130p_190628	SW130p	mad2+-ymEGFP	act1, cdc2	190722_mad2wis1
SW222_190628	SW222	wis1+<<13nt-mad2+-ymEGFP-521nt	mad2	act1	act1	0.888664	19.8816	0.0246591	0.9979	91.4677	reference	SW130p_190628	SW130p	mad2+-ymEGFP	act1, cdc2	190722_mad2wis1
SW222_190628	SW222	wis1+<<13nt-mad2+-ymEGFP-521nt	mad2	cdc2	cdc2	1.12528	23.6753	0.0527229	0.9981	90.4817	reference	SW130p_190628	SW130p	mad2+-ymEGFP	act1, cdc2	190722_mad2wis1
SW224_190628	SW224	wis1+<<49nt-mad2+-ymEGFP-521nt	mad2	mad1	mad1	1.07629	24.4079	0.0697185	0.997	86.8828	experimental	SW130p_190628	SW130p	mad2+-ymEGFP	act1, cdc2	190722_mad2wis1
SW224_190628	SW224	wis1+<<49nt-mad2+-ymEGFP-521nt	mad2	mad2	mad2	2.476	22.451	0.119247	0.9975	88.8584	experimental	SW130p_190628	SW130p	mad2+-ymEGFP	act1, cdc2	190722_mad2wis1
SW224_190628	SW224	wis1+<<49nt-mad2+-ymEGFP-521nt	mad2	mad3	mad3	1.13032	24.2991	0.111075	0.9981	90.1463	experimental	SW130p_190628	SW130p	mad2+-ymEGFP	act1, cdc2	190722_mad2wis1
SW224_190628	SW224	wis1+<<49nt-mad2+-ymEGFP-521nt	mad2	bub1	bub1	1.05591	23.8346	0.0529577	0.9981	93.6246	experimental	SW130p_190628	SW130p	mad2+-ymEGFP	act1, cdc2	190722_mad2wis1
SW224_190628	SW224	wis1+<<49nt-mad2+-ymEGFP-521nt	mad2	act1	act1	0.926599	18.8993	0.0521236	0.9979	91.4677	reference	SW130p_190628	SW130p	mad2+-ymEGFP	act1, cdc2	190722_mad2wis1
SW224_190628	SW224	wis1+<<49nt-mad2+-ymEGFP-521nt	mad2	cdc2	cdc2	1.07922	22.8149	0.159637	0.9981	90.4817	reference	SW130p_190628	SW130p	mad2+-ymEGFP	act1, cdc2	190722_mad2wis1
SW225_190628	SW225	wis1+<<348nt-mad2+-ymEGFP-521nt	mad2	mad1	mad1	0.987927	24.4077	0.155803	0.997	86.8828	experimental	SW130p_190628	SW130p	mad2+-ymEGFP	act1, cdc2	190722_mad2wis1
SW225_190628	SW225	wis1+<<348nt-mad2+-ymEGFP-521nt	mad2	mad2	mad2	1.95763	22.6856	0.0799114	0.9975	88.8584	experimental	SW130p_190628	SW130p	mad2+-ymEGFP	act1, cdc2	190722_mad2wis1
SW225_190628	SW225	wis1+<<348nt-mad2+-ymEGFP-521nt	mad2	mad3	mad3	1.07132	24.249	0.153613	0.9981	90.1463	experimental	SW130p_190628	SW130p	mad2+-ymEGFP	act1, cdc2	190722_mad2wis1
SW225_190628	SW225	wis1+<<348nt-mad2+-ymEGFP-521nt	mad2	bub1	bub1	1.03792	23.7308	0.0387319	0.9981	93.6246	experimental	SW130p_190628	SW130p	mad2+-ymEGFP	act1, cdc2	190722_mad2wis1
SW225_190628	SW225	wis1+<<348nt-mad2+-ymEGFP-521nt	mad2	act1	act1	0.950415	18.7282	0.0397708	0.9979	91.4677	reference	SW130p_190628	SW130p	mad2+-ymEGFP	act1, cdc2	190722_mad2wis1
SW225_190628	SW225	wis1+<<348nt-mad2+-ymEGFP-521nt	mad2	cdc2	cdc2	1.05217	22.7212	0.0570103	0.9981	90.4817	reference	SW130p_190628	SW130p	mad2+-ymEGFP	act1, cdc2	190722_mad2wis1
SW226_190628	SW226	wis1+<<58nt-mad2+-ymEGFP-521nt	mad2	mad1	mad1	1.08206	24.346	0.0458515	0.997	86.8828	experimental	SW130p_190628	SW130p	mad2+-ymEGFP	act1, cdc2	190722_mad2wis1
SW226_190628	SW226	wis1+<<58nt-mad2+-ymEGFP-521nt	mad2	mad2	mad2	2.44149	22.4207	0.0124673	0.9975	88.8584	experimental	SW130p_190628	SW130p	mad2+-ymEGFP	act1, cdc2	190722_mad2wis1
SW226_190628	SW226	wis1+<<58nt-mad2+-ymEGFP-521nt	mad2	mad3	mad3	1.04609	24.3677	0.100508	0.9981	90.1463	experimental	SW130p_190628	SW130p	mad2+-ymEGFP	act1, cdc2	190722_mad2wis1
SW226_190628	SW226	wis1+<<58nt-mad2+-ymEGFP-521nt	mad2	bub1	bub1	0.973375	23.9073	0.0323753	0.9981	93.6246	experimental	SW130p_190628	SW130p	mad2+-ymEGFP	act1, cdc2	190722_mad2wis1
SW226_190628	SW226	wis1+<<58nt-mad2+-ymEGFP-521nt	mad2	act1	act1	0.957984	18.7967	0.025208	0.9979	91.4677	reference	SW130p_190628	SW130p	mad2+-ymEGFP	act1, cdc2	190722_mad2wis1
SW226_190628	SW226	wis1+<<58nt-mad2+-ymEGFP-521nt	mad2	cdc2	cdc2	1.04386	22.8149	0.022929	0.9981	90.4817	reference	SW130p_190628	SW130p	mad2+-ymEGFP	act1, cdc2	190722_mad2wis1
SW130p_190628	SW130p	mad2+-ymEGFP	mad2	mad1	mad1	1	24.0609	0.104699	0.997	86.8828	experimental	SW130p_190628	SW130p	mad2+-ymEGFP	act1, cdc2	190722_mad2wis1
SW130p_190628	SW130p	mad2+-ymEGFP	mad2	mad2	mad2	1	23.4201	0.0157733	0.9975	88.8584	experimental	SW130p_190628	SW130p	mad2+-ymEGFP	act1, cdc2	190722_mad2wis1
SW130p_190628	SW130p	mad2+-ymEGFP	mad2	mad3	mad3	1	24.0377	0.0877144	0.9981	90.1463	experimental	SW130p_190628	SW130p	mad2+-ymEGFP	act1, cdc2	190722_mad2wis1
SW130p_190628	SW130p	mad2+-ymEGFP	mad2	bub1	bub1	1	23.4772	0.0324891	0.9981	93.6246	experimental	SW130p_190628	SW130p	mad2+-ymEGFP	act1, cdc2	190722_mad2wis1
SW130p_190628	SW130p	mad2+-ymEGFP	mad2	act1	act1	1	18.3347	0.0129457	0.9979	91.4677	reference	SW130p_190628	SW130p	mad2+-ymEGFP	act1, cdc2	190722_mad2wis1
SW130p_190628	SW130p	mad2+-ymEGFP	mad2	cdc2	cdc2	1	22.4824	0.0608405	0.9981	90.4817	reference	SW130p_190628	SW130p	mad2+-ymEGFP	act1, cdc2	190722_mad2wis1
SU167_190628	SU167	leu1<<49nt-mad2+-ymeGFP-521nt	mad2	mad1	mad1	1.23782	24.0619	0.0734049	0.995	82.2427	experimental	SW130p_190628	SW130p	mad2+-ymEGFP	act1, cdc2	190805_mad2leu1
SU167_190628	SU167	leu1<<49nt-mad2+-ymeGFP-521nt	mad2	mad2	mad2	1.84007	22.5948	0.0366121	0.992903	83.7695	experimental	SW130p_190628	SW130p	mad2+-ymEGFP	act1, cdc2	190805_mad2leu1
SU167_190628	SU167	leu1<<49nt-mad2+-ymeGFP-521nt	mad2	mad3	mad3	1.11978	23.9064	0.00838058	0.99136	82.0084	experimental	SW130p_190628	SW130p	mad2+-ymEGFP	act1, cdc2	190805_mad2leu1
SU167_190628	SU167	leu1<<49nt-mad2+-ymeGFP-521nt	mad2	bub1	bub1	1.2183	23.4339	0.0315057	0.993253	83.9961	experimental	SW130p_190628	SW130p	mad2+-ymEGFP	act1, cdc2	190805_mad2leu1
SU167_190628	SU167	leu1<<49nt-mad2+-ymeGFP-521nt	mad2	act1	act1	0.89315	18.8421	0.0283813	0.993559	83.6784	reference	SW130p_190628	SW130p	mad2+-ymEGFP	act1, cdc2	190805_mad2leu1
SU167_190628	SU167	leu1<<49nt-mad2+-ymeGFP-521nt	mad2	cdc2	cdc2	1.11963	22.7095	0.0990542	0.991985	82.5248	reference	SW130p_190628	SW130p	mad2+-ymEGFP	act1, cdc2	190805_mad2leu1
SW509_190628	SW509	leu1<<13nt-mad2+-ymEGFP-521nt	mad2	mad1	mad1	1.11656	24.2557	0.149892	0.995	82.2427	experimental	SW130p_190628	SW130p	mad2+-ymEGFP	act1, cdc2	190805_mad2leu1
SW509_190628	SW509	leu1<<13nt-mad2+-ymEGFP-521nt	mad2	mad2	mad2	1.88009	22.5812	0.136452	0.992903	83.7695	experimental	SW130p_190628	SW130p	mad2+-ymEGFP	act1, cdc2	190805_mad2leu1
SW509_190628	SW509	leu1<<13nt-mad2+-ymEGFP-521nt	mad2	mad3	mad3	1.08272	23.9848	0.17157	0.99136	82.0084	experimental	SW130p_190628	SW130p	mad2+-ymEGFP	act1, cdc2	190805_mad2leu1
SW509_190628	SW509	leu1<<13nt-mad2+-ymEGFP-521nt	mad2	bub1	bub1	1.15141	23.5483	0.0549109	0.993253	83.9961	experimental	SW130p_190628	SW130p	mad2+-ymEGFP	act1, cdc2	190805_mad2leu1
SW509_190628	SW509	leu1<<13nt-mad2+-ymEGFP-521nt	mad2	act1	act1	0.928554	18.8	0.0329593	0.993559	83.6784	reference	SW130p_190628	SW130p	mad2+-ymEGFP	act1, cdc2	190805_mad2leu1
SW509_190628	SW509	leu1<<13nt-mad2+-ymEGFP-521nt	mad2	cdc2	cdc2	1.07694	22.7962	0.0894757	0.991985	82.5248	reference	SW130p_190628	SW130p	mad2+-ymEGFP	act1, cdc2	190805_mad2leu1
SW510_190628	SW510	leu1<<348nt-mad2+-ymEGFP-521nt	mad2	mad1	mad1	1.22941	25.0597	0.00229428	0.995	82.2427	experimental	SW130p_190628	SW130p	mad2+-ymEGFP	act1, cdc2	190805_mad2leu1
SW510_190628	SW510	leu1<<348nt-mad2+-ymEGFP-521nt	mad2	mad2	mad2	2.38698	23.1401	0.0398995	0.992903	83.7695	experimental	SW130p_190628	SW130p	mad2+-ymEGFP	act1, cdc2	190805_mad2leu1
SW510_190628	SW510	leu1<<348nt-mad2+-ymEGFP-521nt	mad2	mad3	mad3	1.21514	24.7586	0.0677635	0.99136	82.0084	experimental	SW130p_190628	SW130p	mad2+-ymEGFP	act1, cdc2	190805_mad2leu1
SW510_190628	SW510	leu1<<348nt-mad2+-ymEGFP-521nt	mad2	bub1	bub1	1.13195	24.5255	0.0592718	0.993253	83.9961	experimental	SW130p_190628	SW130p	mad2+-ymEGFP	act1, cdc2	190805_mad2leu1
SW510_190628	SW510	leu1<<348nt-mad2+-ymEGFP-521nt	mad2	act1	act1	0.892338	19.8174	0.0709861	0.993559	83.6784	reference	SW130p_190628	SW130p	mad2+-ymEGFP	act1, cdc2	190805_mad2leu1
SW510_190628	SW510	leu1<<348nt-mad2+-ymEGFP-521nt	mad2	cdc2	cdc2	1.12065	23.692	0.022538	0.991985	82.5248	reference	SW130p_190628	SW130p	mad2+-ymEGFP	act1, cdc2	190805_mad2leu1
SW511_190628	SW511	leu1<<231nt-mad2+-ymEGFP-521nt	mad2	mad1	mad1	1.18443	24.3131	0.0639871	0.995	82.2427	experimental	SW130p_190628	SW130p	mad2+-ymEGFP	act1, cdc2	190805_mad2leu1
SW511_190628	SW511	leu1<<231nt-mad2+-ymEGFP-521nt	mad2	mad2	mad2	2.03251	22.6066	0.0759682	0.992903	83.7695	experimental	SW130p_190628	SW130p	mad2+-ymEGFP	act1, cdc2	190805_mad2leu1
SW511_190628	SW511	leu1<<231nt-mad2+-ymEGFP-521nt	mad2	mad3	mad3	1.11093	24.0978	0.0204088	0.99136	82.0084	experimental	SW130p_190628	SW130p	mad2+-ymEGFP	act1, cdc2	190805_mad2leu1
SW511_190628	SW511	leu1<<231nt-mad2+-ymEGFP-521nt	mad2	bub1	bub1	1.08406	23.8003	0.0134752	0.993253	83.9961	experimental	SW130p_190628	SW130p	mad2+-ymEGFP	act1, cdc2	190805_mad2leu1
SW511_190628	SW511	leu1<<231nt-mad2+-ymEGFP-521nt	mad2	act1	act1	0.940709	18.9322	0.0208764	0.993559	83.6784	reference	SW130p_190628	SW130p	mad2+-ymEGFP	act1, cdc2	190805_mad2leu1
SW511_190628	SW511	leu1<<231nt-mad2+-ymEGFP-521nt	mad2	cdc2	cdc2	1.06303	22.973	0.0841495	0.991985	82.5248	reference	SW130p_190628	SW130p	mad2+-ymEGFP	act1, cdc2	190805_mad2leu1
SW514_190628	SW514	leu1<<58nt-mad2+-ymEGFP-521nt	mad2	mad1	mad1	1.1228	24.2457	0.0931345	0.995	82.2427	experimental	SW130p_190628	SW130p	mad2+-ymEGFP	act1, cdc2	190805_mad2leu1
SW514_190628	SW514	leu1<<58nt-mad2+-ymEGFP-521nt	mad2	mad2	mad2	1.66697	22.7782	0.0567296	0.992903	83.7695	experimental	SW130p_190628	SW130p	mad2+-ymEGFP	act1, cdc2	190805_mad2leu1
SW514_190628	SW514	leu1<<58nt-mad2+-ymEGFP-521nt	mad2	mad3	mad3	1.11368	23.9369	0.0760715	0.99136	82.0084	experimental	SW130p_190628	SW130p	mad2+-ymEGFP	act1, cdc2	190805_mad2leu1
SW514_190628	SW514	leu1<<58nt-mad2+-ymEGFP-521nt	mad2	bub1	bub1	1.16735	23.525	0.048504	0.993253	83.9961	experimental	SW130p_190628	SW130p	mad2+-ymEGFP	act1, cdc2	190805_mad2leu1
SW514_190628	SW514	leu1<<58nt-mad2+-ymEGFP-521nt	mad2	act1	act1	0.998054	18.6805	0.0980668	0.993559	83.6784	reference	SW130p_190628	SW130p	mad2+-ymEGFP	act1, cdc2	190805_mad2leu1
SW514_190628	SW514	leu1<<58nt-mad2+-ymEGFP-521nt	mad2	cdc2	cdc2	1.00195	22.9154	0.0268966	0.991985	82.5248	reference	SW130p_190628	SW130p	mad2+-ymEGFP	act1, cdc2	190805_mad2leu1
SW130p_190628	SW130p	mad2+-ymEGFP	mad2	mad1	mad1	1	23.9979	0.0267075	0.995	82.2427	experimental	SW130p_190628	SW130p	mad2+-ymEGFP	act1, cdc2	190805_mad2leu1
SW130p_190628	SW130p	mad2+-ymEGFP	mad2	mad2	mad2	1	23.1832	0.0178534	0.992903	83.7695	experimental	SW130p_190628	SW130p	mad2+-ymEGFP	act1, cdc2	190805_mad2leu1
SW130p_190628	SW130p	mad2+-ymEGFP	mad2	mad3	mad3	1	23.675	0.0376148	0.99136	82.0084	experimental	SW130p_190628	SW130p	mad2+-ymEGFP	act1, cdc2	190805_mad2leu1
SW130p_190628	SW130p	mad2+-ymEGFP	mad2	bub1	bub1	1	23.3449	0.0357105	0.993253	83.9961	experimental	SW130p_190628	SW130p	mad2+-ymEGFP	act1, cdc2	190805_mad2leu1
SW130p_190628	SW130p	mad2+-ymEGFP	mad2	act1	act1	1	18.2422	0.178466	0.993559	83.6784	reference	SW130p_190628	SW130p	mad2+-ymEGFP	act1, cdc2	190805_mad2leu1
SW130p_190628	SW130p	mad2+-ymEGFP	mad2	cdc2	cdc2	1	22.4789	0.0554608	0.991985	82.5248	reference	SW130p_190628	SW130p	mad2+-ymEGFP	act1, cdc2	190805_mad2leu1
SU169_190624	SU169	leu1<<460nt-mad3+-ymeGFP-279nt	mad3	mad1	mad1	1.23995	24.114	0.0937665	0.9979	91.5484	experimental	SW132_190624	SW132	mad3+-ymEGFP	act1, cdc2	190806_mad3exog
SU169_190624	SU169	leu1<<460nt-mad3+-ymeGFP-279nt	mad3	mad2	mad2	1.13824	23.2815	0.0262475	0.9961	93.1061	experimental	SW132_190624	SW132	mad3+-ymEGFP	act1, cdc2	190806_mad3exog
SU169_190624	SU169	leu1<<460nt-mad3+-ymeGFP-279nt	mad3	mad3	mad3	2.61258	23.4798	0.0721602	0.9988	93.0625	experimental	SW132_190624	SW132	mad3+-ymEGFP	act1, cdc2	190806_mad3exog
SU169_190624	SU169	leu1<<460nt-mad3+-ymeGFP-279nt	mad3	bub1	bub1	1.16678	23.5588	0.122712	0.9936	99.1732	experimental	SW132_190624	SW132	mad3+-ymEGFP	act1, cdc2	190806_mad3exog
SU169_190624	SU169	leu1<<460nt-mad3+-ymeGFP-279nt	mad3	act1	act1	0.809769	18.865	0.231243	0.9984	94.4989	reference	SW132_190624	SW132	mad3+-ymEGFP	act1, cdc2	190806_mad3exog
SU169_190624	SU169	leu1<<460nt-mad3+-ymeGFP-279nt	mad3	cdc2	cdc2	1.23492	22.8676	0.0567572	0.9988	93.2844	reference	SW132_190624	SW132	mad3+-ymEGFP	act1, cdc2	190806_mad3exog
SU184_190624	SU184	wis1+<<286nt-mad3+-ymEGFP-279nt	mad3	mad1	mad1	1.17809	24.3655	0.0679955	0.9979	91.5484	experimental	SW132_190624	SW132	mad3+-ymEGFP	act1, cdc2	190806_mad3exog
SU184_190624	SU184	wis1+<<286nt-mad3+-ymEGFP-279nt	mad3	mad2	mad2	1.21518	23.3528	0.057392	0.9961	93.1061	experimental	SW132_190624	SW132	mad3+-ymEGFP	act1, cdc2	190806_mad3exog
SU184_190624	SU184	wis1+<<286nt-mad3+-ymEGFP-279nt	mad3	mad3	mad3	2.09937	23.983	0.0559049	0.9988	93.0625	experimental	SW132_190624	SW132	mad3+-ymEGFP	act1, cdc2	190806_mad3exog
SU184_190624	SU184	wis1+<<286nt-mad3+-ymEGFP-279nt	mad3	bub1	bub1	1.042	23.886	0.00827427	0.9936	99.1732	experimental	SW132_190624	SW132	mad3+-ymEGFP	act1, cdc2	190806_mad3exog
SU184_190624	SU184	wis1+<<286nt-mad3+-ymEGFP-279nt	mad3	act1	act1	0.837034	18.9841	0.0451502	0.9984	94.4989	reference	SW132_190624	SW132	mad3+-ymEGFP	act1, cdc2	190806_mad3exog
SU184_190624	SU184	wis1+<<286nt-mad3+-ymEGFP-279nt	mad3	cdc2	cdc2	1.19469	23.0883	0.0178143	0.9988	93.2844	reference	SW132_190624	SW132	mad3+-ymEGFP	act1, cdc2	190806_mad3exog
SU186_190624	SU186	mad3‚àÜ::ymEGFP	mad3	mad1	mad1	1.11348	24.5213	0.187781	0.9979	91.5484	experimental	SW132_190624	SW132	mad3+-ymEGFP	act1, cdc2	190806_mad3exog
SU186_190624	SU186	mad3‚àÜ::ymEGFP	mad3	mad2	mad2	1.09355	23.5812	0.139328	0.9961	93.1061	experimental	SW132_190624	SW132	mad3+-ymEGFP	act1, cdc2	190806_mad3exog
SU186_190624	SU186	mad3‚àÜ::ymEGFP	mad3	mad3	mad3	0.000827397	35.9672	NA	0.9988	93.0625	experimental	SW132_190624	SW132	mad3+-ymEGFP	act1, cdc2	190806_mad3exog
SU186_190624	SU186	mad3‚àÜ::ymEGFP	mad3	bub1	bub1	1.16351	23.791	0.0735898	0.9936	99.1732	experimental	SW132_190624	SW132	mad3+-ymEGFP	act1, cdc2	190806_mad3exog
SU186_190624	SU186	mad3‚àÜ::ymEGFP	mad3	act1	act1	0.842576	19.0416	0.0929349	0.9984	94.4989	reference	SW132_190624	SW132	mad3+-ymEGFP	act1, cdc2	190806_mad3exog
SU186_190624	SU186	mad3‚àÜ::ymEGFP	mad3	cdc2	cdc2	1.18684	23.1664	0.0918481	0.9988	93.2844	reference	SW132_190624	SW132	mad3+-ymEGFP	act1, cdc2	190806_mad3exog
SU192_190624	SU192	wis1+<<392nt-mad3+-ymEGFP-279nt	mad3	mad1	mad1	1.16536	24.4367	0.0782187	0.9979	91.5484	experimental	SW132_190624	SW132	mad3+-ymEGFP	act1, cdc2	190806_mad3exog
SU192_190624	SU192	wis1+<<392nt-mad3+-ymEGFP-279nt	mad3	mad2	mad2	1.21562	23.406	0.127334	0.9961	93.1061	experimental	SW132_190624	SW132	mad3+-ymEGFP	act1, cdc2	190806_mad3exog
SU192_190624	SU192	wis1+<<392nt-mad3+-ymEGFP-279nt	mad3	mad3	mad3	2.69637	23.6563	0.0431449	0.9988	93.0625	experimental	SW132_190624	SW132	mad3+-ymEGFP	act1, cdc2	190806_mad3exog
SU192_190624	SU192	wis1+<<392nt-mad3+-ymEGFP-279nt	mad3	bub1	bub1	1.15351	23.7898	0.0210534	0.9936	99.1732	experimental	SW132_190624	SW132	mad3+-ymEGFP	act1, cdc2	190806_mad3exog
SU192_190624	SU192	wis1+<<392nt-mad3+-ymEGFP-279nt	mad3	act1	act1	0.905553	18.919	0.00696116	0.9984	94.4989	reference	SW132_190624	SW132	mad3+-ymEGFP	act1, cdc2	190806_mad3exog
SU192_190624	SU192	wis1+<<392nt-mad3+-ymEGFP-279nt	mad3	cdc2	cdc2	1.1043	23.2614	0.213821	0.9988	93.2844	reference	SW132_190624	SW132	mad3+-ymEGFP	act1, cdc2	190806_mad3exog
SU193_190624	SU193	wis1+<<460nt-mad3+-ymEGFP-279nt	mad3	mad1	mad1	0.999368	24.6135	0.190216	0.9979	91.5484	experimental	SW132_190624	SW132	mad3+-ymEGFP	act1, cdc2	190806_mad3exog
SU193_190624	SU193	wis1+<<460nt-mad3+-ymEGFP-279nt	mad3	mad2	mad2	1.13065	23.4572	0.121893	0.9961	93.1061	experimental	SW132_190624	SW132	mad3+-ymEGFP	act1, cdc2	190806_mad3exog
SU193_190624	SU193	wis1+<<460nt-mad3+-ymEGFP-279nt	mad3	mad3	mad3	2.64494	23.6267	0.0995768	0.9988	93.0625	experimental	SW132_190624	SW132	mad3+-ymEGFP	act1, cdc2	190806_mad3exog
SU193_190624	SU193	wis1+<<460nt-mad3+-ymEGFP-279nt	mad3	bub1	bub1	1.0531	23.8657	0.112144	0.9936	99.1732	experimental	SW132_190624	SW132	mad3+-ymEGFP	act1, cdc2	190806_mad3exog
SU193_190624	SU193	wis1+<<460nt-mad3+-ymEGFP-279nt	mad3	act1	act1	0.900437	18.8693	0.0177728	0.9984	94.4989	reference	SW132_190624	SW132	mad3+-ymEGFP	act1, cdc2	190806_mad3exog
SU193_190624	SU193	wis1+<<460nt-mad3+-ymEGFP-279nt	mad3	cdc2	cdc2	1.11057	23.194	0.0714572	0.9988	93.2844	reference	SW132_190624	SW132	mad3+-ymEGFP	act1, cdc2	190806_mad3exog
SU194_190624	SU194	wis1+<<332nt-mad3+-ymEGFP-279nt	mad3	mad1	mad1	1.16015	24.2239	0.10978	0.9979	91.5484	experimental	SW132_190624	SW132	mad3+-ymEGFP	act1, cdc2	190806_mad3exog
SU194_190624	SU194	wis1+<<332nt-mad3+-ymEGFP-279nt	mad3	mad2	mad2	1.056	23.4029	0.124594	0.9961	93.1061	experimental	SW132_190624	SW132	mad3+-ymEGFP	act1, cdc2	190806_mad3exog
SU194_190624	SU194	wis1+<<332nt-mad3+-ymEGFP-279nt	mad3	mad3	mad3	3.03888	23.2575	0.0682203	0.9988	93.0625	experimental	SW132_190624	SW132	mad3+-ymEGFP	act1, cdc2	190806_mad3exog
SU194_190624	SU194	wis1+<<332nt-mad3+-ymEGFP-279nt	mad3	bub1	bub1	1.05347	23.7142	0.106263	0.9936	99.1732	experimental	SW132_190624	SW132	mad3+-ymEGFP	act1, cdc2	190806_mad3exog
SU194_190624	SU194	wis1+<<332nt-mad3+-ymEGFP-279nt	mad3	act1	act1	0.920751	18.6793	0.0286177	0.9984	94.4989	reference	SW132_190624	SW132	mad3+-ymEGFP	act1, cdc2	190806_mad3exog
SU194_190624	SU194	wis1+<<332nt-mad3+-ymEGFP-279nt	mad3	cdc2	cdc2	1.08607	23.0699	0.114991	0.9988	93.2844	reference	SW132_190624	SW132	mad3+-ymEGFP	act1, cdc2	190806_mad3exog
SW132_190624	SW132	mad3+-ymEGFP	mad3	mad1	mad1	1	24.5307	0.205975	0.9979	91.5484	experimental	SW132_190624	SW132	mad3+-ymEGFP	act1, cdc2	190806_mad3exog
SW132_190624	SW132	mad3+-ymEGFP	mad3	mad2	mad2	1	23.563	0.194258	0.9961	93.1061	experimental	SW132_190624	SW132	mad3+-ymEGFP	act1, cdc2	190806_mad3exog
SW132_190624	SW132	mad3+-ymEGFP	mad3	mad3	mad3	1	25.0244	0.0402468	0.9988	93.0625	experimental	SW132_190624	SW132	mad3+-ymEGFP	act1, cdc2	190806_mad3exog
SW132_190624	SW132	mad3+-ymEGFP	mad3	bub1	bub1	1	23.8636	0.0231965	0.9936	99.1732	experimental	SW132_190624	SW132	mad3+-ymEGFP	act1, cdc2	190806_mad3exog
SW132_190624	SW132	mad3+-ymEGFP	mad3	act1	act1	1	18.6317	0.0562927	0.9984	94.4989	reference	SW132_190624	SW132	mad3+-ymEGFP	act1, cdc2	190806_mad3exog
SW132_190624	SW132	mad3+-ymEGFP	mad3	cdc2	cdc2	1	23.2724	0.0447523	0.9988	93.2844	reference	SW132_190624	SW132	mad3+-ymEGFP	act1, cdc2	190806_mad3exog
SU163_191114	SU163	leu1<<110nt-mad1+-ymeGFP-164nt	mad1	mad1	mad1	2.24377	24.0972	0.0466462	0.9968	92.5321	experimental	SW206-3_191122	SW206	mad1+-ymEGFP	act1, cdc2	191124_mad1leu1
SU163_191114	SU163	leu1<<110nt-mad1+-ymeGFP-164nt	mad1	mad2	mad2	1.09527	23.9991	0.0493607	0.9971	96.3542	experimental	SW206-3_191122	SW206	mad1+-ymEGFP	act1, cdc2	191124_mad1leu1
SU163_191114	SU163	leu1<<110nt-mad1+-ymeGFP-164nt	mad1	mad3	mad3	1.10905	25.0442	0.0706484	0.999	95.0024	experimental	SW206-3_191122	SW206	mad1+-ymEGFP	act1, cdc2	191124_mad1leu1
SU163_191114	SU163	leu1<<110nt-mad1+-ymeGFP-164nt	mad1	bub1	bub1	0.731696	24.7133	0.0472404	0.9993	96.3931	experimental	SW206-3_191122	SW206	mad1+-ymEGFP	act1, cdc2	191124_mad1leu1
SU163_191114	SU163	leu1<<110nt-mad1+-ymeGFP-164nt	mad1	act1	act1	0.999487	19.0186	0.0373121	0.9984	97.8919	reference	SW206-3_191122	SW206	mad1+-ymEGFP	act1, cdc2	191124_mad1leu1
SU163_191114	SU163	leu1<<110nt-mad1+-ymeGFP-164nt	mad1	cdc2	cdc2	1.00051	23.5928	0.0331535	0.9988	99.412	reference	SW206-3_191122	SW206	mad1+-ymEGFP	act1, cdc2	191124_mad1leu1
SU165_191114	SU165	leu1<<13nt-mad1+-ymeGFP-164nt	mad1	mad1	mad1	1.49927	24.6138	0.0958147	0.9968	92.5321	experimental	SW206-3_191122	SW206	mad1+-ymEGFP	act1, cdc2	191124_mad1leu1
SU165_191114	SU165	leu1<<13nt-mad1+-ymeGFP-164nt	mad1	mad2	mad2	1.05121	23.9639	0.0522224	0.9971	96.3542	experimental	SW206-3_191122	SW206	mad1+-ymEGFP	act1, cdc2	191124_mad1leu1
SU165_191114	SU165	leu1<<13nt-mad1+-ymeGFP-164nt	mad1	mad3	mad3	1.05472	25.0224	0.0773242	0.999	95.0024	experimental	SW206-3_191122	SW206	mad1+-ymEGFP	act1, cdc2	191124_mad1leu1
SU165_191114	SU165	leu1<<13nt-mad1+-ymeGFP-164nt	mad1	bub1	bub1	0.755704	24.5695	0.0421351	0.9993	96.3931	experimental	SW206-3_191122	SW206	mad1+-ymEGFP	act1, cdc2	191124_mad1leu1
SU165_191114	SU165	leu1<<13nt-mad1+-ymeGFP-164nt	mad1	act1	act1	1.00681	18.913	0.0177253	0.9984	97.8919	reference	SW206-3_191122	SW206	mad1+-ymEGFP	act1, cdc2	191124_mad1leu1
SU165_191114	SU165	leu1<<13nt-mad1+-ymeGFP-164nt	mad1	cdc2	cdc2	0.993238	23.5095	0.0402317	0.9988	99.412	reference	SW206-3_191122	SW206	mad1+-ymEGFP	act1, cdc2	191124_mad1leu1
SW206-3_191122	SW206	mad1+-ymEGFP	mad1	mad1	mad1	1	25.1387	0.206259	0.9968	92.5321	experimental	SW206-3_191122	SW206	mad1+-ymEGFP	act1, cdc2	191124_mad1leu1
SW206-3_191122	SW206	mad1+-ymEGFP	mad1	mad2	mad2	1	23.9474	0.180285	0.9971	96.3542	experimental	SW206-3_191122	SW206	mad1+-ymEGFP	act1, cdc2	191124_mad1leu1
SW206-3_191122	SW206	mad1+-ymEGFP	mad1	mad3	mad3	1	25.0107	0.0607055	0.999	95.0024	experimental	SW206-3_191122	SW206	mad1+-ymEGFP	act1, cdc2	191124_mad1leu1
SW206-3_191122	SW206	mad1+-ymEGFP	mad1	bub1	bub1	1	24.064	0.0784798	0.9993	96.3931	experimental	SW206-3_191122	SW206	mad1+-ymEGFP	act1, cdc2	191124_mad1leu1
SW206-3_191122	SW206	mad1+-ymEGFP	mad1	act1	act1	1	18.8334	0.0929887	0.9984	97.8919	reference	SW206-3_191122	SW206	mad1+-ymEGFP	act1, cdc2	191124_mad1leu1
SW206-3_191122	SW206	mad1+-ymEGFP	mad1	cdc2	cdc2	1	23.4112	0.0822221	0.9988	99.412	reference	SW206-3_191122	SW206	mad1+-ymEGFP	act1, cdc2	191124_mad1leu1
SW228_191114	SW228	wis1+<<780nt-mad1+-ymEGFP-164nt	mad1	mad1	mad1	2.37908	24.2012	0.143438	0.99842	92.4921	experimental	SW206-3_191122	SW206	mad1+-ymEGFP	act1, cdc2	191124_mad1wis1
SW228_191114	SW228	wis1+<<780nt-mad1+-ymEGFP-164nt	mad1	mad2	mad2	1.20497	23.934	0.0396182	0.998814	100.216	experimental	SW206-3_191122	SW206	mad1+-ymEGFP	act1, cdc2	191124_mad1wis1
SW228_191114	SW228	wis1+<<780nt-mad1+-ymEGFP-164nt	mad1	mad3	mad3	1.38811	24.7527	0.0465228	0.997552	91.6471	experimental	SW206-3_191122	SW206	mad1+-ymEGFP	act1, cdc2	191124_mad1wis1
SW228_191114	SW228	wis1+<<780nt-mad1+-ymEGFP-164nt	mad1	bub1	bub1	1.03739	23.7556	0.05351	0.998602	100.823	experimental	SW206-3_191122	SW206	mad1+-ymEGFP	act1, cdc2	191124_mad1wis1
SW228_191114	SW228	wis1+<<780nt-mad1+-ymEGFP-164nt	mad1	act1	act1	0.918828	19.2554	0.00688312	0.999549	96.7966	reference	SW206-3_191122	SW206	mad1+-ymEGFP	act1, cdc2	191124_mad1wis1
SW228_191114	SW228	wis1+<<780nt-mad1+-ymEGFP-164nt	mad1	cdc2	cdc2	1.08834	23.6946	0.112126	0.999086	98.3004	reference	SW206-3_191122	SW206	mad1+-ymEGFP	act1, cdc2	191124_mad1wis1
SW513_191114	SW513	wis1+<<110nt-mad1+-ymEGFP-164nt	mad1	mad1	mad1	2.74678	24.1391	0.0366089	0.99842	92.4921	experimental	SW206-3_191122	SW206	mad1+-ymEGFP	act1, cdc2	191124_mad1wis1
SW513_191114	SW513	wis1+<<110nt-mad1+-ymEGFP-164nt	mad1	mad2	mad2	1.226	24.0576	0.0489618	0.998814	100.216	experimental	SW206-3_191122	SW206	mad1+-ymEGFP	act1, cdc2	191124_mad1wis1
SW513_191114	SW513	wis1+<<110nt-mad1+-ymEGFP-164nt	mad1	mad3	mad3	1.32671	24.9808	0.026301	0.997552	91.6471	experimental	SW206-3_191122	SW206	mad1+-ymEGFP	act1, cdc2	191124_mad1wis1
SW513_191114	SW513	wis1+<<110nt-mad1+-ymEGFP-164nt	mad1	bub1	bub1	1.02545	23.92	0.0250174	0.998602	100.823	experimental	SW206-3_191122	SW206	mad1+-ymEGFP	act1, cdc2	191124_mad1wis1
SW513_191114	SW513	wis1+<<110nt-mad1+-ymEGFP-164nt	mad1	act1	act1	0.860719	19.5042	0.0466466	0.999549	96.7966	reference	SW206-3_191122	SW206	mad1+-ymEGFP	act1, cdc2	191124_mad1wis1
SW513_191114	SW513	wis1+<<110nt-mad1+-ymEGFP-164nt	mad1	cdc2	cdc2	1.16182	23.7497	0.0832626	0.999086	98.3004	reference	SW206-3_191122	SW206	mad1+-ymEGFP	act1, cdc2	191124_mad1wis1
SU171_191114	SU171	wis1+<<86nt-mad1+-ymEGFP-164nt	mad1	mad1	mad1	2.71132	24.412	0.123717	0.99842	92.4921	experimental	SW206-3_191122	SW206	mad1+-ymEGFP	act1, cdc2	191124_mad1wis1
SU171_191114	SU171	wis1+<<86nt-mad1+-ymEGFP-164nt	mad1	mad2	mad2	1.11468	24.4333	0.098361	0.998814	100.216	experimental	SW206-3_191122	SW206	mad1+-ymEGFP	act1, cdc2	191124_mad1wis1
SU171_191114	SU171	wis1+<<86nt-mad1+-ymEGFP-164nt	mad1	mad3	mad3	1.25615	25.3195	0.0841656	0.997552	91.6471	experimental	SW206-3_191122	SW206	mad1+-ymEGFP	act1, cdc2	191124_mad1wis1
SU171_191114	SU171	wis1+<<86nt-mad1+-ymEGFP-164nt	mad1	bub1	bub1	1.15202	23.9907	0.350353	0.998602	100.823	experimental	SW206-3_191122	SW206	mad1+-ymEGFP	act1, cdc2	191124_mad1wis1
SU171_191114	SU171	wis1+<<86nt-mad1+-ymEGFP-164nt	mad1	act1	act1	0.857127	19.7551	0.0802904	0.999549	96.7966	reference	SW206-3_191122	SW206	mad1+-ymEGFP	act1, cdc2	191124_mad1wis1
SU171_191114	SU171	wis1+<<86nt-mad1+-ymEGFP-164nt	mad1	cdc2	cdc2	1.16669	23.9856	0.0255287	0.999086	98.3004	reference	SW206-3_191122	SW206	mad1+-ymEGFP	act1, cdc2	191124_mad1wis1
SU172_191114	SU172	wis1+<<48nt-mad1+-ymEGFP-164nt	mad1	mad1	mad1	2.25281	23.8845	0.0729989	0.99842	92.4921	experimental	SW206-3_191122	SW206	mad1+-ymEGFP	act1, cdc2	191124_mad1wis1
SU172_191114	SU172	wis1+<<48nt-mad1+-ymEGFP-164nt	mad1	mad2	mad2	1.16138	23.6098	0.0603339	0.998814	100.216	experimental	SW206-3_191122	SW206	mad1+-ymEGFP	act1, cdc2	191124_mad1wis1
SU172_191114	SU172	wis1+<<48nt-mad1+-ymEGFP-164nt	mad1	mad3	mad3	1.20851	24.5631	0.038173	0.997552	91.6471	experimental	SW206-3_191122	SW206	mad1+-ymEGFP	act1, cdc2	191124_mad1wis1
SU172_191114	SU172	wis1+<<48nt-mad1+-ymEGFP-164nt	mad1	bub1	bub1	1.07256	23.3321	0.0660309	0.998602	100.823	experimental	SW206-3_191122	SW206	mad1+-ymEGFP	act1, cdc2	191124_mad1wis1
SU172_191114	SU172	wis1+<<48nt-mad1+-ymEGFP-164nt	mad1	act1	act1	0.918591	18.8689	0.16927	0.999549	96.7966	reference	SW206-3_191122	SW206	mad1+-ymEGFP	act1, cdc2	191124_mad1wis1
SU172_191114	SU172	wis1+<<48nt-mad1+-ymEGFP-164nt	mad1	cdc2	cdc2	1.08862	23.3117	0.079416	0.999086	98.3004	reference	SW206-3_191122	SW206	mad1+-ymEGFP	act1, cdc2	191124_mad1wis1
SU173_191114	SU173	wis1+<<20nt-mad1+-ymEGFP-164nt	mad1	mad1	mad1	1.76405	24.5037	0.104711	0.99842	92.4921	experimental	SW206-3_191122	SW206	mad1+-ymEGFP	act1, cdc2	191124_mad1wis1
SU173_191114	SU173	wis1+<<20nt-mad1+-ymEGFP-164nt	mad1	mad2	mad2	1.09625	23.9248	0.0311109	0.998814	100.216	experimental	SW206-3_191122	SW206	mad1+-ymEGFP	act1, cdc2	191124_mad1wis1
SU173_191114	SU173	wis1+<<20nt-mad1+-ymEGFP-164nt	mad1	mad3	mad3	1.25221	24.7559	0.099162	0.997552	91.6471	experimental	SW206-3_191122	SW206	mad1+-ymEGFP	act1, cdc2	191124_mad1wis1
SU173_191114	SU173	wis1+<<20nt-mad1+-ymEGFP-164nt	mad1	bub1	bub1	0.93594	23.7584	0.0540042	0.998602	100.823	experimental	SW206-3_191122	SW206	mad1+-ymEGFP	act1, cdc2	191124_mad1wis1
SU173_191114	SU173	wis1+<<20nt-mad1+-ymEGFP-164nt	mad1	act1	act1	0.910757	19.1193	0.039109	0.999549	96.7966	reference	SW206-3_191122	SW206	mad1+-ymEGFP	act1, cdc2	191124_mad1wis1
SU173_191114	SU173	wis1+<<20nt-mad1+-ymEGFP-164nt	mad1	cdc2	cdc2	1.09799	23.5342	0.0562951	0.999086	98.3004	reference	SW206-3_191122	SW206	mad1+-ymEGFP	act1, cdc2	191124_mad1wis1
SU174_191114	SU174	wis1+<<13nt-mad1+-ymEGFP-164nt	mad1	mad1	mad1	1.8232	24.3044	0.033624	0.99842	92.4921	experimental	SW206-3_191122	SW206	mad1+-ymEGFP	act1, cdc2	191124_mad1wis1
SU174_191114	SU174	wis1+<<13nt-mad1+-ymEGFP-164nt	mad1	mad2	mad2	1.00723	23.9063	0.0326397	0.998814	100.216	experimental	SW206-3_191122	SW206	mad1+-ymEGFP	act1, cdc2	191124_mad1wis1
SU174_191114	SU174	wis1+<<13nt-mad1+-ymEGFP-164nt	mad1	mad3	mad3	1.14211	24.7475	0.0394628	0.997552	91.6471	experimental	SW206-3_191122	SW206	mad1+-ymEGFP	act1, cdc2	191124_mad1wis1
SU174_191114	SU174	wis1+<<13nt-mad1+-ymEGFP-164nt	mad1	bub1	bub1	0.898345	23.6773	0.0385059	0.998602	100.823	experimental	SW206-3_191122	SW206	mad1+-ymEGFP	act1, cdc2	191124_mad1wis1
SU174_191114	SU174	wis1+<<13nt-mad1+-ymEGFP-164nt	mad1	act1	act1	0.98712	18.8563	0.0376297	0.999549	96.7966	reference	SW206-3_191122	SW206	mad1+-ymEGFP	act1, cdc2	191124_mad1wis1
SU174_191114	SU174	wis1+<<13nt-mad1+-ymEGFP-164nt	mad1	cdc2	cdc2	1.01305	23.5094	0.0460266	0.999086	98.3004	reference	SW206-3_191122	SW206	mad1+-ymEGFP	act1, cdc2	191124_mad1wis1
SW206-3_191122	SW206	mad1+-ymEGFP	mad1	mad1	mad1	1	25.0349	0.0590083	0.99842	92.4921	experimental	SW206-3_191122	SW206	mad1+-ymEGFP	act1, cdc2	191124_mad1wis1
SW206-3_191122	SW206	mad1+-ymEGFP	mad1	mad2	mad2	1	23.7406	0.0323901	0.998814	100.216	experimental	SW206-3_191122	SW206	mad1+-ymEGFP	act1, cdc2	191124_mad1wis1
SW206-3_191122	SW206	mad1+-ymEGFP	mad1	mad3	mad3	1	24.7638	0.0498164	0.997552	91.6471	experimental	SW206-3_191122	SW206	mad1+-ymEGFP	act1, cdc2	191124_mad1wis1
SW206-3_191122	SW206	mad1+-ymEGFP	mad1	bub1	bub1	1	23.3482	0.0605211	0.998602	100.823	experimental	SW206-3_191122	SW206	mad1+-ymEGFP	act1, cdc2	191124_mad1wis1
SW206-3_191122	SW206	mad1+-ymEGFP	mad1	act1	act1	1	18.6566	0.064341	0.999549	96.7966	reference	SW206-3_191122	SW206	mad1+-ymEGFP	act1, cdc2	191124_mad1wis1
SW206-3_191122	SW206	mad1+-ymEGFP	mad1	cdc2	cdc2	1	23.3498	0.0628943	0.999086	98.3004	reference	SW206-3_191122	SW206	mad1+-ymEGFP	act1, cdc2	191124_mad1wis1
SU231_191122	SU231	bub1Œî::ymEGFP	bub1	mad1	mad1	0.80124	24.9449	0.0701926	0.9959	89.8777	experimental	SU228_190612	SU228	bub1+-ymEGFP	act1, cdc2	200107_cdc13Test_bub1Del
SU231_191122	SU231	bub1Œî::ymEGFP	bub1	mad2	mad2	0.83624	24.2394	0.0400835	0.9939	101.629	experimental	SU228_190612	SU228	bub1+-ymEGFP	act1, cdc2	200107_cdc13Test_bub1Del
SU231_191122	SU231	bub1Œî::ymEGFP	bub1	mad3	mad3	0.785632	24.6317	0.0965189	0.9968	96.0446	experimental	SU228_190612	SU228	bub1+-ymEGFP	act1, cdc2	200107_cdc13Test_bub1Del
SU231_191122	SU231	bub1Œî::ymEGFP	bub1	bub1	bub1	0	NA	NA	0.9963	92.9574	experimental	SU228_190612	SU228	bub1+-ymEGFP	act1, cdc2	200107_cdc13Test_bub1Del
SU228_190612	SU228	bub1+-ymEGFP	bub1	mad1	mad1	1	25.2762	0.0542074	0.9959	89.8777	experimental	SU228_190612	SU228	bub1+-ymEGFP	act1, cdc2	200107_cdc13Test_bub1Del
SU228_190612	SU228	bub1+-ymEGFP	bub1	mad2	mad2	1	24.6032	0.0317266	0.9939	101.629	experimental	SU228_190612	SU228	bub1+-ymEGFP	act1, cdc2	200107_cdc13Test_bub1Del
SU228_190612	SU228	bub1+-ymEGFP	bub1	mad3	mad3	1	24.918	0.0644334	0.9968	96.0446	experimental	SU228_190612	SU228	bub1+-ymEGFP	act1, cdc2	200107_cdc13Test_bub1Del
SU228_190612	SU228	bub1+-ymEGFP	bub1	bub1	bub1	1	24.5186	0.0949181	0.9963	92.9574	experimental	SU228_190612	SU228	bub1+-ymEGFP	act1, cdc2	200107_cdc13Test_bub1Del
SU231_191122	SU231	bub1Œî::ymEGFP	bub1	act1	act1	1.18037	18.2769	0.0198392	0.9983	96.2379	reference	SU228_190612	SU228	bub1+-ymEGFP	act1, cdc2	200107_cdc13Test_bub1Del
SU231_191122	SU231	bub1Œî::ymEGFP	bub1	cdc2	cdc2	0.847195	23.4645	0.0363046	0.9984	93.8675	reference	SU228_190612	SU228	bub1+-ymEGFP	act1, cdc2	200107_cdc13Test_bub1Del
SU228_190612	SU228	bub1+-ymEGFP	bub1	act1	act1	1	19.1666	0.070829	0.9983	96.2379	reference	SU228_190612	SU228	bub1+-ymEGFP	act1, cdc2	200107_cdc13Test_bub1Del
SU228_190612	SU228	bub1+-ymEGFP	bub1	cdc2	cdc2	1	23.8696	0.0594906	0.9984	93.8675	reference	SU228_190612	SU228	bub1+-ymEGFP	act1, cdc2	200107_cdc13Test_bub1Del
SW201_200723	SW201	mad1Œî::ymEGFP	mad1	mad1	mad1	0	NA	NA	0.9939	93.5036	experimental	SW206_200723	SW206	mad1+-ymEGFP	act1, cdc2	220821_mad1Feedback
SW201_200723	SW201	mad1Œî::ymEGFP	mad1	mad2	mad2	1.01888	22.8525	0.0351527	0.9982	96.2302	experimental	SW206_200723	SW206	mad1+-ymEGFP	act1, cdc2	220821_mad1Feedback
SW201_200723	SW201	mad1Œî::ymEGFP	mad1	mad3	mad3	0.907723	24.0111	0.071416	0.9948	93.886	experimental	SW206_200723	SW206	mad1+-ymEGFP	act1, cdc2	220821_mad1Feedback
SW201_200723	SW201	mad1Œî::ymEGFP	mad1	bub1	bub1	0.942025	23.2621	0.063441	0.9948	90.068	experimental	SW206_200723	SW206	mad1+-ymEGFP	act1, cdc2	220821_mad1Feedback
SW201_200723	SW201	mad1Œî::ymEGFP	mad1	act1	act1	1.00903	17.6262	0.0499302	0.9991	96.3659	reference	SW206_200723	SW206	mad1+-ymEGFP	act1, cdc2	220821_mad1Feedback
SW201_200723	SW201	mad1Œî::ymEGFP	mad1	cdc2	cdc2	0.991049	22.9078	0.0577027	0.9993	94.8892	reference	SW206_200723	SW206	mad1+-ymEGFP	act1, cdc2	220821_mad1Feedback
SW203_200723	SW203	mad1Œî::ymEGFP	mad1	mad1	mad1	0.000300903	35.1369	NA	0.9939	93.5036	experimental	SW206_200723	SW206	mad1+-ymEGFP	act1, cdc2	220821_mad1Feedback
SW203_200723	SW203	mad1Œî::ymEGFP	mad1	mad2	mad2	0.988583	22.7575	0.158695	0.9982	96.2302	experimental	SW206_200723	SW206	mad1+-ymEGFP	act1, cdc2	220821_mad1Feedback
SW203_200723	SW203	mad1Œî::ymEGFP	mad1	mad3	mad3	0.887725	23.9024	0.0366949	0.9948	93.886	experimental	SW206_200723	SW206	mad1+-ymEGFP	act1, cdc2	220821_mad1Feedback
SW203_200723	SW203	mad1Œî::ymEGFP	mad1	bub1	bub1	0.896704	23.1922	0.0824157	0.9948	90.068	experimental	SW206_200723	SW206	mad1+-ymEGFP	act1, cdc2	220821_mad1Feedback
SW203_200723	SW203	mad1Œî::ymEGFP	mad1	act1	act1	0.970262	17.5447	0.0406733	0.9991	96.3659	reference	SW206_200723	SW206	mad1+-ymEGFP	act1, cdc2	220821_mad1Feedback
SW203_200723	SW203	mad1Œî::ymEGFP	mad1	cdc2	cdc2	1.03065	22.7079	0.143007	0.9993	94.8892	reference	SW206_200723	SW206	mad1+-ymEGFP	act1, cdc2	220821_mad1Feedback
SW642_200723	SW642	mad1+-ymEGFP	mad1	mad1	mad1	0.751499	25.0246	0.561271	0.9939	93.5036	experimental	SW206_200723	SW206	mad1+-ymEGFP	act1, cdc2	220821_mad1Feedback
SW642_200723	SW642	mad1+-ymEGFP	mad1	mad2	mad2	0.986552	22.8334	0.110891	0.9982	96.2302	experimental	SW206_200723	SW206	mad1+-ymEGFP	act1, cdc2	220821_mad1Feedback
SW642_200723	SW642	mad1+-ymEGFP	mad1	mad3	mad3	0.849852	24.0424	0.0457703	0.9948	93.886	experimental	SW206_200723	SW206	mad1+-ymEGFP	act1, cdc2	220821_mad1Feedback
SW642_200723	SW642	mad1+-ymEGFP	mad1	bub1	bub1	1.00882	23.0852	0.0377487	0.9948	90.068	experimental	SW206_200723	SW206	mad1+-ymEGFP	act1, cdc2	220821_mad1Feedback
SW642_200723	SW642	mad1+-ymEGFP	mad1	act1	act1	1.02968	17.5294	0.0248362	0.9991	96.3659	reference	SW206_200723	SW206	mad1+-ymEGFP	act1, cdc2	220821_mad1Feedback
SW642_200723	SW642	mad1+-ymEGFP	mad1	cdc2	cdc2	0.971176	22.8706	0.0140235	0.9993	94.8892	reference	SW206_200723	SW206	mad1+-ymEGFP	act1, cdc2	220821_mad1Feedback
SW206_200723	SW206	mad1+-ymEGFP	mad1	mad1	mad1	1	25.1554	0.0391581	0.9939	93.5036	experimental	SW206_200723	SW206	mad1+-ymEGFP	act1, cdc2	220821_mad1Feedback
SW206_200723	SW206	mad1+-ymEGFP	mad1	mad2	mad2	1	23.3652	0.0195022	0.9982	96.2302	experimental	SW206_200723	SW206	mad1+-ymEGFP	act1, cdc2	220821_mad1Feedback
SW206_200723	SW206	mad1+-ymEGFP	mad1	mad3	mad3	1	24.3586	0.121017	0.9948	93.886	experimental	SW206_200723	SW206	mad1+-ymEGFP	act1, cdc2	220821_mad1Feedback
SW206_200723	SW206	mad1+-ymEGFP	mad1	bub1	bub1	1	23.6781	0.225567	0.9948	90.068	experimental	SW206_200723	SW206	mad1+-ymEGFP	act1, cdc2	220821_mad1Feedback
SW206_200723	SW206	mad1+-ymEGFP	mad1	act1	act1	1	18.124	0.0562907	0.9991	96.3659	reference	SW206_200723	SW206	mad1+-ymEGFP	act1, cdc2	220821_mad1Feedback
SW206_200723	SW206	mad1+-ymEGFP	mad1	cdc2	cdc2	1	23.3843	0.0792839	0.9993	94.8892	reference	SW206_200723	SW206	mad1+-ymEGFP	act1, cdc2	220821_mad1Feedback
