# Supplementary material for: The minimal intrinsic stochasticity of constitutively expressed eukaryotic genes is sub-Poissonian
Source: Sci Adv. 2023 Aug 9;9(32):eadh5138. doi: 10.1126/sciadv.adh5138 (PMC10411910; doi:10.1126/sciadv.adh5138)
Supplement: Supplementary file 2 — Data S1 to S5 [file sciadv.adh5138_data_s1_to_s5.zip › sciadv.adh5138_data_s2.xlsx]

## Sheet: VariableDescriptions
Data S2. Source data for RNA FISH experiments (no transcription site-labeling)
Counts of RNA per cell from single-molecule RNA FISH experiments (transcription site not labeled)
Variable	Description
sampleID	unique sample ID
gene	gene labeled by FISH probe
background	strain genetic background
probe	FISH probe set
strain	strain ID
imageID	unique image ID
CellNo	individual cell ID
NucleiCount	number of nuclei in cell (1 or 2)
Compartment	cellular compartment (nucleus, cytoplasm, or entire cell (WholeCell)
CountMethod	RNA count method ("spot", "intensity", or "hybrid" count method)
RNAperCell	Number of RNA molecules per cell
Cell_Pseudovol_um	Cell volume estimated from cell length and width (µm^3)
Cell_Area_um	2D cross-sectional area of cell (µm^2)
Cell_Length_um	cell length (µm)
Cell_Width_um	cell with (µm)
Nuc_Vol_um	nucleus volume (µm^3)

## Sheet: Data
sampleID	gene	background	probe	strain	imageID	CellNo	NucleiCount	Compartment	CountMethod	RNAperCell	Cell_Pseudovol_um	Cell_Area_um	Cell_Length_um	Cell_Width_um	Nuc_Vol_um
cdc13endog_SW130p_TR2_220412	cdc13endog	mad2WTymEGFP	cdc13_gs_red	SW130p	220415_SW130p_TR2_s10_04	Cell_10	1	WholeCell	SpotCount	23	83.8483	31.5924	10.7788	3.32246	3.59801
cdc13endog_SW130p_TR2_220412	cdc13endog	mad2WTymEGFP	cdc13_gs_red	SW130p	220415_SW130p_TR2_s10_04	Cell_10	1	Nucleus	SpotCount	1	83.8483	31.5924	10.7788	3.32246	3.59801
cdc13endog_SW130p_TR2_220412	cdc13endog	mad2WTymEGFP	cdc13_gs_red	SW130p	220415_SW130p_TR2_s10_04	Cell_10	1	Cytoplasm	SpotCount	22	83.8483	31.5924	10.7788	3.32246	3.59801
cdc13endog_SW130p_TR2_220412	cdc13endog	mad2WTymEGFP	cdc13_gs_red	SW130p	220415_SW130p_TR2_s10_04	Cell_10	1	WholeCell	IntensityCount	17.5993	83.8483	31.5924	10.7788	3.32246	3.59801
cdc13endog_SW130p_TR2_220412	cdc13endog	mad2WTymEGFP	cdc13_gs_red	SW130p	220415_SW130p_TR2_s10_04	Cell_10	1	Nucleus	IntensityCount	1.2961	83.8483	31.5924	10.7788	3.32246	3.59801
cdc13endog_SW130p_TR2_220412	cdc13endog	mad2WTymEGFP	cdc13_gs_red	SW130p	220415_SW130p_TR2_s10_04	Cell_10	1	Cytoplasm	IntensityCount	16.3032	83.8483	31.5924	10.7788	3.32246	3.59801
cdc13endog_SW130p_TR2_220412	cdc13endog	mad2WTymEGFP	cdc13_gs_red	SW130p	220415_SW130p_TR2_s10_04	Cell_10	1	WholeCell	HybridCount	23	83.8483	31.5924	10.7788	3.32246	3.59801
cdc13endog_SW130p_TR2_220412	cdc13endog	mad2WTymEGFP	cdc13_gs_red	SW130p	220415_SW130p_TR2_s10_04	Cell_10	1	Nucleus	HybridCount	1	83.8483	31.5924	10.7788	3.32246	3.59801
cdc13endog_SW130p_TR2_220412	cdc13endog	mad2WTymEGFP	cdc13_gs_red	SW130p	220415_SW130p_TR2_s10_04	Cell_10	1	Cytoplasm	HybridCount	22	83.8483	31.5924	10.7788	3.32246	3.59801
cdc13endog_SW130p_TR2_220412	cdc13endog	mad2WTymEGFP	cdc13_gs_red	SW130p	220415_SW130p_TR2_s10_04	Cell_100	1	WholeCell	SpotCount	17	51.0808	20.4194	7.2999	3.23304	5.1752
cdc13endog_SW130p_TR2_220412	cdc13endog	mad2WTymEGFP	cdc13_gs_red	SW130p	220415_SW130p_TR2_s10_04	Cell_100	1	Nucleus	SpotCount	3	51.0808	20.4194	7.2999	3.23304	5.1752
cdc13endog_SW130p_TR2_220412	cdc13endog	mad2WTymEGFP	cdc13_gs_red	SW130p	220415_SW130p_TR2_s10_04	Cell_100	1	Cytoplasm	SpotCount	14	51.0808	20.4194	7.2999	3.23304	5.1752
cdc13endog_SW130p_TR2_220412	cdc13endog	mad2WTymEGFP	cdc13_gs_red	SW130p	220415_SW130p_TR2_s10_04	Cell_100	1	WholeCell	IntensityCount	18.1879	51.0808	20.4194	7.2999	3.23304	5.1752
cdc13endog_SW130p_TR2_220412	cdc13endog	mad2WTymEGFP	cdc13_gs_red	SW130p	220415_SW130p_TR2_s10_04	Cell_100	1	Nucleus	IntensityCount	2.9294	51.0808	20.4194	7.2999	3.23304	5.1752
cdc13endog_SW130p_TR2_220412	cdc13endog	mad2WTymEGFP	cdc13_gs_red	SW130p	220415_SW130p_TR2_s10_04	Cell_100	1	Cytoplasm	IntensityCount	15.2585	51.0808	20.4194	7.2999	3.23304	5.1752
cdc13endog_SW130p_TR2_220412	cdc13endog	mad2WTymEGFP	cdc13_gs_red	SW130p	220415_SW130p_TR2_s10_04	Cell_100	1	WholeCell	HybridCount	17	51.0808	20.4194	7.2999	3.23304	5.1752
cdc13endog_SW130p_TR2_220412	cdc13endog	mad2WTymEGFP	cdc13_gs_red	SW130p	220415_SW130p_TR2_s10_04	Cell_100	1	Nucleus	HybridCount	3	51.0808	20.4194	7.2999	3.23304	5.1752
cdc13endog_SW130p_TR2_220412	cdc13endog	mad2WTymEGFP	cdc13_gs_red	SW130p	220415_SW130p_TR2_s10_04	Cell_100	1	Cytoplasm	HybridCount	14	51.0808	20.4194	7.2999	3.23304	5.1752
cdc13endog_SW130p_TR2_220412	cdc13endog	mad2WTymEGFP	cdc13_gs_red	SW130p	220415_SW130p_TR2_s10_04	Cell_102	1	WholeCell	SpotCount	15	108.061	33.3353	10.4553	3.87485	5.37124
cdc13endog_SW130p_TR2_220412	cdc13endog	mad2WTymEGFP	cdc13_gs_red	SW130p	220415_SW130p_TR2_s10_04	Cell_102	1	Nucleus	SpotCount	3	108.061	33.3353	10.4553	3.87485	5.37124
cdc13endog_SW130p_TR2_220412	cdc13endog	mad2WTymEGFP	cdc13_gs_red	SW130p	220415_SW130p_TR2_s10_04	Cell_102	1	Cytoplasm	SpotCount	12	108.061	33.3353	10.4553	3.87485	5.37124
cdc13endog_SW130p_TR2_220412	cdc13endog	mad2WTymEGFP	cdc13_gs_red	SW130p	220415_SW130p_TR2_s10_04	Cell_102	1	WholeCell	IntensityCount	15.3971	108.061	33.3353	10.4553	3.87485	5.37124
cdc13endog_SW130p_TR2_220412	cdc13endog	mad2WTymEGFP	cdc13_gs_red	SW130p	220415_SW130p_TR2_s10_04	Cell_102	1	Nucleus	IntensityCount	4.51207	108.061	33.3353	10.4553	3.87485	5.37124
cdc13endog_SW130p_TR2_220412	cdc13endog	mad2WTymEGFP	cdc13_gs_red	SW130p	220415_SW130p_TR2_s10_04	Cell_102	1	Cytoplasm	IntensityCount	10.885	108.061	33.3353	10.4553	3.87485	5.37124
cdc13endog_SW130p_TR2_220412	cdc13endog	mad2WTymEGFP	cdc13_gs_red	SW130p	220415_SW130p_TR2_s10_04	Cell_102	1	WholeCell	HybridCount	15.878	108.061	33.3353	10.4553	3.87485	5.37124
cdc13endog_SW130p_TR2_220412	cdc13endog	mad2WTymEGFP	cdc13_gs_red	SW130p	220415_SW130p_TR2_s10_04	Cell_102	1	Nucleus	HybridCount	3.87801	108.061	33.3353	10.4553	3.87485	5.37124
cdc13endog_SW130p_TR2_220412	cdc13endog	mad2WTymEGFP	cdc13_gs_red	SW130p	220415_SW130p_TR2_s10_04	Cell_102	1	Cytoplasm	HybridCount	12	108.061	33.3353	10.4553	3.87485	5.37124
cdc13endog_SW130p_TR2_220412	cdc13endog	mad2WTymEGFP	cdc13_gs_red	SW130p	220415_SW130p_TR2_s10_04	Cell_105	1	WholeCell	SpotCount	37	116.896	39.189	12.6877	3.59945	5.15182
cdc13endog_SW130p_TR2_220412	cdc13endog	mad2WTymEGFP	cdc13_gs_red	SW130p	220415_SW130p_TR2_s10_04	Cell_105	1	Nucleus	SpotCount	5	116.896	39.189	12.6877	3.59945	5.15182
cdc13endog_SW130p_TR2_220412	cdc13endog	mad2WTymEGFP	cdc13_gs_red	SW130p	220415_SW130p_TR2_s10_04	Cell_105	1	Cytoplasm	SpotCount	32	116.896	39.189	12.6877	3.59945	5.15182
cdc13endog_SW130p_TR2_220412	cdc13endog	mad2WTymEGFP	cdc13_gs_red	SW130p	220415_SW130p_TR2_s10_04	Cell_105	1	WholeCell	IntensityCount	45.3416	116.896	39.189	12.6877	3.59945	5.15182
cdc13endog_SW130p_TR2_220412	cdc13endog	mad2WTymEGFP	cdc13_gs_red	SW130p	220415_SW130p_TR2_s10_04	Cell_105	1	Nucleus	IntensityCount	7.29971	116.896	39.189	12.6877	3.59945	5.15182
cdc13endog_SW130p_TR2_220412	cdc13endog	mad2WTymEGFP	cdc13_gs_red	SW130p	220415_SW130p_TR2_s10_04	Cell_105	1	Cytoplasm	IntensityCount	38.0419	116.896	39.189	12.6877	3.59945	5.15182
cdc13endog_SW130p_TR2_220412	cdc13endog	mad2WTymEGFP	cdc13_gs_red	SW130p	220415_SW130p_TR2_s10_04	Cell_105	1	WholeCell	HybridCount	40.4339	116.896	39.189	12.6877	3.59945	5.15182
cdc13endog_SW130p_TR2_220412	cdc13endog	mad2WTymEGFP	cdc13_gs_red	SW130p	220415_SW130p_TR2_s10_04	Cell_105	1	Nucleus	HybridCount	6.906	116.896	39.189	12.6877	3.59945	5.15182
cdc13endog_SW130p_TR2_220412	cdc13endog	mad2WTymEGFP	cdc13_gs_red	SW130p	220415_SW130p_TR2_s10_04	Cell_105	1	Cytoplasm	HybridCount	33.5279	116.896	39.189	12.6877	3.59945	5.15182
cdc13endog_SW130p_TR2_220412	cdc13endog	mad2WTymEGFP	cdc13_gs_red	SW130p	220415_SW130p_TR2_s10_04	Cell_107	1	WholeCell	SpotCount	16	77.5655	29.499	10.223	3.28957	5.41152
cdc13endog_SW130p_TR2_220412	cdc13endog	mad2WTymEGFP	cdc13_gs_red	SW130p	220415_SW130p_TR2_s10_04	Cell_107	1	Nucleus	SpotCount	3	77.5655	29.499	10.223	3.28957	5.41152
cdc13endog_SW130p_TR2_220412	cdc13endog	mad2WTymEGFP	cdc13_gs_red	SW130p	220415_SW130p_TR2_s10_04	Cell_107	1	Cytoplasm	SpotCount	13	77.5655	29.499	10.223	3.28957	5.41152
cdc13endog_SW130p_TR2_220412	cdc13endog	mad2WTymEGFP	cdc13_gs_red	SW130p	220415_SW130p_TR2_s10_04	Cell_107	1	WholeCell	IntensityCount	19.3834	77.5655	29.499	10.223	3.28957	5.41152
cdc13endog_SW130p_TR2_220412	cdc13endog	mad2WTymEGFP	cdc13_gs_red	SW130p	220415_SW130p_TR2_s10_04	Cell_107	1	Nucleus	IntensityCount	5.12245	77.5655	29.499	10.223	3.28957	5.41152
cdc13endog_SW130p_TR2_220412	cdc13endog	mad2WTymEGFP	cdc13_gs_red	SW130p	220415_SW130p_TR2_s10_04	Cell_107	1	Cytoplasm	IntensityCount	14.2609	77.5655	29.499	10.223	3.28957	5.41152
cdc13endog_SW130p_TR2_220412	cdc13endog	mad2WTymEGFP	cdc13_gs_red	SW130p	220415_SW130p_TR2_s10_04	Cell_107	1	WholeCell	HybridCount	17.6573	77.5655	29.499	10.223	3.28957	5.41152
cdc13endog_SW130p_TR2_220412	cdc13endog	mad2WTymEGFP	cdc13_gs_red	SW130p	220415_SW130p_TR2_s10_04	Cell_107	1	Nucleus	HybridCount	4.65727	77.5655	29.499	10.223	3.28957	5.41152
cdc13endog_SW130p_TR2_220412	cdc13endog	mad2WTymEGFP	cdc13_gs_red	SW130p	220415_SW130p_TR2_s10_04	Cell_107	1	Cytoplasm	HybridCount	13	77.5655	29.499	10.223	3.28957	5.41152
cdc13endog_SW130p_TR2_220412	cdc13endog	mad2WTymEGFP	cdc13_gs_red	SW130p	220415_SW130p_TR2_s10_04	Cell_108	1	WholeCell	SpotCount	28	131.351	39.4868	11.5833	4.04211	5.14182
cdc13endog_SW130p_TR2_220412	cdc13endog	mad2WTymEGFP	cdc13_gs_red	SW130p	220415_SW130p_TR2_s10_04	Cell_108	1	Nucleus	SpotCount	0	131.351	39.4868	11.5833	4.04211	5.14182
cdc13endog_SW130p_TR2_220412	cdc13endog	mad2WTymEGFP	cdc13_gs_red	SW130p	220415_SW130p_TR2_s10_04	Cell_108	1	Cytoplasm	SpotCount	28	131.351	39.4868	11.5833	4.04211	5.14182
cdc13endog_SW130p_TR2_220412	cdc13endog	mad2WTymEGFP	cdc13_gs_red	SW130p	220415_SW130p_TR2_s10_04	Cell_108	1	WholeCell	IntensityCount	31.7265	131.351	39.4868	11.5833	4.04211	5.14182
cdc13endog_SW130p_TR2_220412	cdc13endog	mad2WTymEGFP	cdc13_gs_red	SW130p	220415_SW130p_TR2_s10_04	Cell_108	1	Nucleus	IntensityCount	0	131.351	39.4868	11.5833	4.04211	5.14182
cdc13endog_SW130p_TR2_220412	cdc13endog	mad2WTymEGFP	cdc13_gs_red	SW130p	220415_SW130p_TR2_s10_04	Cell_108	1	Cytoplasm	IntensityCount	31.7265	131.351	39.4868	11.5833	4.04211	5.14182
cdc13endog_SW130p_TR2_220412	cdc13endog	mad2WTymEGFP	cdc13_gs_red	SW130p	220415_SW130p_TR2_s10_04	Cell_108	1	WholeCell	HybridCount	30.4471	131.351	39.4868	11.5833	4.04211	5.14182
cdc13endog_SW130p_TR2_220412	cdc13endog	mad2WTymEGFP	cdc13_gs_red	SW130p	220415_SW130p_TR2_s10_04	Cell_108	1	Nucleus	HybridCount	0	131.351	39.4868	11.5833	4.04211	5.14182
cdc13endog_SW130p_TR2_220412	cdc13endog	mad2WTymEGFP	cdc13_gs_red	SW130p	220415_SW130p_TR2_s10_04	Cell_108	1	Cytoplasm	HybridCount	30.4471	131.351	39.4868	11.5833	4.04211	5.14182
cdc13endog_SW130p_TR2_220412	cdc13endog	mad2WTymEGFP	cdc13_gs_red	SW130p	220415_SW130p_TR2_s10_04	Cell_11	1	WholeCell	SpotCount	13	57.6099	21.9679	7.68599	3.34073	4.68707
cdc13endog_SW130p_TR2_220412	cdc13endog	mad2WTymEGFP	cdc13_gs_red	SW130p	220415_SW130p_TR2_s10_04	Cell_11	1	Nucleus	SpotCount	2	57.6099	21.9679	7.68599	3.34073	4.68707
cdc13endog_SW130p_TR2_220412	cdc13endog	mad2WTymEGFP	cdc13_gs_red	SW130p	220415_SW130p_TR2_s10_04	Cell_11	1	Cytoplasm	SpotCount	11	57.6099	21.9679	7.68599	3.34073	4.68707
cdc13endog_SW130p_TR2_220412	cdc13endog	mad2WTymEGFP	cdc13_gs_red	SW130p	220415_SW130p_TR2_s10_04	Cell_11	1	WholeCell	IntensityCount	10.5732	57.6099	21.9679	7.68599	3.34073	4.68707
cdc13endog_SW130p_TR2_220412	cdc13endog	mad2WTymEGFP	cdc13_gs_red	SW130p	220415_SW130p_TR2_s10_04	Cell_11	1	Nucleus	IntensityCount	2.00469	57.6099	21.9679	7.68599	3.34073	4.68707
cdc13endog_SW130p_TR2_220412	cdc13endog	mad2WTymEGFP	cdc13_gs_red	SW130p	220415_SW130p_TR2_s10_04	Cell_11	1	Cytoplasm	IntensityCount	8.56854	57.6099	21.9679	7.68599	3.34073	4.68707
cdc13endog_SW130p_TR2_220412	cdc13endog	mad2WTymEGFP	cdc13_gs_red	SW130p	220415_SW130p_TR2_s10_04	Cell_11	1	WholeCell	HybridCount	13	57.6099	21.9679	7.68599	3.34073	4.68707
cdc13endog_SW130p_TR2_220412	cdc13endog	mad2WTymEGFP	cdc13_gs_red	SW130p	220415_SW130p_TR2_s10_04	Cell_11	1	Nucleus	HybridCount	2	57.6099	21.9679	7.68599	3.34073	4.68707
cdc13endog_SW130p_TR2_220412	cdc13endog	mad2WTymEGFP	cdc13_gs_red	SW130p	220415_SW130p_TR2_s10_04	Cell_11	1	Cytoplasm	HybridCount	11	57.6099	21.9679	7.68599	3.34073	4.68707
cdc13endog_SW130p_TR2_220412	cdc13endog	mad2WTymEGFP	cdc13_gs_red	SW130p	220415_SW130p_TR2_s10_04	Cell_111	1	WholeCell	SpotCount	8	66.2955	24.2853	8.11518	3.48406	5.55362
cdc13endog_SW130p_TR2_220412	cdc13endog	mad2WTymEGFP	cdc13_gs_red	SW130p	220415_SW130p_TR2_s10_04	Cell_111	1	Nucleus	SpotCount	2	66.2955	24.2853	8.11518	3.48406	5.55362
cdc13endog_SW130p_TR2_220412	cdc13endog	mad2WTymEGFP	cdc13_gs_red	SW130p	220415_SW130p_TR2_s10_04	Cell_111	1	Cytoplasm	SpotCount	6	66.2955	24.2853	8.11518	3.48406	5.55362
cdc13endog_SW130p_TR2_220412	cdc13endog	mad2WTymEGFP	cdc13_gs_red	SW130p	220415_SW130p_TR2_s10_04	Cell_111	1	WholeCell	IntensityCount	8.36156	66.2955	24.2853	8.11518	3.48406	5.55362
cdc13endog_SW130p_TR2_220412	cdc13endog	mad2WTymEGFP	cdc13_gs_red	SW130p	220415_SW130p_TR2_s10_04	Cell_111	1	Nucleus	IntensityCount	2.18778	66.2955	24.2853	8.11518	3.48406	5.55362
cdc13endog_SW130p_TR2_220412	cdc13endog	mad2WTymEGFP	cdc13_gs_red	SW130p	220415_SW130p_TR2_s10_04	Cell_111	1	Cytoplasm	IntensityCount	6.17378	66.2955	24.2853	8.11518	3.48406	5.55362
cdc13endog_SW130p_TR2_220412	cdc13endog	mad2WTymEGFP	cdc13_gs_red	SW130p	220415_SW130p_TR2_s10_04	Cell_111	1	WholeCell	HybridCount	8	66.2955	24.2853	8.11518	3.48406	5.55362
cdc13endog_SW130p_TR2_220412	cdc13endog	mad2WTymEGFP	cdc13_gs_red	SW130p	220415_SW130p_TR2_s10_04	Cell_111	1	Nucleus	HybridCount	2	66.2955	24.2853	8.11518	3.48406	5.55362
cdc13endog_SW130p_TR2_220412	cdc13endog	mad2WTymEGFP	cdc13_gs_red	SW130p	220415_SW130p_TR2_s10_04	Cell_111	1	Cytoplasm	HybridCount	6	66.2955	24.2853	8.11518	3.48406	5.55362
cdc13endog_SW130p_TR2_220412	cdc13endog	mad2WTymEGFP	cdc13_gs_red	SW130p	220415_SW130p_TR2_s10_04	Cell_113	1	WholeCell	SpotCount	15	53.1589	21.575	7.97526	3.12433	5.41082
cdc13endog_SW130p_TR2_220412	cdc13endog	mad2WTymEGFP	cdc13_gs_red	SW130p	220415_SW130p_TR2_s10_04	Cell_113	1	Nucleus	SpotCount	2	53.1589	21.575	7.97526	3.12433	5.41082
cdc13endog_SW130p_TR2_220412	cdc13endog	mad2WTymEGFP	cdc13_gs_red	SW130p	220415_SW130p_TR2_s10_04	Cell_113	1	Cytoplasm	SpotCount	13	53.1589	21.575	7.97526	3.12433	5.41082
cdc13endog_SW130p_TR2_220412	cdc13endog	mad2WTymEGFP	cdc13_gs_red	SW130p	220415_SW130p_TR2_s10_04	Cell_113	1	WholeCell	IntensityCount	16.757	53.1589	21.575	7.97526	3.12433	5.41082
cdc13endog_SW130p_TR2_220412	cdc13endog	mad2WTymEGFP	cdc13_gs_red	SW130p	220415_SW130p_TR2_s10_04	Cell_113	1	Nucleus	IntensityCount	2.86874	53.1589	21.575	7.97526	3.12433	5.41082
cdc13endog_SW130p_TR2_220412	cdc13endog	mad2WTymEGFP	cdc13_gs_red	SW130p	220415_SW130p_TR2_s10_04	Cell_113	1	Cytoplasm	IntensityCount	13.8883	53.1589	21.575	7.97526	3.12433	5.41082
cdc13endog_SW130p_TR2_220412	cdc13endog	mad2WTymEGFP	cdc13_gs_red	SW130p	220415_SW130p_TR2_s10_04	Cell_113	1	WholeCell	HybridCount	16.7107	53.1589	21.575	7.97526	3.12433	5.41082
cdc13endog_SW130p_TR2_220412	cdc13endog	mad2WTymEGFP	cdc13_gs_red	SW130p	220415_SW130p_TR2_s10_04	Cell_113	1	Nucleus	HybridCount	2.98322	53.1589	21.575	7.97526	3.12433	5.41082
cdc13endog_SW130p_TR2_220412	cdc13endog	mad2WTymEGFP	cdc13_gs_red	SW130p	220415_SW130p_TR2_s10_04	Cell_113	1	Cytoplasm	HybridCount	13.7275	53.1589	21.575	7.97526	3.12433	5.41082
cdc13endog_SW130p_TR2_220412	cdc13endog	mad2WTymEGFP	cdc13_gs_red	SW130p	220415_SW130p_TR2_s10_04	Cell_114	1	WholeCell	SpotCount	16	70.5697	25.5232	8.5791	3.48008	5.39392
cdc13endog_SW130p_TR2_220412	cdc13endog	mad2WTymEGFP	cdc13_gs_red	SW130p	220415_SW130p_TR2_s10_04	Cell_114	1	Nucleus	SpotCount	2	70.5697	25.5232	8.5791	3.48008	5.39392
cdc13endog_SW130p_TR2_220412	cdc13endog	mad2WTymEGFP	cdc13_gs_red	SW130p	220415_SW130p_TR2_s10_04	Cell_114	1	Cytoplasm	SpotCount	14	70.5697	25.5232	8.5791	3.48008	5.39392
cdc13endog_SW130p_TR2_220412	cdc13endog	mad2WTymEGFP	cdc13_gs_red	SW130p	220415_SW130p_TR2_s10_04	Cell_114	1	WholeCell	IntensityCount	17.3846	70.5697	25.5232	8.5791	3.48008	5.39392
cdc13endog_SW130p_TR2_220412	cdc13endog	mad2WTymEGFP	cdc13_gs_red	SW130p	220415_SW130p_TR2_s10_04	Cell_114	1	Nucleus	IntensityCount	2.67531	70.5697	25.5232	8.5791	3.48008	5.39392
cdc13endog_SW130p_TR2_220412	cdc13endog	mad2WTymEGFP	cdc13_gs_red	SW130p	220415_SW130p_TR2_s10_04	Cell_114	1	Cytoplasm	IntensityCount	14.7093	70.5697	25.5232	8.5791	3.48008	5.39392
cdc13endog_SW130p_TR2_220412	cdc13endog	mad2WTymEGFP	cdc13_gs_red	SW130p	220415_SW130p_TR2_s10_04	Cell_114	1	WholeCell	HybridCount	18.5526	70.5697	25.5232	8.5791	3.48008	5.39392
cdc13endog_SW130p_TR2_220412	cdc13endog	mad2WTymEGFP	cdc13_gs_red	SW130p	220415_SW130p_TR2_s10_04	Cell_114	1	Nucleus	HybridCount	2.92231	70.5697	25.5232	8.5791	3.48008	5.39392
cdc13endog_SW130p_TR2_220412	cdc13endog	mad2WTymEGFP	cdc13_gs_red	SW130p	220415_SW130p_TR2_s10_04	Cell_114	1	Cytoplasm	HybridCount	15.6303	70.5697	25.5232	8.5791	3.48008	5.39392
cdc13endog_SW130p_TR2_220412	cdc13endog	mad2WTymEGFP	cdc13_gs_red	SW130p	220415_SW130p_TR2_s10_04	Cell_115	1	WholeCell	SpotCount	17	67.8078	23.7403	7.605	3.679	4.56145
cdc13endog_SW130p_TR2_220412	cdc13endog	mad2WTymEGFP	cdc13_gs_red	SW130p	220415_SW130p_TR2_s10_04	Cell_115	1	Nucleus	SpotCount	1	67.8078	23.7403	7.605	3.679	4.56145
cdc13endog_SW130p_TR2_220412	cdc13endog	mad2WTymEGFP	cdc13_gs_red	SW130p	220415_SW130p_TR2_s10_04	Cell_115	1	Cytoplasm	SpotCount	16	67.8078	23.7403	7.605	3.679	4.56145
cdc13endog_SW130p_TR2_220412	cdc13endog	mad2WTymEGFP	cdc13_gs_red	SW130p	220415_SW130p_TR2_s10_04	Cell_115	1	WholeCell	IntensityCount	16.4762	67.8078	23.7403	7.605	3.679	4.56145
cdc13endog_SW130p_TR2_220412	cdc13endog	mad2WTymEGFP	cdc13_gs_red	SW130p	220415_SW130p_TR2_s10_04	Cell_115	1	Nucleus	IntensityCount	1.26895	67.8078	23.7403	7.605	3.679	4.56145
cdc13endog_SW130p_TR2_220412	cdc13endog	mad2WTymEGFP	cdc13_gs_red	SW130p	220415_SW130p_TR2_s10_04	Cell_115	1	Cytoplasm	IntensityCount	15.2072	67.8078	23.7403	7.605	3.679	4.56145
cdc13endog_SW130p_TR2_220412	cdc13endog	mad2WTymEGFP	cdc13_gs_red	SW130p	220415_SW130p_TR2_s10_04	Cell_115	1	WholeCell	HybridCount	17	67.8078	23.7403	7.605	3.679	4.56145
cdc13endog_SW130p_TR2_220412	cdc13endog	mad2WTymEGFP	cdc13_gs_red	SW130p	220415_SW130p_TR2_s10_04	Cell_115	1	Nucleus	HybridCount	1	67.8078	23.7403	7.605	3.679	4.56145
cdc13endog_SW130p_TR2_220412	cdc13endog	mad2WTymEGFP	cdc13_gs_red	SW130p	220415_SW130p_TR2_s10_04	Cell_115	1	Cytoplasm	HybridCount	16	67.8078	23.7403	7.605	3.679	4.56145
cdc13endog_SW130p_TR2_220412	cdc13endog	mad2WTymEGFP	cdc13_gs_red	SW130p	220415_SW130p_TR2_s10_04	Cell_116	1	WholeCell	SpotCount	33	122.827	39.7425	12.5131	3.72488	4.7758
cdc13endog_SW130p_TR2_220412	cdc13endog	mad2WTymEGFP	cdc13_gs_red	SW130p	220415_SW130p_TR2_s10_04	Cell_116	1	Nucleus	SpotCount	3	122.827	39.7425	12.5131	3.72488	4.7758
cdc13endog_SW130p_TR2_220412	cdc13endog	mad2WTymEGFP	cdc13_gs_red	SW130p	220415_SW130p_TR2_s10_04	Cell_116	1	Cytoplasm	SpotCount	30	122.827	39.7425	12.5131	3.72488	4.7758
cdc13endog_SW130p_TR2_220412	cdc13endog	mad2WTymEGFP	cdc13_gs_red	SW130p	220415_SW130p_TR2_s10_04	Cell_116	1	WholeCell	IntensityCount	35.6205	122.827	39.7425	12.5131	3.72488	4.7758
cdc13endog_SW130p_TR2_220412	cdc13endog	mad2WTymEGFP	cdc13_gs_red	SW130p	220415_SW130p_TR2_s10_04	Cell_116	1	Nucleus	IntensityCount	6.60091	122.827	39.7425	12.5131	3.72488	4.7758
cdc13endog_SW130p_TR2_220412	cdc13endog	mad2WTymEGFP	cdc13_gs_red	SW130p	220415_SW130p_TR2_s10_04	Cell_116	1	Cytoplasm	IntensityCount	29.0196	122.827	39.7425	12.5131	3.72488	4.7758
cdc13endog_SW130p_TR2_220412	cdc13endog	mad2WTymEGFP	cdc13_gs_red	SW130p	220415_SW130p_TR2_s10_04	Cell_116	1	WholeCell	HybridCount	37.1419	122.827	39.7425	12.5131	3.72488	4.7758
cdc13endog_SW130p_TR2_220412	cdc13endog	mad2WTymEGFP	cdc13_gs_red	SW130p	220415_SW130p_TR2_s10_04	Cell_116	1	Nucleus	HybridCount	6.29736	122.827	39.7425	12.5131	3.72488	4.7758
cdc13endog_SW130p_TR2_220412	cdc13endog	mad2WTymEGFP	cdc13_gs_red	SW130p	220415_SW130p_TR2_s10_04	Cell_116	1	Cytoplasm	HybridCount	30.8446	122.827	39.7425	12.5131	3.72488	4.7758
cdc13endog_SW130p_TR2_220412	cdc13endog	mad2WTymEGFP	cdc13_gs_red	SW130p	220415_SW130p_TR2_s10_04	Cell_117	1	WholeCell	SpotCount	37	116.453	41.8571	13.5595	3.45696	5.57306
cdc13endog_SW130p_TR2_220412	cdc13endog	mad2WTymEGFP	cdc13_gs_red	SW130p	220415_SW130p_TR2_s10_04	Cell_117	1	Nucleus	SpotCount	1	116.453	41.8571	13.5595	3.45696	5.57306
cdc13endog_SW130p_TR2_220412	cdc13endog	mad2WTymEGFP	cdc13_gs_red	SW130p	220415_SW130p_TR2_s10_04	Cell_117	1	Cytoplasm	SpotCount	36	116.453	41.8571	13.5595	3.45696	5.57306
cdc13endog_SW130p_TR2_220412	cdc13endog	mad2WTymEGFP	cdc13_gs_red	SW130p	220415_SW130p_TR2_s10_04	Cell_117	1	WholeCell	IntensityCount	44.334	116.453	41.8571	13.5595	3.45696	5.57306
cdc13endog_SW130p_TR2_220412	cdc13endog	mad2WTymEGFP	cdc13_gs_red	SW130p	220415_SW130p_TR2_s10_04	Cell_117	1	Nucleus	IntensityCount	3.71497	116.453	41.8571	13.5595	3.45696	5.57306
cdc13endog_SW130p_TR2_220412	cdc13endog	mad2WTymEGFP	cdc13_gs_red	SW130p	220415_SW130p_TR2_s10_04	Cell_117	1	Cytoplasm	IntensityCount	40.619	116.453	41.8571	13.5595	3.45696	5.57306
cdc13endog_SW130p_TR2_220412	cdc13endog	mad2WTymEGFP	cdc13_gs_red	SW130p	220415_SW130p_TR2_s10_04	Cell_117	1	WholeCell	HybridCount	40.4303	116.453	41.8571	13.5595	3.45696	5.57306
cdc13endog_SW130p_TR2_220412	cdc13endog	mad2WTymEGFP	cdc13_gs_red	SW130p	220415_SW130p_TR2_s10_04	Cell_117	1	Nucleus	HybridCount	3.71497	116.453	41.8571	13.5595	3.45696	5.57306
cdc13endog_SW130p_TR2_220412	cdc13endog	mad2WTymEGFP	cdc13_gs_red	SW130p	220415_SW130p_TR2_s10_04	Cell_117	1	Cytoplasm	HybridCount	36.7153	116.453	41.8571	13.5595	3.45696	5.57306
cdc13endog_SW130p_TR2_220412	cdc13endog	mad2WTymEGFP	cdc13_gs_red	SW130p	220415_SW130p_TR2_s10_04	Cell_118	1	WholeCell	SpotCount	29	139.505	38.0651	11.9704	4.0923	5.9319
cdc13endog_SW130p_TR2_220412	cdc13endog	mad2WTymEGFP	cdc13_gs_red	SW130p	220415_SW130p_TR2_s10_04	Cell_118	1	Nucleus	SpotCount	1	139.505	38.0651	11.9704	4.0923	5.9319
cdc13endog_SW130p_TR2_220412	cdc13endog	mad2WTymEGFP	cdc13_gs_red	SW130p	220415_SW130p_TR2_s10_04	Cell_118	1	Cytoplasm	SpotCount	28	139.505	38.0651	11.9704	4.0923	5.9319
cdc13endog_SW130p_TR2_220412	cdc13endog	mad2WTymEGFP	cdc13_gs_red	SW130p	220415_SW130p_TR2_s10_04	Cell_118	1	WholeCell	IntensityCount	29.2584	139.505	38.0651	11.9704	4.0923	5.9319
cdc13endog_SW130p_TR2_220412	cdc13endog	mad2WTymEGFP	cdc13_gs_red	SW130p	220415_SW130p_TR2_s10_04	Cell_118	1	Nucleus	IntensityCount	0.845752	139.505	38.0651	11.9704	4.0923	5.9319
cdc13endog_SW130p_TR2_220412	cdc13endog	mad2WTymEGFP	cdc13_gs_red	SW130p	220415_SW130p_TR2_s10_04	Cell_118	1	Cytoplasm	IntensityCount	28.4127	139.505	38.0651	11.9704	4.0923	5.9319
cdc13endog_SW130p_TR2_220412	cdc13endog	mad2WTymEGFP	cdc13_gs_red	SW130p	220415_SW130p_TR2_s10_04	Cell_118	1	WholeCell	HybridCount	29	139.505	38.0651	11.9704	4.0923	5.9319
cdc13endog_SW130p_TR2_220412	cdc13endog	mad2WTymEGFP	cdc13_gs_red	SW130p	220415_SW130p_TR2_s10_04	Cell_118	1	Nucleus	HybridCount	1	139.505	38.0651	11.9704	4.0923	5.9319
cdc13endog_SW130p_TR2_220412	cdc13endog	mad2WTymEGFP	cdc13_gs_red	SW130p	220415_SW130p_TR2_s10_04	Cell_118	1	Cytoplasm	HybridCount	28	139.505	38.0651	11.9704	4.0923	5.9319
cdc13endog_SW130p_TR2_220412	cdc13endog	mad2WTymEGFP	cdc13_gs_red	SW130p	220415_SW130p_TR2_s10_04	Cell_119	1	WholeCell	SpotCount	19	86.0677	31.6706	11.06	3.318	5.39589
cdc13endog_SW130p_TR2_220412	cdc13endog	mad2WTymEGFP	cdc13_gs_red	SW130p	220415_SW130p_TR2_s10_04	Cell_119	1	Nucleus	SpotCount	2	86.0677	31.6706	11.06	3.318	5.39589
cdc13endog_SW130p_TR2_220412	cdc13endog	mad2WTymEGFP	cdc13_gs_red	SW130p	220415_SW130p_TR2_s10_04	Cell_119	1	Cytoplasm	SpotCount	17	86.0677	31.6706	11.06	3.318	5.39589
cdc13endog_SW130p_TR2_220412	cdc13endog	mad2WTymEGFP	cdc13_gs_red	SW130p	220415_SW130p_TR2_s10_04	Cell_119	1	WholeCell	IntensityCount	22.4349	86.0677	31.6706	11.06	3.318	5.39589
cdc13endog_SW130p_TR2_220412	cdc13endog	mad2WTymEGFP	cdc13_gs_red	SW130p	220415_SW130p_TR2_s10_04	Cell_119	1	Nucleus	IntensityCount	2.8128	86.0677	31.6706	11.06	3.318	5.39589
cdc13endog_SW130p_TR2_220412	cdc13endog	mad2WTymEGFP	cdc13_gs_red	SW130p	220415_SW130p_TR2_s10_04	Cell_119	1	Cytoplasm	IntensityCount	19.6221	86.0677	31.6706	11.06	3.318	5.39589
cdc13endog_SW130p_TR2_220412	cdc13endog	mad2WTymEGFP	cdc13_gs_red	SW130p	220415_SW130p_TR2_s10_04	Cell_119	1	WholeCell	HybridCount	20.8683	86.0677	31.6706	11.06	3.318	5.39589
cdc13endog_SW130p_TR2_220412	cdc13endog	mad2WTymEGFP	cdc13_gs_red	SW130p	220415_SW130p_TR2_s10_04	Cell_119	1	Nucleus	HybridCount	2.76523	86.0677	31.6706	11.06	3.318	5.39589
cdc13endog_SW130p_TR2_220412	cdc13endog	mad2WTymEGFP	cdc13_gs_red	SW130p	220415_SW130p_TR2_s10_04	Cell_119	1	Cytoplasm	HybridCount	18.1031	86.0677	31.6706	11.06	3.318	5.39589
cdc13endog_SW130p_TR2_220412	cdc13endog	mad2WTymEGFP	cdc13_gs_red	SW130p	220415_SW130p_TR2_s10_04	Cell_120	1	WholeCell	SpotCount	20	93.0351	32.4438	10.1425	3.64245	5.11521
cdc13endog_SW130p_TR2_220412	cdc13endog	mad2WTymEGFP	cdc13_gs_red	SW130p	220415_SW130p_TR2_s10_04	Cell_120	1	Nucleus	SpotCount	2	93.0351	32.4438	10.1425	3.64245	5.11521
cdc13endog_SW130p_TR2_220412	cdc13endog	mad2WTymEGFP	cdc13_gs_red	SW130p	220415_SW130p_TR2_s10_04	Cell_120	1	Cytoplasm	SpotCount	18	93.0351	32.4438	10.1425	3.64245	5.11521
cdc13endog_SW130p_TR2_220412	cdc13endog	mad2WTymEGFP	cdc13_gs_red	SW130p	220415_SW130p_TR2_s10_04	Cell_120	1	WholeCell	IntensityCount	18.2747	93.0351	32.4438	10.1425	3.64245	5.11521
cdc13endog_SW130p_TR2_220412	cdc13endog	mad2WTymEGFP	cdc13_gs_red	SW130p	220415_SW130p_TR2_s10_04	Cell_120	1	Nucleus	IntensityCount	2.01162	93.0351	32.4438	10.1425	3.64245	5.11521
cdc13endog_SW130p_TR2_220412	cdc13endog	mad2WTymEGFP	cdc13_gs_red	SW130p	220415_SW130p_TR2_s10_04	Cell_120	1	Cytoplasm	IntensityCount	16.2631	93.0351	32.4438	10.1425	3.64245	5.11521
cdc13endog_SW130p_TR2_220412	cdc13endog	mad2WTymEGFP	cdc13_gs_red	SW130p	220415_SW130p_TR2_s10_04	Cell_120	1	WholeCell	HybridCount	20	93.0351	32.4438	10.1425	3.64245	5.11521
cdc13endog_SW130p_TR2_220412	cdc13endog	mad2WTymEGFP	cdc13_gs_red	SW130p	220415_SW130p_TR2_s10_04	Cell_120	1	Nucleus	HybridCount	2	93.0351	32.4438	10.1425	3.64245	5.11521
cdc13endog_SW130p_TR2_220412	cdc13endog	mad2WTymEGFP	cdc13_gs_red	SW130p	220415_SW130p_TR2_s10_04	Cell_120	1	Cytoplasm	HybridCount	18	93.0351	32.4438	10.1425	3.64245	5.11521
cdc13endog_SW130p_TR2_220412	cdc13endog	mad2WTymEGFP	cdc13_gs_red	SW130p	220415_SW130p_TR2_s10_04	Cell_121	1	WholeCell	SpotCount	15	57.5562	20.3729	7.15702	3.49738	5.47363
cdc13endog_SW130p_TR2_220412	cdc13endog	mad2WTymEGFP	cdc13_gs_red	SW130p	220415_SW130p_TR2_s10_04	Cell_121	1	Nucleus	SpotCount	3	57.5562	20.3729	7.15702	3.49738	5.47363
cdc13endog_SW130p_TR2_220412	cdc13endog	mad2WTymEGFP	cdc13_gs_red	SW130p	220415_SW130p_TR2_s10_04	Cell_121	1	Cytoplasm	SpotCount	12	57.5562	20.3729	7.15702	3.49738	5.47363
cdc13endog_SW130p_TR2_220412	cdc13endog	mad2WTymEGFP	cdc13_gs_red	SW130p	220415_SW130p_TR2_s10_04	Cell_121	1	WholeCell	IntensityCount	15.4851	57.5562	20.3729	7.15702	3.49738	5.47363
cdc13endog_SW130p_TR2_220412	cdc13endog	mad2WTymEGFP	cdc13_gs_red	SW130p	220415_SW130p_TR2_s10_04	Cell_121	1	Nucleus	IntensityCount	2.18264	57.5562	20.3729	7.15702	3.49738	5.47363
cdc13endog_SW130p_TR2_220412	cdc13endog	mad2WTymEGFP	cdc13_gs_red	SW130p	220415_SW130p_TR2_s10_04	Cell_121	1	Cytoplasm	IntensityCount	13.3024	57.5562	20.3729	7.15702	3.49738	5.47363
cdc13endog_SW130p_TR2_220412	cdc13endog	mad2WTymEGFP	cdc13_gs_red	SW130p	220415_SW130p_TR2_s10_04	Cell_121	1	WholeCell	HybridCount	15.9986	57.5562	20.3729	7.15702	3.49738	5.47363
cdc13endog_SW130p_TR2_220412	cdc13endog	mad2WTymEGFP	cdc13_gs_red	SW130p	220415_SW130p_TR2_s10_04	Cell_121	1	Nucleus	HybridCount	3	57.5562	20.3729	7.15702	3.49738	5.47363
cdc13endog_SW130p_TR2_220412	cdc13endog	mad2WTymEGFP	cdc13_gs_red	SW130p	220415_SW130p_TR2_s10_04	Cell_121	1	Cytoplasm	HybridCount	12.9986	57.5562	20.3729	7.15702	3.49738	5.47363
cdc13endog_SW130p_TR2_220412	cdc13endog	mad2WTymEGFP	cdc13_gs_red	SW130p	220415_SW130p_TR2_s10_04	Cell_123	1	WholeCell	SpotCount	31	90.9777	35.7097	12.4404	3.1909	5.47602
cdc13endog_SW130p_TR2_220412	cdc13endog	mad2WTymEGFP	cdc13_gs_red	SW130p	220415_SW130p_TR2_s10_04	Cell_123	1	Nucleus	SpotCount	1	90.9777	35.7097	12.4404	3.1909	5.47602
cdc13endog_SW130p_TR2_220412	cdc13endog	mad2WTymEGFP	cdc13_gs_red	SW130p	220415_SW130p_TR2_s10_04	Cell_123	1	Cytoplasm	SpotCount	30	90.9777	35.7097	12.4404	3.1909	5.47602
cdc13endog_SW130p_TR2_220412	cdc13endog	mad2WTymEGFP	cdc13_gs_red	SW130p	220415_SW130p_TR2_s10_04	Cell_123	1	WholeCell	IntensityCount	34.6087	90.9777	35.7097	12.4404	3.1909	5.47602
cdc13endog_SW130p_TR2_220412	cdc13endog	mad2WTymEGFP	cdc13_gs_red	SW130p	220415_SW130p_TR2_s10_04	Cell_123	1	Nucleus	IntensityCount	1.62196	90.9777	35.7097	12.4404	3.1909	5.47602
cdc13endog_SW130p_TR2_220412	cdc13endog	mad2WTymEGFP	cdc13_gs_red	SW130p	220415_SW130p_TR2_s10_04	Cell_123	1	Cytoplasm	IntensityCount	32.9867	90.9777	35.7097	12.4404	3.1909	5.47602
cdc13endog_SW130p_TR2_220412	cdc13endog	mad2WTymEGFP	cdc13_gs_red	SW130p	220415_SW130p_TR2_s10_04	Cell_123	1	WholeCell	HybridCount	31	90.9777	35.7097	12.4404	3.1909	5.47602
cdc13endog_SW130p_TR2_220412	cdc13endog	mad2WTymEGFP	cdc13_gs_red	SW130p	220415_SW130p_TR2_s10_04	Cell_123	1	Nucleus	HybridCount	1	90.9777	35.7097	12.4404	3.1909	5.47602
cdc13endog_SW130p_TR2_220412	cdc13endog	mad2WTymEGFP	cdc13_gs_red	SW130p	220415_SW130p_TR2_s10_04	Cell_123	1	Cytoplasm	HybridCount	30	90.9777	35.7097	12.4404	3.1909	5.47602
cdc13endog_SW130p_TR2_220412	cdc13endog	mad2WTymEGFP	cdc13_gs_red	SW130p	220415_SW130p_TR2_s10_04	Cell_125	1	WholeCell	SpotCount	21	69.2396	27.2998	9.45459	3.24483	5.67713
cdc13endog_SW130p_TR2_220412	cdc13endog	mad2WTymEGFP	cdc13_gs_red	SW130p	220415_SW130p_TR2_s10_04	Cell_125	1	Nucleus	SpotCount	2	69.2396	27.2998	9.45459	3.24483	5.67713
cdc13endog_SW130p_TR2_220412	cdc13endog	mad2WTymEGFP	cdc13_gs_red	SW130p	220415_SW130p_TR2_s10_04	Cell_125	1	Cytoplasm	SpotCount	19	69.2396	27.2998	9.45459	3.24483	5.67713
cdc13endog_SW130p_TR2_220412	cdc13endog	mad2WTymEGFP	cdc13_gs_red	SW130p	220415_SW130p_TR2_s10_04	Cell_125	1	WholeCell	IntensityCount	23.6774	69.2396	27.2998	9.45459	3.24483	5.67713
cdc13endog_SW130p_TR2_220412	cdc13endog	mad2WTymEGFP	cdc13_gs_red	SW130p	220415_SW130p_TR2_s10_04	Cell_125	1	Nucleus	IntensityCount	2.95095	69.2396	27.2998	9.45459	3.24483	5.67713
cdc13endog_SW130p_TR2_220412	cdc13endog	mad2WTymEGFP	cdc13_gs_red	SW130p	220415_SW130p_TR2_s10_04	Cell_125	1	Cytoplasm	IntensityCount	20.7264	69.2396	27.2998	9.45459	3.24483	5.67713
cdc13endog_SW130p_TR2_220412	cdc13endog	mad2WTymEGFP	cdc13_gs_red	SW130p	220415_SW130p_TR2_s10_04	Cell_125	1	WholeCell	HybridCount	23.5524	69.2396	27.2998	9.45459	3.24483	5.67713
cdc13endog_SW130p_TR2_220412	cdc13endog	mad2WTymEGFP	cdc13_gs_red	SW130p	220415_SW130p_TR2_s10_04	Cell_125	1	Nucleus	HybridCount	2.87988	69.2396	27.2998	9.45459	3.24483	5.67713
cdc13endog_SW130p_TR2_220412	cdc13endog	mad2WTymEGFP	cdc13_gs_red	SW130p	220415_SW130p_TR2_s10_04	Cell_125	1	Cytoplasm	HybridCount	20.6725	69.2396	27.2998	9.45459	3.24483	5.67713
cdc13endog_SW130p_TR2_220412	cdc13endog	mad2WTymEGFP	cdc13_gs_red	SW130p	220415_SW130p_TR2_s10_04	Cell_126	1	WholeCell	SpotCount	18	88.4433	28.7406	9.37184	3.72139	5.24069
cdc13endog_SW130p_TR2_220412	cdc13endog	mad2WTymEGFP	cdc13_gs_red	SW130p	220415_SW130p_TR2_s10_04	Cell_126	1	Nucleus	SpotCount	3	88.4433	28.7406	9.37184	3.72139	5.24069
cdc13endog_SW130p_TR2_220412	cdc13endog	mad2WTymEGFP	cdc13_gs_red	SW130p	220415_SW130p_TR2_s10_04	Cell_126	1	Cytoplasm	SpotCount	15	88.4433	28.7406	9.37184	3.72139	5.24069
cdc13endog_SW130p_TR2_220412	cdc13endog	mad2WTymEGFP	cdc13_gs_red	SW130p	220415_SW130p_TR2_s10_04	Cell_126	1	WholeCell	IntensityCount	18.2567	88.4433	28.7406	9.37184	3.72139	5.24069
cdc13endog_SW130p_TR2_220412	cdc13endog	mad2WTymEGFP	cdc13_gs_red	SW130p	220415_SW130p_TR2_s10_04	Cell_126	1	Nucleus	IntensityCount	4.62019	88.4433	28.7406	9.37184	3.72139	5.24069
cdc13endog_SW130p_TR2_220412	cdc13endog	mad2WTymEGFP	cdc13_gs_red	SW130p	220415_SW130p_TR2_s10_04	Cell_126	1	Cytoplasm	IntensityCount	13.6365	88.4433	28.7406	9.37184	3.72139	5.24069
cdc13endog_SW130p_TR2_220412	cdc13endog	mad2WTymEGFP	cdc13_gs_red	SW130p	220415_SW130p_TR2_s10_04	Cell_126	1	WholeCell	HybridCount	18.7997	88.4433	28.7406	9.37184	3.72139	5.24069
cdc13endog_SW130p_TR2_220412	cdc13endog	mad2WTymEGFP	cdc13_gs_red	SW130p	220415_SW130p_TR2_s10_04	Cell_126	1	Nucleus	HybridCount	3.79968	88.4433	28.7406	9.37184	3.72139	5.24069
cdc13endog_SW130p_TR2_220412	cdc13endog	mad2WTymEGFP	cdc13_gs_red	SW130p	220415_SW130p_TR2_s10_04	Cell_126	1	Cytoplasm	HybridCount	15	88.4433	28.7406	9.37184	3.72139	5.24069
cdc13endog_SW130p_TR2_220412	cdc13endog	mad2WTymEGFP	cdc13_gs_red	SW130p	220415_SW130p_TR2_s10_04	Cell_127	1	WholeCell	SpotCount	19	67.5534	22.42	7.44104	3.72479	5.00071
cdc13endog_SW130p_TR2_220412	cdc13endog	mad2WTymEGFP	cdc13_gs_red	SW130p	220415_SW130p_TR2_s10_04	Cell_127	1	Nucleus	SpotCount	3	67.5534	22.42	7.44104	3.72479	5.00071
cdc13endog_SW130p_TR2_220412	cdc13endog	mad2WTymEGFP	cdc13_gs_red	SW130p	220415_SW130p_TR2_s10_04	Cell_127	1	Cytoplasm	SpotCount	16	67.5534	22.42	7.44104	3.72479	5.00071
cdc13endog_SW130p_TR2_220412	cdc13endog	mad2WTymEGFP	cdc13_gs_red	SW130p	220415_SW130p_TR2_s10_04	Cell_127	1	WholeCell	IntensityCount	17.4637	67.5534	22.42	7.44104	3.72479	5.00071
cdc13endog_SW130p_TR2_220412	cdc13endog	mad2WTymEGFP	cdc13_gs_red	SW130p	220415_SW130p_TR2_s10_04	Cell_127	1	Nucleus	IntensityCount	2.52466	67.5534	22.42	7.44104	3.72479	5.00071
cdc13endog_SW130p_TR2_220412	cdc13endog	mad2WTymEGFP	cdc13_gs_red	SW130p	220415_SW130p_TR2_s10_04	Cell_127	1	Cytoplasm	IntensityCount	14.939	67.5534	22.42	7.44104	3.72479	5.00071
cdc13endog_SW130p_TR2_220412	cdc13endog	mad2WTymEGFP	cdc13_gs_red	SW130p	220415_SW130p_TR2_s10_04	Cell_127	1	WholeCell	HybridCount	19	67.5534	22.42	7.44104	3.72479	5.00071
cdc13endog_SW130p_TR2_220412	cdc13endog	mad2WTymEGFP	cdc13_gs_red	SW130p	220415_SW130p_TR2_s10_04	Cell_127	1	Nucleus	HybridCount	3	67.5534	22.42	7.44104	3.72479	5.00071
cdc13endog_SW130p_TR2_220412	cdc13endog	mad2WTymEGFP	cdc13_gs_red	SW130p	220415_SW130p_TR2_s10_04	Cell_127	1	Cytoplasm	HybridCount	16	67.5534	22.42	7.44104	3.72479	5.00071
cdc13endog_SW130p_TR2_220412	cdc13endog	mad2WTymEGFP	cdc13_gs_red	SW130p	220415_SW130p_TR2_s10_04	Cell_144	1	WholeCell	SpotCount	15	67.0632	25.5951	8.36958	3.43813	5.55771
cdc13endog_SW130p_TR2_220412	cdc13endog	mad2WTymEGFP	cdc13_gs_red	SW130p	220415_SW130p_TR2_s10_04	Cell_144	1	Nucleus	SpotCount	3	67.0632	25.5951	8.36958	3.43813	5.55771
cdc13endog_SW130p_TR2_220412	cdc13endog	mad2WTymEGFP	cdc13_gs_red	SW130p	220415_SW130p_TR2_s10_04	Cell_144	1	Cytoplasm	SpotCount	12	67.0632	25.5951	8.36958	3.43813	5.55771
cdc13endog_SW130p_TR2_220412	cdc13endog	mad2WTymEGFP	cdc13_gs_red	SW130p	220415_SW130p_TR2_s10_04	Cell_144	1	WholeCell	IntensityCount	15.532	67.0632	25.5951	8.36958	3.43813	5.55771
cdc13endog_SW130p_TR2_220412	cdc13endog	mad2WTymEGFP	cdc13_gs_red	SW130p	220415_SW130p_TR2_s10_04	Cell_144	1	Nucleus	IntensityCount	2.9925	67.0632	25.5951	8.36958	3.43813	5.55771
cdc13endog_SW130p_TR2_220412	cdc13endog	mad2WTymEGFP	cdc13_gs_red	SW130p	220415_SW130p_TR2_s10_04	Cell_144	1	Cytoplasm	IntensityCount	12.5395	67.0632	25.5951	8.36958	3.43813	5.55771
cdc13endog_SW130p_TR2_220412	cdc13endog	mad2WTymEGFP	cdc13_gs_red	SW130p	220415_SW130p_TR2_s10_04	Cell_144	1	WholeCell	HybridCount	15.886	67.0632	25.5951	8.36958	3.43813	5.55771
cdc13endog_SW130p_TR2_220412	cdc13endog	mad2WTymEGFP	cdc13_gs_red	SW130p	220415_SW130p_TR2_s10_04	Cell_144	1	Nucleus	HybridCount	3.88602	67.0632	25.5951	8.36958	3.43813	5.55771
cdc13endog_SW130p_TR2_220412	cdc13endog	mad2WTymEGFP	cdc13_gs_red	SW130p	220415_SW130p_TR2_s10_04	Cell_144	1	Cytoplasm	HybridCount	12	67.0632	25.5951	8.36958	3.43813	5.55771
cdc13endog_SW130p_TR2_220412	cdc13endog	mad2WTymEGFP	cdc13_gs_red	SW130p	220415_SW130p_TR2_s10_04	Cell_146	1	WholeCell	SpotCount	12	74.4269	26.6471	8.53227	3.59457	5.52475
cdc13endog_SW130p_TR2_220412	cdc13endog	mad2WTymEGFP	cdc13_gs_red	SW130p	220415_SW130p_TR2_s10_04	Cell_146	1	Nucleus	SpotCount	2	74.4269	26.6471	8.53227	3.59457	5.52475
cdc13endog_SW130p_TR2_220412	cdc13endog	mad2WTymEGFP	cdc13_gs_red	SW130p	220415_SW130p_TR2_s10_04	Cell_146	1	Cytoplasm	SpotCount	10	74.4269	26.6471	8.53227	3.59457	5.52475
cdc13endog_SW130p_TR2_220412	cdc13endog	mad2WTymEGFP	cdc13_gs_red	SW130p	220415_SW130p_TR2_s10_04	Cell_146	1	WholeCell	IntensityCount	13.9076	74.4269	26.6471	8.53227	3.59457	5.52475
cdc13endog_SW130p_TR2_220412	cdc13endog	mad2WTymEGFP	cdc13_gs_red	SW130p	220415_SW130p_TR2_s10_04	Cell_146	1	Nucleus	IntensityCount	3.42447	74.4269	26.6471	8.53227	3.59457	5.52475
cdc13endog_SW130p_TR2_220412	cdc13endog	mad2WTymEGFP	cdc13_gs_red	SW130p	220415_SW130p_TR2_s10_04	Cell_146	1	Cytoplasm	IntensityCount	10.4831	74.4269	26.6471	8.53227	3.59457	5.52475
cdc13endog_SW130p_TR2_220412	cdc13endog	mad2WTymEGFP	cdc13_gs_red	SW130p	220415_SW130p_TR2_s10_04	Cell_146	1	WholeCell	HybridCount	12.9082	74.4269	26.6471	8.53227	3.59457	5.52475
cdc13endog_SW130p_TR2_220412	cdc13endog	mad2WTymEGFP	cdc13_gs_red	SW130p	220415_SW130p_TR2_s10_04	Cell_146	1	Nucleus	HybridCount	2.90822	74.4269	26.6471	8.53227	3.59457	5.52475
cdc13endog_SW130p_TR2_220412	cdc13endog	mad2WTymEGFP	cdc13_gs_red	SW130p	220415_SW130p_TR2_s10_04	Cell_146	1	Cytoplasm	HybridCount	10	74.4269	26.6471	8.53227	3.59457	5.52475
cdc13endog_SW130p_TR2_220412	cdc13endog	mad2WTymEGFP	cdc13_gs_red	SW130p	220415_SW130p_TR2_s10_04	Cell_147	2	WholeCell	SpotCount	21	110.994	39.2481	11.923	3.63215	9.44879
cdc13endog_SW130p_TR2_220412	cdc13endog	mad2WTymEGFP	cdc13_gs_red	SW130p	220415_SW130p_TR2_s10_04	Cell_147	2	Nucleus	SpotCount	3	110.994	39.2481	11.923	3.63215	9.44879
cdc13endog_SW130p_TR2_220412	cdc13endog	mad2WTymEGFP	cdc13_gs_red	SW130p	220415_SW130p_TR2_s10_04	Cell_147	2	Cytoplasm	SpotCount	18	110.994	39.2481	11.923	3.63215	9.44879
cdc13endog_SW130p_TR2_220412	cdc13endog	mad2WTymEGFP	cdc13_gs_red	SW130p	220415_SW130p_TR2_s10_04	Cell_147	2	WholeCell	IntensityCount	19.6886	110.994	39.2481	11.923	3.63215	9.44879
cdc13endog_SW130p_TR2_220412	cdc13endog	mad2WTymEGFP	cdc13_gs_red	SW130p	220415_SW130p_TR2_s10_04	Cell_147	2	Nucleus	IntensityCount	4.31307	110.994	39.2481	11.923	3.63215	9.44879
cdc13endog_SW130p_TR2_220412	cdc13endog	mad2WTymEGFP	cdc13_gs_red	SW130p	220415_SW130p_TR2_s10_04	Cell_147	2	Cytoplasm	IntensityCount	15.3756	110.994	39.2481	11.923	3.63215	9.44879
cdc13endog_SW130p_TR2_220412	cdc13endog	mad2WTymEGFP	cdc13_gs_red	SW130p	220415_SW130p_TR2_s10_04	Cell_147	2	WholeCell	HybridCount	21.7322	110.994	39.2481	11.923	3.63215	9.44879
cdc13endog_SW130p_TR2_220412	cdc13endog	mad2WTymEGFP	cdc13_gs_red	SW130p	220415_SW130p_TR2_s10_04	Cell_147	2	Nucleus	HybridCount	3.73224	110.994	39.2481	11.923	3.63215	9.44879
cdc13endog_SW130p_TR2_220412	cdc13endog	mad2WTymEGFP	cdc13_gs_red	SW130p	220415_SW130p_TR2_s10_04	Cell_147	2	Cytoplasm	HybridCount	18	110.994	39.2481	11.923	3.63215	9.44879
cdc13endog_SW130p_TR2_220412	cdc13endog	mad2WTymEGFP	cdc13_gs_red	SW130p	220415_SW130p_TR2_s10_04	Cell_148	1	WholeCell	SpotCount	24	95.6023	35.2407	11.3627	3.45252	4.75031
cdc13endog_SW130p_TR2_220412	cdc13endog	mad2WTymEGFP	cdc13_gs_red	SW130p	220415_SW130p_TR2_s10_04	Cell_148	1	Nucleus	SpotCount	0	95.6023	35.2407	11.3627	3.45252	4.75031
cdc13endog_SW130p_TR2_220412	cdc13endog	mad2WTymEGFP	cdc13_gs_red	SW130p	220415_SW130p_TR2_s10_04	Cell_148	1	Cytoplasm	SpotCount	24	95.6023	35.2407	11.3627	3.45252	4.75031
cdc13endog_SW130p_TR2_220412	cdc13endog	mad2WTymEGFP	cdc13_gs_red	SW130p	220415_SW130p_TR2_s10_04	Cell_148	1	WholeCell	IntensityCount	24.7796	95.6023	35.2407	11.3627	3.45252	4.75031
cdc13endog_SW130p_TR2_220412	cdc13endog	mad2WTymEGFP	cdc13_gs_red	SW130p	220415_SW130p_TR2_s10_04	Cell_148	1	Nucleus	IntensityCount	0	95.6023	35.2407	11.3627	3.45252	4.75031
cdc13endog_SW130p_TR2_220412	cdc13endog	mad2WTymEGFP	cdc13_gs_red	SW130p	220415_SW130p_TR2_s10_04	Cell_148	1	Cytoplasm	IntensityCount	24.7796	95.6023	35.2407	11.3627	3.45252	4.75031
cdc13endog_SW130p_TR2_220412	cdc13endog	mad2WTymEGFP	cdc13_gs_red	SW130p	220415_SW130p_TR2_s10_04	Cell_148	1	WholeCell	HybridCount	25.7339	95.6023	35.2407	11.3627	3.45252	4.75031
cdc13endog_SW130p_TR2_220412	cdc13endog	mad2WTymEGFP	cdc13_gs_red	SW130p	220415_SW130p_TR2_s10_04	Cell_148	1	Nucleus	HybridCount	0	95.6023	35.2407	11.3627	3.45252	4.75031
cdc13endog_SW130p_TR2_220412	cdc13endog	mad2WTymEGFP	cdc13_gs_red	SW130p	220415_SW130p_TR2_s10_04	Cell_148	1	Cytoplasm	HybridCount	25.7339	95.6023	35.2407	11.3627	3.45252	4.75031
cdc13endog_SW130p_TR2_220412	cdc13endog	mad2WTymEGFP	cdc13_gs_red	SW130p	220415_SW130p_TR2_s10_04	Cell_149	1	WholeCell	SpotCount	44	104.075	37.8623	11.7201	3.54609	6.08006
cdc13endog_SW130p_TR2_220412	cdc13endog	mad2WTymEGFP	cdc13_gs_red	SW130p	220415_SW130p_TR2_s10_04	Cell_149	1	Nucleus	SpotCount	4	104.075	37.8623	11.7201	3.54609	6.08006
cdc13endog_SW130p_TR2_220412	cdc13endog	mad2WTymEGFP	cdc13_gs_red	SW130p	220415_SW130p_TR2_s10_04	Cell_149	1	Cytoplasm	SpotCount	40	104.075	37.8623	11.7201	3.54609	6.08006
cdc13endog_SW130p_TR2_220412	cdc13endog	mad2WTymEGFP	cdc13_gs_red	SW130p	220415_SW130p_TR2_s10_04	Cell_149	1	WholeCell	IntensityCount	46.3126	104.075	37.8623	11.7201	3.54609	6.08006
cdc13endog_SW130p_TR2_220412	cdc13endog	mad2WTymEGFP	cdc13_gs_red	SW130p	220415_SW130p_TR2_s10_04	Cell_149	1	Nucleus	IntensityCount	5.66933	104.075	37.8623	11.7201	3.54609	6.08006
cdc13endog_SW130p_TR2_220412	cdc13endog	mad2WTymEGFP	cdc13_gs_red	SW130p	220415_SW130p_TR2_s10_04	Cell_149	1	Cytoplasm	IntensityCount	40.6433	104.075	37.8623	11.7201	3.54609	6.08006
cdc13endog_SW130p_TR2_220412	cdc13endog	mad2WTymEGFP	cdc13_gs_red	SW130p	220415_SW130p_TR2_s10_04	Cell_149	1	WholeCell	HybridCount	45.2778	104.075	37.8623	11.7201	3.54609	6.08006
cdc13endog_SW130p_TR2_220412	cdc13endog	mad2WTymEGFP	cdc13_gs_red	SW130p	220415_SW130p_TR2_s10_04	Cell_149	1	Nucleus	HybridCount	5.27782	104.075	37.8623	11.7201	3.54609	6.08006
cdc13endog_SW130p_TR2_220412	cdc13endog	mad2WTymEGFP	cdc13_gs_red	SW130p	220415_SW130p_TR2_s10_04	Cell_149	1	Cytoplasm	HybridCount	40	104.075	37.8623	11.7201	3.54609	6.08006
cdc13endog_SW130p_TR2_220412	cdc13endog	mad2WTymEGFP	cdc13_gs_red	SW130p	220415_SW130p_TR2_s10_04	Cell_150	1	WholeCell	SpotCount	27	111.591	39.7108	12.7817	3.49738	4.90368
cdc13endog_SW130p_TR2_220412	cdc13endog	mad2WTymEGFP	cdc13_gs_red	SW130p	220415_SW130p_TR2_s10_04	Cell_150	1	Nucleus	SpotCount	1	111.591	39.7108	12.7817	3.49738	4.90368
cdc13endog_SW130p_TR2_220412	cdc13endog	mad2WTymEGFP	cdc13_gs_red	SW130p	220415_SW130p_TR2_s10_04	Cell_150	1	Cytoplasm	SpotCount	26	111.591	39.7108	12.7817	3.49738	4.90368
cdc13endog_SW130p_TR2_220412	cdc13endog	mad2WTymEGFP	cdc13_gs_red	SW130p	220415_SW130p_TR2_s10_04	Cell_150	1	WholeCell	IntensityCount	31.3294	111.591	39.7108	12.7817	3.49738	4.90368
cdc13endog_SW130p_TR2_220412	cdc13endog	mad2WTymEGFP	cdc13_gs_red	SW130p	220415_SW130p_TR2_s10_04	Cell_150	1	Nucleus	IntensityCount	2.85462	111.591	39.7108	12.7817	3.49738	4.90368
cdc13endog_SW130p_TR2_220412	cdc13endog	mad2WTymEGFP	cdc13_gs_red	SW130p	220415_SW130p_TR2_s10_04	Cell_150	1	Cytoplasm	IntensityCount	28.4748	111.591	39.7108	12.7817	3.49738	4.90368
cdc13endog_SW130p_TR2_220412	cdc13endog	mad2WTymEGFP	cdc13_gs_red	SW130p	220415_SW130p_TR2_s10_04	Cell_150	1	WholeCell	HybridCount	30.293	111.591	39.7108	12.7817	3.49738	4.90368
cdc13endog_SW130p_TR2_220412	cdc13endog	mad2WTymEGFP	cdc13_gs_red	SW130p	220415_SW130p_TR2_s10_04	Cell_150	1	Nucleus	HybridCount	2.85462	111.591	39.7108	12.7817	3.49738	4.90368
cdc13endog_SW130p_TR2_220412	cdc13endog	mad2WTymEGFP	cdc13_gs_red	SW130p	220415_SW130p_TR2_s10_04	Cell_150	1	Cytoplasm	HybridCount	27.4383	111.591	39.7108	12.7817	3.49738	4.90368
cdc13endog_SW130p_TR2_220412	cdc13endog	mad2WTymEGFP	cdc13_gs_red	SW130p	220415_SW130p_TR2_s10_04	Cell_151	1	WholeCell	SpotCount	39	107.783	37.1568	12.5508	3.47051	5.05662
cdc13endog_SW130p_TR2_220412	cdc13endog	mad2WTymEGFP	cdc13_gs_red	SW130p	220415_SW130p_TR2_s10_04	Cell_151	1	Nucleus	SpotCount	3	107.783	37.1568	12.5508	3.47051	5.05662
cdc13endog_SW130p_TR2_220412	cdc13endog	mad2WTymEGFP	cdc13_gs_red	SW130p	220415_SW130p_TR2_s10_04	Cell_151	1	Cytoplasm	SpotCount	36	107.783	37.1568	12.5508	3.47051	5.05662
cdc13endog_SW130p_TR2_220412	cdc13endog	mad2WTymEGFP	cdc13_gs_red	SW130p	220415_SW130p_TR2_s10_04	Cell_151	1	WholeCell	IntensityCount	47.4367	107.783	37.1568	12.5508	3.47051	5.05662
cdc13endog_SW130p_TR2_220412	cdc13endog	mad2WTymEGFP	cdc13_gs_red	SW130p	220415_SW130p_TR2_s10_04	Cell_151	1	Nucleus	IntensityCount	6.08494	107.783	37.1568	12.5508	3.47051	5.05662
cdc13endog_SW130p_TR2_220412	cdc13endog	mad2WTymEGFP	cdc13_gs_red	SW130p	220415_SW130p_TR2_s10_04	Cell_151	1	Cytoplasm	IntensityCount	41.3518	107.783	37.1568	12.5508	3.47051	5.05662
cdc13endog_SW130p_TR2_220412	cdc13endog	mad2WTymEGFP	cdc13_gs_red	SW130p	220415_SW130p_TR2_s10_04	Cell_151	1	WholeCell	HybridCount	47.0874	107.783	37.1568	12.5508	3.47051	5.05662
cdc13endog_SW130p_TR2_220412	cdc13endog	mad2WTymEGFP	cdc13_gs_red	SW130p	220415_SW130p_TR2_s10_04	Cell_151	1	Nucleus	HybridCount	6.07248	107.783	37.1568	12.5508	3.47051	5.05662
cdc13endog_SW130p_TR2_220412	cdc13endog	mad2WTymEGFP	cdc13_gs_red	SW130p	220415_SW130p_TR2_s10_04	Cell_151	1	Cytoplasm	HybridCount	41.0149	107.783	37.1568	12.5508	3.47051	5.05662
cdc13endog_SW130p_TR2_220412	cdc13endog	mad2WTymEGFP	cdc13_gs_red	SW130p	220415_SW130p_TR2_s10_04	Cell_152	1	WholeCell	SpotCount	38	99.1729	34.8161	11.7275	3.45539	5.35674
cdc13endog_SW130p_TR2_220412	cdc13endog	mad2WTymEGFP	cdc13_gs_red	SW130p	220415_SW130p_TR2_s10_04	Cell_152	1	Nucleus	SpotCount	3	99.1729	34.8161	11.7275	3.45539	5.35674
cdc13endog_SW130p_TR2_220412	cdc13endog	mad2WTymEGFP	cdc13_gs_red	SW130p	220415_SW130p_TR2_s10_04	Cell_152	1	Cytoplasm	SpotCount	35	99.1729	34.8161	11.7275	3.45539	5.35674
cdc13endog_SW130p_TR2_220412	cdc13endog	mad2WTymEGFP	cdc13_gs_red	SW130p	220415_SW130p_TR2_s10_04	Cell_152	1	WholeCell	IntensityCount	49.1194	99.1729	34.8161	11.7275	3.45539	5.35674
cdc13endog_SW130p_TR2_220412	cdc13endog	mad2WTymEGFP	cdc13_gs_red	SW130p	220415_SW130p_TR2_s10_04	Cell_152	1	Nucleus	IntensityCount	6.74979	99.1729	34.8161	11.7275	3.45539	5.35674
cdc13endog_SW130p_TR2_220412	cdc13endog	mad2WTymEGFP	cdc13_gs_red	SW130p	220415_SW130p_TR2_s10_04	Cell_152	1	Cytoplasm	IntensityCount	42.3696	99.1729	34.8161	11.7275	3.45539	5.35674
cdc13endog_SW130p_TR2_220412	cdc13endog	mad2WTymEGFP	cdc13_gs_red	SW130p	220415_SW130p_TR2_s10_04	Cell_152	1	WholeCell	HybridCount	45.3028	99.1729	34.8161	11.7275	3.45539	5.35674
cdc13endog_SW130p_TR2_220412	cdc13endog	mad2WTymEGFP	cdc13_gs_red	SW130p	220415_SW130p_TR2_s10_04	Cell_152	1	Nucleus	HybridCount	6.26911	99.1729	34.8161	11.7275	3.45539	5.35674
cdc13endog_SW130p_TR2_220412	cdc13endog	mad2WTymEGFP	cdc13_gs_red	SW130p	220415_SW130p_TR2_s10_04	Cell_152	1	Cytoplasm	HybridCount	39.0337	99.1729	34.8161	11.7275	3.45539	5.35674
cdc13endog_SW130p_TR2_220412	cdc13endog	mad2WTymEGFP	cdc13_gs_red	SW130p	220415_SW130p_TR2_s10_04	Cell_153	1	WholeCell	SpotCount	23	87.4735	31.5946	10.5178	3.44794	5.50292
cdc13endog_SW130p_TR2_220412	cdc13endog	mad2WTymEGFP	cdc13_gs_red	SW130p	220415_SW130p_TR2_s10_04	Cell_153	1	Nucleus	SpotCount	2	87.4735	31.5946	10.5178	3.44794	5.50292
cdc13endog_SW130p_TR2_220412	cdc13endog	mad2WTymEGFP	cdc13_gs_red	SW130p	220415_SW130p_TR2_s10_04	Cell_153	1	Cytoplasm	SpotCount	21	87.4735	31.5946	10.5178	3.44794	5.50292
cdc13endog_SW130p_TR2_220412	cdc13endog	mad2WTymEGFP	cdc13_gs_red	SW130p	220415_SW130p_TR2_s10_04	Cell_153	1	WholeCell	IntensityCount	26.5682	87.4735	31.5946	10.5178	3.44794	5.50292
cdc13endog_SW130p_TR2_220412	cdc13endog	mad2WTymEGFP	cdc13_gs_red	SW130p	220415_SW130p_TR2_s10_04	Cell_153	1	Nucleus	IntensityCount	4.03291	87.4735	31.5946	10.5178	3.44794	5.50292
cdc13endog_SW130p_TR2_220412	cdc13endog	mad2WTymEGFP	cdc13_gs_red	SW130p	220415_SW130p_TR2_s10_04	Cell_153	1	Cytoplasm	IntensityCount	22.5353	87.4735	31.5946	10.5178	3.44794	5.50292
cdc13endog_SW130p_TR2_220412	cdc13endog	mad2WTymEGFP	cdc13_gs_red	SW130p	220415_SW130p_TR2_s10_04	Cell_153	1	WholeCell	HybridCount	24.8601	87.4735	31.5946	10.5178	3.44794	5.50292
cdc13endog_SW130p_TR2_220412	cdc13endog	mad2WTymEGFP	cdc13_gs_red	SW130p	220415_SW130p_TR2_s10_04	Cell_153	1	Nucleus	HybridCount	3.86012	87.4735	31.5946	10.5178	3.44794	5.50292
cdc13endog_SW130p_TR2_220412	cdc13endog	mad2WTymEGFP	cdc13_gs_red	SW130p	220415_SW130p_TR2_s10_04	Cell_153	1	Cytoplasm	HybridCount	21	87.4735	31.5946	10.5178	3.44794	5.50292
cdc13endog_SW130p_TR2_220412	cdc13endog	mad2WTymEGFP	cdc13_gs_red	SW130p	220415_SW130p_TR2_s10_04	Cell_154	1	WholeCell	SpotCount	26	95.1845	31.1488	10.3308	3.6463	4.80608
cdc13endog_SW130p_TR2_220412	cdc13endog	mad2WTymEGFP	cdc13_gs_red	SW130p	220415_SW130p_TR2_s10_04	Cell_154	1	Nucleus	SpotCount	2	95.1845	31.1488	10.3308	3.6463	4.80608
cdc13endog_SW130p_TR2_220412	cdc13endog	mad2WTymEGFP	cdc13_gs_red	SW130p	220415_SW130p_TR2_s10_04	Cell_154	1	Cytoplasm	SpotCount	24	95.1845	31.1488	10.3308	3.6463	4.80608
cdc13endog_SW130p_TR2_220412	cdc13endog	mad2WTymEGFP	cdc13_gs_red	SW130p	220415_SW130p_TR2_s10_04	Cell_154	1	WholeCell	IntensityCount	26.8742	95.1845	31.1488	10.3308	3.6463	4.80608
cdc13endog_SW130p_TR2_220412	cdc13endog	mad2WTymEGFP	cdc13_gs_red	SW130p	220415_SW130p_TR2_s10_04	Cell_154	1	Nucleus	IntensityCount	2.00921	95.1845	31.1488	10.3308	3.6463	4.80608
cdc13endog_SW130p_TR2_220412	cdc13endog	mad2WTymEGFP	cdc13_gs_red	SW130p	220415_SW130p_TR2_s10_04	Cell_154	1	Cytoplasm	IntensityCount	24.865	95.1845	31.1488	10.3308	3.6463	4.80608
cdc13endog_SW130p_TR2_220412	cdc13endog	mad2WTymEGFP	cdc13_gs_red	SW130p	220415_SW130p_TR2_s10_04	Cell_154	1	WholeCell	HybridCount	26	95.1845	31.1488	10.3308	3.6463	4.80608
cdc13endog_SW130p_TR2_220412	cdc13endog	mad2WTymEGFP	cdc13_gs_red	SW130p	220415_SW130p_TR2_s10_04	Cell_154	1	Nucleus	HybridCount	2	95.1845	31.1488	10.3308	3.6463	4.80608
cdc13endog_SW130p_TR2_220412	cdc13endog	mad2WTymEGFP	cdc13_gs_red	SW130p	220415_SW130p_TR2_s10_04	Cell_154	1	Cytoplasm	HybridCount	24	95.1845	31.1488	10.3308	3.6463	4.80608
cdc13endog_SW130p_TR2_220412	cdc13endog	mad2WTymEGFP	cdc13_gs_red	SW130p	220415_SW130p_TR2_s10_04	Cell_155	1	WholeCell	SpotCount	22	93.9686	32.9677	11.3395	3.42527	5.33265
cdc13endog_SW130p_TR2_220412	cdc13endog	mad2WTymEGFP	cdc13_gs_red	SW130p	220415_SW130p_TR2_s10_04	Cell_155	1	Nucleus	SpotCount	1	93.9686	32.9677	11.3395	3.42527	5.33265
cdc13endog_SW130p_TR2_220412	cdc13endog	mad2WTymEGFP	cdc13_gs_red	SW130p	220415_SW130p_TR2_s10_04	Cell_155	1	Cytoplasm	SpotCount	21	93.9686	32.9677	11.3395	3.42527	5.33265
cdc13endog_SW130p_TR2_220412	cdc13endog	mad2WTymEGFP	cdc13_gs_red	SW130p	220415_SW130p_TR2_s10_04	Cell_155	1	WholeCell	IntensityCount	24.474	93.9686	32.9677	11.3395	3.42527	5.33265
cdc13endog_SW130p_TR2_220412	cdc13endog	mad2WTymEGFP	cdc13_gs_red	SW130p	220415_SW130p_TR2_s10_04	Cell_155	1	Nucleus	IntensityCount	1.34781	93.9686	32.9677	11.3395	3.42527	5.33265
cdc13endog_SW130p_TR2_220412	cdc13endog	mad2WTymEGFP	cdc13_gs_red	SW130p	220415_SW130p_TR2_s10_04	Cell_155	1	Cytoplasm	IntensityCount	23.1262	93.9686	32.9677	11.3395	3.42527	5.33265
cdc13endog_SW130p_TR2_220412	cdc13endog	mad2WTymEGFP	cdc13_gs_red	SW130p	220415_SW130p_TR2_s10_04	Cell_155	1	WholeCell	HybridCount	23.4293	93.9686	32.9677	11.3395	3.42527	5.33265
cdc13endog_SW130p_TR2_220412	cdc13endog	mad2WTymEGFP	cdc13_gs_red	SW130p	220415_SW130p_TR2_s10_04	Cell_155	1	Nucleus	HybridCount	1	93.9686	32.9677	11.3395	3.42527	5.33265
cdc13endog_SW130p_TR2_220412	cdc13endog	mad2WTymEGFP	cdc13_gs_red	SW130p	220415_SW130p_TR2_s10_04	Cell_155	1	Cytoplasm	HybridCount	22.4293	93.9686	32.9677	11.3395	3.42527	5.33265
cdc13endog_SW130p_TR2_220412	cdc13endog	mad2WTymEGFP	cdc13_gs_red	SW130p	220415_SW130p_TR2_s10_04	Cell_156	1	WholeCell	SpotCount	13	57.6171	21.501	7.65937	3.34838	6.0126
cdc13endog_SW130p_TR2_220412	cdc13endog	mad2WTymEGFP	cdc13_gs_red	SW130p	220415_SW130p_TR2_s10_04	Cell_156	1	Nucleus	SpotCount	2	57.6171	21.501	7.65937	3.34838	6.0126
cdc13endog_SW130p_TR2_220412	cdc13endog	mad2WTymEGFP	cdc13_gs_red	SW130p	220415_SW130p_TR2_s10_04	Cell_156	1	Cytoplasm	SpotCount	11	57.6171	21.501	7.65937	3.34838	6.0126
cdc13endog_SW130p_TR2_220412	cdc13endog	mad2WTymEGFP	cdc13_gs_red	SW130p	220415_SW130p_TR2_s10_04	Cell_156	1	WholeCell	IntensityCount	16.7705	57.6171	21.501	7.65937	3.34838	6.0126
cdc13endog_SW130p_TR2_220412	cdc13endog	mad2WTymEGFP	cdc13_gs_red	SW130p	220415_SW130p_TR2_s10_04	Cell_156	1	Nucleus	IntensityCount	3.8015	57.6171	21.501	7.65937	3.34838	6.0126
cdc13endog_SW130p_TR2_220412	cdc13endog	mad2WTymEGFP	cdc13_gs_red	SW130p	220415_SW130p_TR2_s10_04	Cell_156	1	Cytoplasm	IntensityCount	12.969	57.6171	21.501	7.65937	3.34838	6.0126
cdc13endog_SW130p_TR2_220412	cdc13endog	mad2WTymEGFP	cdc13_gs_red	SW130p	220415_SW130p_TR2_s10_04	Cell_156	1	WholeCell	HybridCount	16.7731	57.6171	21.501	7.65937	3.34838	6.0126
cdc13endog_SW130p_TR2_220412	cdc13endog	mad2WTymEGFP	cdc13_gs_red	SW130p	220415_SW130p_TR2_s10_04	Cell_156	1	Nucleus	HybridCount	4.04719	57.6171	21.501	7.65937	3.34838	6.0126
cdc13endog_SW130p_TR2_220412	cdc13endog	mad2WTymEGFP	cdc13_gs_red	SW130p	220415_SW130p_TR2_s10_04	Cell_156	1	Cytoplasm	HybridCount	12.7259	57.6171	21.501	7.65937	3.34838	6.0126
cdc13endog_SW130p_TR2_220412	cdc13endog	mad2WTymEGFP	cdc13_gs_red	SW130p	220415_SW130p_TR2_s10_04	Cell_158	1	WholeCell	SpotCount	21	81.4763	28.1132	10.0747	3.4066	5.59489
cdc13endog_SW130p_TR2_220412	cdc13endog	mad2WTymEGFP	cdc13_gs_red	SW130p	220415_SW130p_TR2_s10_04	Cell_158	1	Nucleus	SpotCount	4	81.4763	28.1132	10.0747	3.4066	5.59489
cdc13endog_SW130p_TR2_220412	cdc13endog	mad2WTymEGFP	cdc13_gs_red	SW130p	220415_SW130p_TR2_s10_04	Cell_158	1	Cytoplasm	SpotCount	17	81.4763	28.1132	10.0747	3.4066	5.59489
cdc13endog_SW130p_TR2_220412	cdc13endog	mad2WTymEGFP	cdc13_gs_red	SW130p	220415_SW130p_TR2_s10_04	Cell_158	1	WholeCell	IntensityCount	27.4133	81.4763	28.1132	10.0747	3.4066	5.59489
cdc13endog_SW130p_TR2_220412	cdc13endog	mad2WTymEGFP	cdc13_gs_red	SW130p	220415_SW130p_TR2_s10_04	Cell_158	1	Nucleus	IntensityCount	6.00429	81.4763	28.1132	10.0747	3.4066	5.59489
cdc13endog_SW130p_TR2_220412	cdc13endog	mad2WTymEGFP	cdc13_gs_red	SW130p	220415_SW130p_TR2_s10_04	Cell_158	1	Cytoplasm	IntensityCount	21.409	81.4763	28.1132	10.0747	3.4066	5.59489
cdc13endog_SW130p_TR2_220412	cdc13endog	mad2WTymEGFP	cdc13_gs_red	SW130p	220415_SW130p_TR2_s10_04	Cell_158	1	WholeCell	HybridCount	25.0157	81.4763	28.1132	10.0747	3.4066	5.59489
cdc13endog_SW130p_TR2_220412	cdc13endog	mad2WTymEGFP	cdc13_gs_red	SW130p	220415_SW130p_TR2_s10_04	Cell_158	1	Nucleus	HybridCount	5.26138	81.4763	28.1132	10.0747	3.4066	5.59489
cdc13endog_SW130p_TR2_220412	cdc13endog	mad2WTymEGFP	cdc13_gs_red	SW130p	220415_SW130p_TR2_s10_04	Cell_158	1	Cytoplasm	HybridCount	19.7543	81.4763	28.1132	10.0747	3.4066	5.59489
cdc13endog_SW130p_TR2_220412	cdc13endog	mad2WTymEGFP	cdc13_gs_red	SW130p	220415_SW130p_TR2_s10_04	Cell_16	1	WholeCell	SpotCount	12	66.0742	25.819	9.43909	3.16787	5.11521
cdc13endog_SW130p_TR2_220412	cdc13endog	mad2WTymEGFP	cdc13_gs_red	SW130p	220415_SW130p_TR2_s10_04	Cell_16	1	Nucleus	SpotCount	1	66.0742	25.819	9.43909	3.16787	5.11521
cdc13endog_SW130p_TR2_220412	cdc13endog	mad2WTymEGFP	cdc13_gs_red	SW130p	220415_SW130p_TR2_s10_04	Cell_16	1	Cytoplasm	SpotCount	11	66.0742	25.819	9.43909	3.16787	5.11521
cdc13endog_SW130p_TR2_220412	cdc13endog	mad2WTymEGFP	cdc13_gs_red	SW130p	220415_SW130p_TR2_s10_04	Cell_16	1	WholeCell	IntensityCount	7.40654	66.0742	25.819	9.43909	3.16787	5.11521
cdc13endog_SW130p_TR2_220412	cdc13endog	mad2WTymEGFP	cdc13_gs_red	SW130p	220415_SW130p_TR2_s10_04	Cell_16	1	Nucleus	IntensityCount	0.620613	66.0742	25.819	9.43909	3.16787	5.11521
cdc13endog_SW130p_TR2_220412	cdc13endog	mad2WTymEGFP	cdc13_gs_red	SW130p	220415_SW130p_TR2_s10_04	Cell_16	1	Cytoplasm	IntensityCount	6.78593	66.0742	25.819	9.43909	3.16787	5.11521
cdc13endog_SW130p_TR2_220412	cdc13endog	mad2WTymEGFP	cdc13_gs_red	SW130p	220415_SW130p_TR2_s10_04	Cell_16	1	WholeCell	HybridCount	12	66.0742	25.819	9.43909	3.16787	5.11521
cdc13endog_SW130p_TR2_220412	cdc13endog	mad2WTymEGFP	cdc13_gs_red	SW130p	220415_SW130p_TR2_s10_04	Cell_16	1	Nucleus	HybridCount	1	66.0742	25.819	9.43909	3.16787	5.11521
cdc13endog_SW130p_TR2_220412	cdc13endog	mad2WTymEGFP	cdc13_gs_red	SW130p	220415_SW130p_TR2_s10_04	Cell_16	1	Cytoplasm	HybridCount	11	66.0742	25.819	9.43909	3.16787	5.11521
cdc13endog_SW130p_TR2_220412	cdc13endog	mad2WTymEGFP	cdc13_gs_red	SW130p	220415_SW130p_TR2_s10_04	Cell_160	1	WholeCell	SpotCount	18	67.829	24.3466	8.56976	3.4085	4.97409
cdc13endog_SW130p_TR2_220412	cdc13endog	mad2WTymEGFP	cdc13_gs_red	SW130p	220415_SW130p_TR2_s10_04	Cell_160	1	Nucleus	SpotCount	1	67.829	24.3466	8.56976	3.4085	4.97409
cdc13endog_SW130p_TR2_220412	cdc13endog	mad2WTymEGFP	cdc13_gs_red	SW130p	220415_SW130p_TR2_s10_04	Cell_160	1	Cytoplasm	SpotCount	17	67.829	24.3466	8.56976	3.4085	4.97409
cdc13endog_SW130p_TR2_220412	cdc13endog	mad2WTymEGFP	cdc13_gs_red	SW130p	220415_SW130p_TR2_s10_04	Cell_160	1	WholeCell	IntensityCount	21.9852	67.829	24.3466	8.56976	3.4085	4.97409
cdc13endog_SW130p_TR2_220412	cdc13endog	mad2WTymEGFP	cdc13_gs_red	SW130p	220415_SW130p_TR2_s10_04	Cell_160	1	Nucleus	IntensityCount	1.8501	67.829	24.3466	8.56976	3.4085	4.97409
cdc13endog_SW130p_TR2_220412	cdc13endog	mad2WTymEGFP	cdc13_gs_red	SW130p	220415_SW130p_TR2_s10_04	Cell_160	1	Cytoplasm	IntensityCount	20.1351	67.829	24.3466	8.56976	3.4085	4.97409
cdc13endog_SW130p_TR2_220412	cdc13endog	mad2WTymEGFP	cdc13_gs_red	SW130p	220415_SW130p_TR2_s10_04	Cell_160	1	WholeCell	HybridCount	18.8501	67.829	24.3466	8.56976	3.4085	4.97409
cdc13endog_SW130p_TR2_220412	cdc13endog	mad2WTymEGFP	cdc13_gs_red	SW130p	220415_SW130p_TR2_s10_04	Cell_160	1	Nucleus	HybridCount	1.8501	67.829	24.3466	8.56976	3.4085	4.97409
cdc13endog_SW130p_TR2_220412	cdc13endog	mad2WTymEGFP	cdc13_gs_red	SW130p	220415_SW130p_TR2_s10_04	Cell_160	1	Cytoplasm	HybridCount	17	67.829	24.3466	8.56976	3.4085	4.97409
cdc13endog_SW130p_TR2_220412	cdc13endog	mad2WTymEGFP	cdc13_gs_red	SW130p	220415_SW130p_TR2_s10_04	Cell_161	1	WholeCell	SpotCount	17	71.101	27.171	9.65858	3.24909	5.45715
cdc13endog_SW130p_TR2_220412	cdc13endog	mad2WTymEGFP	cdc13_gs_red	SW130p	220415_SW130p_TR2_s10_04	Cell_161	1	Nucleus	SpotCount	1	71.101	27.171	9.65858	3.24909	5.45715
cdc13endog_SW130p_TR2_220412	cdc13endog	mad2WTymEGFP	cdc13_gs_red	SW130p	220415_SW130p_TR2_s10_04	Cell_161	1	Cytoplasm	SpotCount	16	71.101	27.171	9.65858	3.24909	5.45715
cdc13endog_SW130p_TR2_220412	cdc13endog	mad2WTymEGFP	cdc13_gs_red	SW130p	220415_SW130p_TR2_s10_04	Cell_161	1	WholeCell	IntensityCount	19.1202	71.101	27.171	9.65858	3.24909	5.45715
cdc13endog_SW130p_TR2_220412	cdc13endog	mad2WTymEGFP	cdc13_gs_red	SW130p	220415_SW130p_TR2_s10_04	Cell_161	1	Nucleus	IntensityCount	0.727959	71.101	27.171	9.65858	3.24909	5.45715
cdc13endog_SW130p_TR2_220412	cdc13endog	mad2WTymEGFP	cdc13_gs_red	SW130p	220415_SW130p_TR2_s10_04	Cell_161	1	Cytoplasm	IntensityCount	18.3922	71.101	27.171	9.65858	3.24909	5.45715
cdc13endog_SW130p_TR2_220412	cdc13endog	mad2WTymEGFP	cdc13_gs_red	SW130p	220415_SW130p_TR2_s10_04	Cell_161	1	WholeCell	HybridCount	17.9641	71.101	27.171	9.65858	3.24909	5.45715
cdc13endog_SW130p_TR2_220412	cdc13endog	mad2WTymEGFP	cdc13_gs_red	SW130p	220415_SW130p_TR2_s10_04	Cell_161	1	Nucleus	HybridCount	1	71.101	27.171	9.65858	3.24909	5.45715
cdc13endog_SW130p_TR2_220412	cdc13endog	mad2WTymEGFP	cdc13_gs_red	SW130p	220415_SW130p_TR2_s10_04	Cell_161	1	Cytoplasm	HybridCount	16.9641	71.101	27.171	9.65858	3.24909	5.45715
cdc13endog_SW130p_TR2_220412	cdc13endog	mad2WTymEGFP	cdc13_gs_red	SW130p	220415_SW130p_TR2_s10_04	Cell_162	1	WholeCell	SpotCount	30	120.082	41.874	13.1433	3.57677	5.19731
cdc13endog_SW130p_TR2_220412	cdc13endog	mad2WTymEGFP	cdc13_gs_red	SW130p	220415_SW130p_TR2_s10_04	Cell_162	1	Nucleus	SpotCount	3	120.082	41.874	13.1433	3.57677	5.19731
cdc13endog_SW130p_TR2_220412	cdc13endog	mad2WTymEGFP	cdc13_gs_red	SW130p	220415_SW130p_TR2_s10_04	Cell_162	1	Cytoplasm	SpotCount	27	120.082	41.874	13.1433	3.57677	5.19731
cdc13endog_SW130p_TR2_220412	cdc13endog	mad2WTymEGFP	cdc13_gs_red	SW130p	220415_SW130p_TR2_s10_04	Cell_162	1	WholeCell	IntensityCount	39.625	120.082	41.874	13.1433	3.57677	5.19731
cdc13endog_SW130p_TR2_220412	cdc13endog	mad2WTymEGFP	cdc13_gs_red	SW130p	220415_SW130p_TR2_s10_04	Cell_162	1	Nucleus	IntensityCount	3.6732	120.082	41.874	13.1433	3.57677	5.19731
cdc13endog_SW130p_TR2_220412	cdc13endog	mad2WTymEGFP	cdc13_gs_red	SW130p	220415_SW130p_TR2_s10_04	Cell_162	1	Cytoplasm	IntensityCount	35.9518	120.082	41.874	13.1433	3.57677	5.19731
cdc13endog_SW130p_TR2_220412	cdc13endog	mad2WTymEGFP	cdc13_gs_red	SW130p	220415_SW130p_TR2_s10_04	Cell_162	1	WholeCell	HybridCount	33.8334	120.082	41.874	13.1433	3.57677	5.19731
cdc13endog_SW130p_TR2_220412	cdc13endog	mad2WTymEGFP	cdc13_gs_red	SW130p	220415_SW130p_TR2_s10_04	Cell_162	1	Nucleus	HybridCount	3	120.082	41.874	13.1433	3.57677	5.19731
cdc13endog_SW130p_TR2_220412	cdc13endog	mad2WTymEGFP	cdc13_gs_red	SW130p	220415_SW130p_TR2_s10_04	Cell_162	1	Cytoplasm	HybridCount	30.8334	120.082	41.874	13.1433	3.57677	5.19731
cdc13endog_SW130p_TR2_220412	cdc13endog	mad2WTymEGFP	cdc13_gs_red	SW130p	220415_SW130p_TR2_s10_04	Cell_163	1	WholeCell	SpotCount	31	98.7861	34.7527	11.8623	3.42527	5.20506
cdc13endog_SW130p_TR2_220412	cdc13endog	mad2WTymEGFP	cdc13_gs_red	SW130p	220415_SW130p_TR2_s10_04	Cell_163	1	Nucleus	SpotCount	2	98.7861	34.7527	11.8623	3.42527	5.20506
cdc13endog_SW130p_TR2_220412	cdc13endog	mad2WTymEGFP	cdc13_gs_red	SW130p	220415_SW130p_TR2_s10_04	Cell_163	1	Cytoplasm	SpotCount	29	98.7861	34.7527	11.8623	3.42527	5.20506
cdc13endog_SW130p_TR2_220412	cdc13endog	mad2WTymEGFP	cdc13_gs_red	SW130p	220415_SW130p_TR2_s10_04	Cell_163	1	WholeCell	IntensityCount	35.0227	98.7861	34.7527	11.8623	3.42527	5.20506
cdc13endog_SW130p_TR2_220412	cdc13endog	mad2WTymEGFP	cdc13_gs_red	SW130p	220415_SW130p_TR2_s10_04	Cell_163	1	Nucleus	IntensityCount	2.64461	98.7861	34.7527	11.8623	3.42527	5.20506
cdc13endog_SW130p_TR2_220412	cdc13endog	mad2WTymEGFP	cdc13_gs_red	SW130p	220415_SW130p_TR2_s10_04	Cell_163	1	Cytoplasm	IntensityCount	32.3781	98.7861	34.7527	11.8623	3.42527	5.20506
cdc13endog_SW130p_TR2_220412	cdc13endog	mad2WTymEGFP	cdc13_gs_red	SW130p	220415_SW130p_TR2_s10_04	Cell_163	1	WholeCell	HybridCount	33.3987	98.7861	34.7527	11.8623	3.42527	5.20506
cdc13endog_SW130p_TR2_220412	cdc13endog	mad2WTymEGFP	cdc13_gs_red	SW130p	220415_SW130p_TR2_s10_04	Cell_163	1	Nucleus	HybridCount	2.73648	98.7861	34.7527	11.8623	3.42527	5.20506
cdc13endog_SW130p_TR2_220412	cdc13endog	mad2WTymEGFP	cdc13_gs_red	SW130p	220415_SW130p_TR2_s10_04	Cell_163	1	Cytoplasm	HybridCount	30.6622	98.7861	34.7527	11.8623	3.42527	5.20506
cdc13endog_SW130p_TR2_220412	cdc13endog	mad2WTymEGFP	cdc13_gs_red	SW130p	220415_SW130p_TR2_s10_04	Cell_165	2	WholeCell	SpotCount	24	103.497	35.4435	11.6315	3.55147	9.80003
cdc13endog_SW130p_TR2_220412	cdc13endog	mad2WTymEGFP	cdc13_gs_red	SW130p	220415_SW130p_TR2_s10_04	Cell_165	2	Nucleus	SpotCount	5	103.497	35.4435	11.6315	3.55147	9.80003
cdc13endog_SW130p_TR2_220412	cdc13endog	mad2WTymEGFP	cdc13_gs_red	SW130p	220415_SW130p_TR2_s10_04	Cell_165	2	Cytoplasm	SpotCount	19	103.497	35.4435	11.6315	3.55147	9.80003
cdc13endog_SW130p_TR2_220412	cdc13endog	mad2WTymEGFP	cdc13_gs_red	SW130p	220415_SW130p_TR2_s10_04	Cell_165	2	WholeCell	IntensityCount	24.5097	103.497	35.4435	11.6315	3.55147	9.80003
cdc13endog_SW130p_TR2_220412	cdc13endog	mad2WTymEGFP	cdc13_gs_red	SW130p	220415_SW130p_TR2_s10_04	Cell_165	2	Nucleus	IntensityCount	4.67055	103.497	35.4435	11.6315	3.55147	9.80003
cdc13endog_SW130p_TR2_220412	cdc13endog	mad2WTymEGFP	cdc13_gs_red	SW130p	220415_SW130p_TR2_s10_04	Cell_165	2	Cytoplasm	IntensityCount	19.8391	103.497	35.4435	11.6315	3.55147	9.80003
cdc13endog_SW130p_TR2_220412	cdc13endog	mad2WTymEGFP	cdc13_gs_red	SW130p	220415_SW130p_TR2_s10_04	Cell_165	2	WholeCell	HybridCount	24.716	103.497	35.4435	11.6315	3.55147	9.80003
cdc13endog_SW130p_TR2_220412	cdc13endog	mad2WTymEGFP	cdc13_gs_red	SW130p	220415_SW130p_TR2_s10_04	Cell_165	2	Nucleus	HybridCount	5	103.497	35.4435	11.6315	3.55147	9.80003
cdc13endog_SW130p_TR2_220412	cdc13endog	mad2WTymEGFP	cdc13_gs_red	SW130p	220415_SW130p_TR2_s10_04	Cell_165	2	Cytoplasm	HybridCount	19.716	103.497	35.4435	11.6315	3.55147	9.80003
cdc13endog_SW130p_TR2_220412	cdc13endog	mad2WTymEGFP	cdc13_gs_red	SW130p	220415_SW130p_TR2_s10_04	Cell_166	1	WholeCell	SpotCount	25	85.8381	30.72	10.6007	3.39752	5.71136
cdc13endog_SW130p_TR2_220412	cdc13endog	mad2WTymEGFP	cdc13_gs_red	SW130p	220415_SW130p_TR2_s10_04	Cell_166	1	Nucleus	SpotCount	2	85.8381	30.72	10.6007	3.39752	5.71136
cdc13endog_SW130p_TR2_220412	cdc13endog	mad2WTymEGFP	cdc13_gs_red	SW130p	220415_SW130p_TR2_s10_04	Cell_166	1	Cytoplasm	SpotCount	23	85.8381	30.72	10.6007	3.39752	5.71136
cdc13endog_SW130p_TR2_220412	cdc13endog	mad2WTymEGFP	cdc13_gs_red	SW130p	220415_SW130p_TR2_s10_04	Cell_166	1	WholeCell	IntensityCount	25.1168	85.8381	30.72	10.6007	3.39752	5.71136
cdc13endog_SW130p_TR2_220412	cdc13endog	mad2WTymEGFP	cdc13_gs_red	SW130p	220415_SW130p_TR2_s10_04	Cell_166	1	Nucleus	IntensityCount	2.03834	85.8381	30.72	10.6007	3.39752	5.71136
cdc13endog_SW130p_TR2_220412	cdc13endog	mad2WTymEGFP	cdc13_gs_red	SW130p	220415_SW130p_TR2_s10_04	Cell_166	1	Cytoplasm	IntensityCount	23.0785	85.8381	30.72	10.6007	3.39752	5.71136
cdc13endog_SW130p_TR2_220412	cdc13endog	mad2WTymEGFP	cdc13_gs_red	SW130p	220415_SW130p_TR2_s10_04	Cell_166	1	WholeCell	HybridCount	25.8652	85.8381	30.72	10.6007	3.39752	5.71136
cdc13endog_SW130p_TR2_220412	cdc13endog	mad2WTymEGFP	cdc13_gs_red	SW130p	220415_SW130p_TR2_s10_04	Cell_166	1	Nucleus	HybridCount	2	85.8381	30.72	10.6007	3.39752	5.71136
cdc13endog_SW130p_TR2_220412	cdc13endog	mad2WTymEGFP	cdc13_gs_red	SW130p	220415_SW130p_TR2_s10_04	Cell_166	1	Cytoplasm	HybridCount	23.8652	85.8381	30.72	10.6007	3.39752	5.71136
cdc13endog_SW130p_TR2_220412	cdc13endog	mad2WTymEGFP	cdc13_gs_red	SW130p	220415_SW130p_TR2_s10_04	Cell_167	1	WholeCell	SpotCount	25	89.2833	34.4443	11.5925	3.29109	4.93466
cdc13endog_SW130p_TR2_220412	cdc13endog	mad2WTymEGFP	cdc13_gs_red	SW130p	220415_SW130p_TR2_s10_04	Cell_167	1	Nucleus	SpotCount	3	89.2833	34.4443	11.5925	3.29109	4.93466
cdc13endog_SW130p_TR2_220412	cdc13endog	mad2WTymEGFP	cdc13_gs_red	SW130p	220415_SW130p_TR2_s10_04	Cell_167	1	Cytoplasm	SpotCount	22	89.2833	34.4443	11.5925	3.29109	4.93466
cdc13endog_SW130p_TR2_220412	cdc13endog	mad2WTymEGFP	cdc13_gs_red	SW130p	220415_SW130p_TR2_s10_04	Cell_167	1	WholeCell	IntensityCount	31.0768	89.2833	34.4443	11.5925	3.29109	4.93466
cdc13endog_SW130p_TR2_220412	cdc13endog	mad2WTymEGFP	cdc13_gs_red	SW130p	220415_SW130p_TR2_s10_04	Cell_167	1	Nucleus	IntensityCount	5.12253	89.2833	34.4443	11.5925	3.29109	4.93466
cdc13endog_SW130p_TR2_220412	cdc13endog	mad2WTymEGFP	cdc13_gs_red	SW130p	220415_SW130p_TR2_s10_04	Cell_167	1	Cytoplasm	IntensityCount	25.9543	89.2833	34.4443	11.5925	3.29109	4.93466
cdc13endog_SW130p_TR2_220412	cdc13endog	mad2WTymEGFP	cdc13_gs_red	SW130p	220415_SW130p_TR2_s10_04	Cell_167	1	WholeCell	HybridCount	29.0301	89.2833	34.4443	11.5925	3.29109	4.93466
cdc13endog_SW130p_TR2_220412	cdc13endog	mad2WTymEGFP	cdc13_gs_red	SW130p	220415_SW130p_TR2_s10_04	Cell_167	1	Nucleus	HybridCount	4.83829	89.2833	34.4443	11.5925	3.29109	4.93466
cdc13endog_SW130p_TR2_220412	cdc13endog	mad2WTymEGFP	cdc13_gs_red	SW130p	220415_SW130p_TR2_s10_04	Cell_167	1	Cytoplasm	HybridCount	24.1918	89.2833	34.4443	11.5925	3.29109	4.93466
cdc13endog_SW130p_TR2_220412	cdc13endog	mad2WTymEGFP	cdc13_gs_red	SW130p	220415_SW130p_TR2_s10_04	Cell_17	2	WholeCell	SpotCount	42	102.226	38.2257	13.3139	3.26278	4.39358
cdc13endog_SW130p_TR2_220412	cdc13endog	mad2WTymEGFP	cdc13_gs_red	SW130p	220415_SW130p_TR2_s10_04	Cell_17	2	Nucleus	SpotCount	2	102.226	38.2257	13.3139	3.26278	4.39358
cdc13endog_SW130p_TR2_220412	cdc13endog	mad2WTymEGFP	cdc13_gs_red	SW130p	220415_SW130p_TR2_s10_04	Cell_17	2	Cytoplasm	SpotCount	40	102.226	38.2257	13.3139	3.26278	4.39358
cdc13endog_SW130p_TR2_220412	cdc13endog	mad2WTymEGFP	cdc13_gs_red	SW130p	220415_SW130p_TR2_s10_04	Cell_17	2	WholeCell	IntensityCount	32.0725	102.226	38.2257	13.3139	3.26278	4.39358
cdc13endog_SW130p_TR2_220412	cdc13endog	mad2WTymEGFP	cdc13_gs_red	SW130p	220415_SW130p_TR2_s10_04	Cell_17	2	Nucleus	IntensityCount	1.84871	102.226	38.2257	13.3139	3.26278	4.39358
cdc13endog_SW130p_TR2_220412	cdc13endog	mad2WTymEGFP	cdc13_gs_red	SW130p	220415_SW130p_TR2_s10_04	Cell_17	2	Cytoplasm	IntensityCount	30.2238	102.226	38.2257	13.3139	3.26278	4.39358
cdc13endog_SW130p_TR2_220412	cdc13endog	mad2WTymEGFP	cdc13_gs_red	SW130p	220415_SW130p_TR2_s10_04	Cell_17	2	WholeCell	HybridCount	42	102.226	38.2257	13.3139	3.26278	4.39358
cdc13endog_SW130p_TR2_220412	cdc13endog	mad2WTymEGFP	cdc13_gs_red	SW130p	220415_SW130p_TR2_s10_04	Cell_17	2	Nucleus	HybridCount	2	102.226	38.2257	13.3139	3.26278	4.39358
cdc13endog_SW130p_TR2_220412	cdc13endog	mad2WTymEGFP	cdc13_gs_red	SW130p	220415_SW130p_TR2_s10_04	Cell_17	2	Cytoplasm	HybridCount	40	102.226	38.2257	13.3139	3.26278	4.39358
cdc13endog_SW130p_TR2_220412	cdc13endog	mad2WTymEGFP	cdc13_gs_red	SW130p	220415_SW130p_TR2_s10_04	Cell_170	1	WholeCell	SpotCount	19	88.9139	29.6975	9.9089	3.60584	5.0186
cdc13endog_SW130p_TR2_220412	cdc13endog	mad2WTymEGFP	cdc13_gs_red	SW130p	220415_SW130p_TR2_s10_04	Cell_170	1	Nucleus	SpotCount	5	88.9139	29.6975	9.9089	3.60584	5.0186
cdc13endog_SW130p_TR2_220412	cdc13endog	mad2WTymEGFP	cdc13_gs_red	SW130p	220415_SW130p_TR2_s10_04	Cell_170	1	Cytoplasm	SpotCount	14	88.9139	29.6975	9.9089	3.60584	5.0186
cdc13endog_SW130p_TR2_220412	cdc13endog	mad2WTymEGFP	cdc13_gs_red	SW130p	220415_SW130p_TR2_s10_04	Cell_170	1	WholeCell	IntensityCount	17.6909	88.9139	29.6975	9.9089	3.60584	5.0186
cdc13endog_SW130p_TR2_220412	cdc13endog	mad2WTymEGFP	cdc13_gs_red	SW130p	220415_SW130p_TR2_s10_04	Cell_170	1	Nucleus	IntensityCount	5.60697	88.9139	29.6975	9.9089	3.60584	5.0186
cdc13endog_SW130p_TR2_220412	cdc13endog	mad2WTymEGFP	cdc13_gs_red	SW130p	220415_SW130p_TR2_s10_04	Cell_170	1	Cytoplasm	IntensityCount	12.0839	88.9139	29.6975	9.9089	3.60584	5.0186
cdc13endog_SW130p_TR2_220412	cdc13endog	mad2WTymEGFP	cdc13_gs_red	SW130p	220415_SW130p_TR2_s10_04	Cell_170	1	WholeCell	HybridCount	19	88.9139	29.6975	9.9089	3.60584	5.0186
cdc13endog_SW130p_TR2_220412	cdc13endog	mad2WTymEGFP	cdc13_gs_red	SW130p	220415_SW130p_TR2_s10_04	Cell_170	1	Nucleus	HybridCount	5	88.9139	29.6975	9.9089	3.60584	5.0186
cdc13endog_SW130p_TR2_220412	cdc13endog	mad2WTymEGFP	cdc13_gs_red	SW130p	220415_SW130p_TR2_s10_04	Cell_170	1	Cytoplasm	HybridCount	14	88.9139	29.6975	9.9089	3.60584	5.0186
cdc13endog_SW130p_TR2_220412	cdc13endog	mad2WTymEGFP	cdc13_gs_red	SW130p	220415_SW130p_TR2_s10_04	Cell_171	1	WholeCell	SpotCount	19	76.0892	28.2103	10.1269	3.27449	5.8074
cdc13endog_SW130p_TR2_220412	cdc13endog	mad2WTymEGFP	cdc13_gs_red	SW130p	220415_SW130p_TR2_s10_04	Cell_171	1	Nucleus	SpotCount	2	76.0892	28.2103	10.1269	3.27449	5.8074
cdc13endog_SW130p_TR2_220412	cdc13endog	mad2WTymEGFP	cdc13_gs_red	SW130p	220415_SW130p_TR2_s10_04	Cell_171	1	Cytoplasm	SpotCount	17	76.0892	28.2103	10.1269	3.27449	5.8074
cdc13endog_SW130p_TR2_220412	cdc13endog	mad2WTymEGFP	cdc13_gs_red	SW130p	220415_SW130p_TR2_s10_04	Cell_171	1	WholeCell	IntensityCount	18.547	76.0892	28.2103	10.1269	3.27449	5.8074
cdc13endog_SW130p_TR2_220412	cdc13endog	mad2WTymEGFP	cdc13_gs_red	SW130p	220415_SW130p_TR2_s10_04	Cell_171	1	Nucleus	IntensityCount	2.14535	76.0892	28.2103	10.1269	3.27449	5.8074
cdc13endog_SW130p_TR2_220412	cdc13endog	mad2WTymEGFP	cdc13_gs_red	SW130p	220415_SW130p_TR2_s10_04	Cell_171	1	Cytoplasm	IntensityCount	16.4017	76.0892	28.2103	10.1269	3.27449	5.8074
cdc13endog_SW130p_TR2_220412	cdc13endog	mad2WTymEGFP	cdc13_gs_red	SW130p	220415_SW130p_TR2_s10_04	Cell_171	1	WholeCell	HybridCount	19	76.0892	28.2103	10.1269	3.27449	5.8074
cdc13endog_SW130p_TR2_220412	cdc13endog	mad2WTymEGFP	cdc13_gs_red	SW130p	220415_SW130p_TR2_s10_04	Cell_171	1	Nucleus	HybridCount	2	76.0892	28.2103	10.1269	3.27449	5.8074
cdc13endog_SW130p_TR2_220412	cdc13endog	mad2WTymEGFP	cdc13_gs_red	SW130p	220415_SW130p_TR2_s10_04	Cell_171	1	Cytoplasm	HybridCount	17	76.0892	28.2103	10.1269	3.27449	5.8074
cdc13endog_SW130p_TR2_220412	cdc13endog	mad2WTymEGFP	cdc13_gs_red	SW130p	220415_SW130p_TR2_s10_04	Cell_172	1	WholeCell	SpotCount	25	89.9283	29.6299	9.97076	3.61411	5.37843
cdc13endog_SW130p_TR2_220412	cdc13endog	mad2WTymEGFP	cdc13_gs_red	SW130p	220415_SW130p_TR2_s10_04	Cell_172	1	Nucleus	SpotCount	2	89.9283	29.6299	9.97076	3.61411	5.37843
cdc13endog_SW130p_TR2_220412	cdc13endog	mad2WTymEGFP	cdc13_gs_red	SW130p	220415_SW130p_TR2_s10_04	Cell_172	1	Cytoplasm	SpotCount	23	89.9283	29.6299	9.97076	3.61411	5.37843
cdc13endog_SW130p_TR2_220412	cdc13endog	mad2WTymEGFP	cdc13_gs_red	SW130p	220415_SW130p_TR2_s10_04	Cell_172	1	WholeCell	IntensityCount	30.4263	89.9283	29.6299	9.97076	3.61411	5.37843
cdc13endog_SW130p_TR2_220412	cdc13endog	mad2WTymEGFP	cdc13_gs_red	SW130p	220415_SW130p_TR2_s10_04	Cell_172	1	Nucleus	IntensityCount	3.01539	89.9283	29.6299	9.97076	3.61411	5.37843
cdc13endog_SW130p_TR2_220412	cdc13endog	mad2WTymEGFP	cdc13_gs_red	SW130p	220415_SW130p_TR2_s10_04	Cell_172	1	Cytoplasm	IntensityCount	27.4109	89.9283	29.6299	9.97076	3.61411	5.37843
cdc13endog_SW130p_TR2_220412	cdc13endog	mad2WTymEGFP	cdc13_gs_red	SW130p	220415_SW130p_TR2_s10_04	Cell_172	1	WholeCell	HybridCount	28.5428	89.9283	29.6299	9.97076	3.61411	5.37843
cdc13endog_SW130p_TR2_220412	cdc13endog	mad2WTymEGFP	cdc13_gs_red	SW130p	220415_SW130p_TR2_s10_04	Cell_172	1	Nucleus	HybridCount	2.79772	89.9283	29.6299	9.97076	3.61411	5.37843
cdc13endog_SW130p_TR2_220412	cdc13endog	mad2WTymEGFP	cdc13_gs_red	SW130p	220415_SW130p_TR2_s10_04	Cell_172	1	Cytoplasm	HybridCount	25.745	89.9283	29.6299	9.97076	3.61411	5.37843
cdc13endog_SW130p_TR2_220412	cdc13endog	mad2WTymEGFP	cdc13_gs_red	SW130p	220415_SW130p_TR2_s10_04	Cell_173	1	WholeCell	SpotCount	21	87.6015	27.9146	9.93897	3.57057	5.21928
cdc13endog_SW130p_TR2_220412	cdc13endog	mad2WTymEGFP	cdc13_gs_red	SW130p	220415_SW130p_TR2_s10_04	Cell_173	1	Nucleus	SpotCount	4	87.6015	27.9146	9.93897	3.57057	5.21928
cdc13endog_SW130p_TR2_220412	cdc13endog	mad2WTymEGFP	cdc13_gs_red	SW130p	220415_SW130p_TR2_s10_04	Cell_173	1	Cytoplasm	SpotCount	17	87.6015	27.9146	9.93897	3.57057	5.21928
cdc13endog_SW130p_TR2_220412	cdc13endog	mad2WTymEGFP	cdc13_gs_red	SW130p	220415_SW130p_TR2_s10_04	Cell_173	1	WholeCell	IntensityCount	22.6598	87.6015	27.9146	9.93897	3.57057	5.21928
cdc13endog_SW130p_TR2_220412	cdc13endog	mad2WTymEGFP	cdc13_gs_red	SW130p	220415_SW130p_TR2_s10_04	Cell_173	1	Nucleus	IntensityCount	5.27678	87.6015	27.9146	9.93897	3.57057	5.21928
cdc13endog_SW130p_TR2_220412	cdc13endog	mad2WTymEGFP	cdc13_gs_red	SW130p	220415_SW130p_TR2_s10_04	Cell_173	1	Cytoplasm	IntensityCount	17.383	87.6015	27.9146	9.93897	3.57057	5.21928
cdc13endog_SW130p_TR2_220412	cdc13endog	mad2WTymEGFP	cdc13_gs_red	SW130p	220415_SW130p_TR2_s10_04	Cell_173	1	WholeCell	HybridCount	22.3649	87.6015	27.9146	9.93897	3.57057	5.21928
cdc13endog_SW130p_TR2_220412	cdc13endog	mad2WTymEGFP	cdc13_gs_red	SW130p	220415_SW130p_TR2_s10_04	Cell_173	1	Nucleus	HybridCount	5.36488	87.6015	27.9146	9.93897	3.57057	5.21928
cdc13endog_SW130p_TR2_220412	cdc13endog	mad2WTymEGFP	cdc13_gs_red	SW130p	220415_SW130p_TR2_s10_04	Cell_173	1	Cytoplasm	HybridCount	17	87.6015	27.9146	9.93897	3.57057	5.21928
cdc13endog_SW130p_TR2_220412	cdc13endog	mad2WTymEGFP	cdc13_gs_red	SW130p	220415_SW130p_TR2_s10_04	Cell_174	1	WholeCell	SpotCount	27	92.6589	33.3796	11.2705	3.41214	5.73009
cdc13endog_SW130p_TR2_220412	cdc13endog	mad2WTymEGFP	cdc13_gs_red	SW130p	220415_SW130p_TR2_s10_04	Cell_174	1	Nucleus	SpotCount	3	92.6589	33.3796	11.2705	3.41214	5.73009
cdc13endog_SW130p_TR2_220412	cdc13endog	mad2WTymEGFP	cdc13_gs_red	SW130p	220415_SW130p_TR2_s10_04	Cell_174	1	Cytoplasm	SpotCount	24	92.6589	33.3796	11.2705	3.41214	5.73009
cdc13endog_SW130p_TR2_220412	cdc13endog	mad2WTymEGFP	cdc13_gs_red	SW130p	220415_SW130p_TR2_s10_04	Cell_174	1	WholeCell	IntensityCount	26.3018	92.6589	33.3796	11.2705	3.41214	5.73009
cdc13endog_SW130p_TR2_220412	cdc13endog	mad2WTymEGFP	cdc13_gs_red	SW130p	220415_SW130p_TR2_s10_04	Cell_174	1	Nucleus	IntensityCount	2.57516	92.6589	33.3796	11.2705	3.41214	5.73009
cdc13endog_SW130p_TR2_220412	cdc13endog	mad2WTymEGFP	cdc13_gs_red	SW130p	220415_SW130p_TR2_s10_04	Cell_174	1	Cytoplasm	IntensityCount	23.7266	92.6589	33.3796	11.2705	3.41214	5.73009
cdc13endog_SW130p_TR2_220412	cdc13endog	mad2WTymEGFP	cdc13_gs_red	SW130p	220415_SW130p_TR2_s10_04	Cell_174	1	WholeCell	HybridCount	27.8452	92.6589	33.3796	11.2705	3.41214	5.73009
cdc13endog_SW130p_TR2_220412	cdc13endog	mad2WTymEGFP	cdc13_gs_red	SW130p	220415_SW130p_TR2_s10_04	Cell_174	1	Nucleus	HybridCount	3	92.6589	33.3796	11.2705	3.41214	5.73009
cdc13endog_SW130p_TR2_220412	cdc13endog	mad2WTymEGFP	cdc13_gs_red	SW130p	220415_SW130p_TR2_s10_04	Cell_174	1	Cytoplasm	HybridCount	24.8452	92.6589	33.3796	11.2705	3.41214	5.73009
cdc13endog_SW130p_TR2_220412	cdc13endog	mad2WTymEGFP	cdc13_gs_red	SW130p	220415_SW130p_TR2_s10_04	Cell_175	1	WholeCell	SpotCount	23	77.8644	30.7284	10.8468	3.18291	5.18112
cdc13endog_SW130p_TR2_220412	cdc13endog	mad2WTymEGFP	cdc13_gs_red	SW130p	220415_SW130p_TR2_s10_04	Cell_175	1	Nucleus	SpotCount	2	77.8644	30.7284	10.8468	3.18291	5.18112
cdc13endog_SW130p_TR2_220412	cdc13endog	mad2WTymEGFP	cdc13_gs_red	SW130p	220415_SW130p_TR2_s10_04	Cell_175	1	Cytoplasm	SpotCount	21	77.8644	30.7284	10.8468	3.18291	5.18112
cdc13endog_SW130p_TR2_220412	cdc13endog	mad2WTymEGFP	cdc13_gs_red	SW130p	220415_SW130p_TR2_s10_04	Cell_175	1	WholeCell	IntensityCount	23.4855	77.8644	30.7284	10.8468	3.18291	5.18112
cdc13endog_SW130p_TR2_220412	cdc13endog	mad2WTymEGFP	cdc13_gs_red	SW130p	220415_SW130p_TR2_s10_04	Cell_175	1	Nucleus	IntensityCount	2.10059	77.8644	30.7284	10.8468	3.18291	5.18112
cdc13endog_SW130p_TR2_220412	cdc13endog	mad2WTymEGFP	cdc13_gs_red	SW130p	220415_SW130p_TR2_s10_04	Cell_175	1	Cytoplasm	IntensityCount	21.3849	77.8644	30.7284	10.8468	3.18291	5.18112
cdc13endog_SW130p_TR2_220412	cdc13endog	mad2WTymEGFP	cdc13_gs_red	SW130p	220415_SW130p_TR2_s10_04	Cell_175	1	WholeCell	HybridCount	23	77.8644	30.7284	10.8468	3.18291	5.18112
cdc13endog_SW130p_TR2_220412	cdc13endog	mad2WTymEGFP	cdc13_gs_red	SW130p	220415_SW130p_TR2_s10_04	Cell_175	1	Nucleus	HybridCount	2	77.8644	30.7284	10.8468	3.18291	5.18112
cdc13endog_SW130p_TR2_220412	cdc13endog	mad2WTymEGFP	cdc13_gs_red	SW130p	220415_SW130p_TR2_s10_04	Cell_175	1	Cytoplasm	HybridCount	21	77.8644	30.7284	10.8468	3.18291	5.18112
cdc13endog_SW130p_TR2_220412	cdc13endog	mad2WTymEGFP	cdc13_gs_red	SW130p	220415_SW130p_TR2_s10_04	Cell_176	1	WholeCell	SpotCount	19	81.6947	27.1203	8.11037	3.90897	5.95162
cdc13endog_SW130p_TR2_220412	cdc13endog	mad2WTymEGFP	cdc13_gs_red	SW130p	220415_SW130p_TR2_s10_04	Cell_176	1	Nucleus	SpotCount	2	81.6947	27.1203	8.11037	3.90897	5.95162
cdc13endog_SW130p_TR2_220412	cdc13endog	mad2WTymEGFP	cdc13_gs_red	SW130p	220415_SW130p_TR2_s10_04	Cell_176	1	Cytoplasm	SpotCount	17	81.6947	27.1203	8.11037	3.90897	5.95162
cdc13endog_SW130p_TR2_220412	cdc13endog	mad2WTymEGFP	cdc13_gs_red	SW130p	220415_SW130p_TR2_s10_04	Cell_176	1	WholeCell	IntensityCount	19.3342	81.6947	27.1203	8.11037	3.90897	5.95162
cdc13endog_SW130p_TR2_220412	cdc13endog	mad2WTymEGFP	cdc13_gs_red	SW130p	220415_SW130p_TR2_s10_04	Cell_176	1	Nucleus	IntensityCount	3.67114	81.6947	27.1203	8.11037	3.90897	5.95162
cdc13endog_SW130p_TR2_220412	cdc13endog	mad2WTymEGFP	cdc13_gs_red	SW130p	220415_SW130p_TR2_s10_04	Cell_176	1	Cytoplasm	IntensityCount	15.6631	81.6947	27.1203	8.11037	3.90897	5.95162
cdc13endog_SW130p_TR2_220412	cdc13endog	mad2WTymEGFP	cdc13_gs_red	SW130p	220415_SW130p_TR2_s10_04	Cell_176	1	WholeCell	HybridCount	20.6495	81.6947	27.1203	8.11037	3.90897	5.95162
cdc13endog_SW130p_TR2_220412	cdc13endog	mad2WTymEGFP	cdc13_gs_red	SW130p	220415_SW130p_TR2_s10_04	Cell_176	1	Nucleus	HybridCount	3.64953	81.6947	27.1203	8.11037	3.90897	5.95162
cdc13endog_SW130p_TR2_220412	cdc13endog	mad2WTymEGFP	cdc13_gs_red	SW130p	220415_SW130p_TR2_s10_04	Cell_176	1	Cytoplasm	HybridCount	17	81.6947	27.1203	8.11037	3.90897	5.95162
cdc13endog_SW130p_TR2_220412	cdc13endog	mad2WTymEGFP	cdc13_gs_red	SW130p	220415_SW130p_TR2_s10_04	Cell_179	1	WholeCell	SpotCount	27	84.3711	32.0551	11.4821	3.21216	5.35026
cdc13endog_SW130p_TR2_220412	cdc13endog	mad2WTymEGFP	cdc13_gs_red	SW130p	220415_SW130p_TR2_s10_04	Cell_179	1	Nucleus	SpotCount	3	84.3711	32.0551	11.4821	3.21216	5.35026
cdc13endog_SW130p_TR2_220412	cdc13endog	mad2WTymEGFP	cdc13_gs_red	SW130p	220415_SW130p_TR2_s10_04	Cell_179	1	Cytoplasm	SpotCount	24	84.3711	32.0551	11.4821	3.21216	5.35026
cdc13endog_SW130p_TR2_220412	cdc13endog	mad2WTymEGFP	cdc13_gs_red	SW130p	220415_SW130p_TR2_s10_04	Cell_179	1	WholeCell	IntensityCount	34.628	84.3711	32.0551	11.4821	3.21216	5.35026
cdc13endog_SW130p_TR2_220412	cdc13endog	mad2WTymEGFP	cdc13_gs_red	SW130p	220415_SW130p_TR2_s10_04	Cell_179	1	Nucleus	IntensityCount	5.02762	84.3711	32.0551	11.4821	3.21216	5.35026
cdc13endog_SW130p_TR2_220412	cdc13endog	mad2WTymEGFP	cdc13_gs_red	SW130p	220415_SW130p_TR2_s10_04	Cell_179	1	Cytoplasm	IntensityCount	29.6004	84.3711	32.0551	11.4821	3.21216	5.35026
cdc13endog_SW130p_TR2_220412	cdc13endog	mad2WTymEGFP	cdc13_gs_red	SW130p	220415_SW130p_TR2_s10_04	Cell_179	1	WholeCell	HybridCount	32.615	84.3711	32.0551	11.4821	3.21216	5.35026
cdc13endog_SW130p_TR2_220412	cdc13endog	mad2WTymEGFP	cdc13_gs_red	SW130p	220415_SW130p_TR2_s10_04	Cell_179	1	Nucleus	HybridCount	5.12768	84.3711	32.0551	11.4821	3.21216	5.35026
cdc13endog_SW130p_TR2_220412	cdc13endog	mad2WTymEGFP	cdc13_gs_red	SW130p	220415_SW130p_TR2_s10_04	Cell_179	1	Cytoplasm	HybridCount	27.4873	84.3711	32.0551	11.4821	3.21216	5.35026
cdc13endog_SW130p_TR2_220412	cdc13endog	mad2WTymEGFP	cdc13_gs_red	SW130p	220415_SW130p_TR2_s10_04	Cell_180	1	WholeCell	SpotCount	36	128.461	42.6176	14.0014	3.57323	4.4892
cdc13endog_SW130p_TR2_220412	cdc13endog	mad2WTymEGFP	cdc13_gs_red	SW130p	220415_SW130p_TR2_s10_04	Cell_180	1	Nucleus	SpotCount	1	128.461	42.6176	14.0014	3.57323	4.4892
cdc13endog_SW130p_TR2_220412	cdc13endog	mad2WTymEGFP	cdc13_gs_red	SW130p	220415_SW130p_TR2_s10_04	Cell_180	1	Cytoplasm	SpotCount	35	128.461	42.6176	14.0014	3.57323	4.4892
cdc13endog_SW130p_TR2_220412	cdc13endog	mad2WTymEGFP	cdc13_gs_red	SW130p	220415_SW130p_TR2_s10_04	Cell_180	1	WholeCell	IntensityCount	43.2553	128.461	42.6176	14.0014	3.57323	4.4892
cdc13endog_SW130p_TR2_220412	cdc13endog	mad2WTymEGFP	cdc13_gs_red	SW130p	220415_SW130p_TR2_s10_04	Cell_180	1	Nucleus	IntensityCount	1.80884	128.461	42.6176	14.0014	3.57323	4.4892
cdc13endog_SW130p_TR2_220412	cdc13endog	mad2WTymEGFP	cdc13_gs_red	SW130p	220415_SW130p_TR2_s10_04	Cell_180	1	Cytoplasm	IntensityCount	41.4465	128.461	42.6176	14.0014	3.57323	4.4892
cdc13endog_SW130p_TR2_220412	cdc13endog	mad2WTymEGFP	cdc13_gs_red	SW130p	220415_SW130p_TR2_s10_04	Cell_180	1	WholeCell	HybridCount	40.9596	128.461	42.6176	14.0014	3.57323	4.4892
cdc13endog_SW130p_TR2_220412	cdc13endog	mad2WTymEGFP	cdc13_gs_red	SW130p	220415_SW130p_TR2_s10_04	Cell_180	1	Nucleus	HybridCount	1.80884	128.461	42.6176	14.0014	3.57323	4.4892
cdc13endog_SW130p_TR2_220412	cdc13endog	mad2WTymEGFP	cdc13_gs_red	SW130p	220415_SW130p_TR2_s10_04	Cell_180	1	Cytoplasm	HybridCount	39.1507	128.461	42.6176	14.0014	3.57323	4.4892
cdc13endog_SW130p_TR2_220412	cdc13endog	mad2WTymEGFP	cdc13_gs_red	SW130p	220415_SW130p_TR2_s10_04	Cell_183	1	WholeCell	SpotCount	20	74.0497	26.7759	9.1567	3.43013	5.65854
cdc13endog_SW130p_TR2_220412	cdc13endog	mad2WTymEGFP	cdc13_gs_red	SW130p	220415_SW130p_TR2_s10_04	Cell_183	1	Nucleus	SpotCount	1	74.0497	26.7759	9.1567	3.43013	5.65854
cdc13endog_SW130p_TR2_220412	cdc13endog	mad2WTymEGFP	cdc13_gs_red	SW130p	220415_SW130p_TR2_s10_04	Cell_183	1	Cytoplasm	SpotCount	19	74.0497	26.7759	9.1567	3.43013	5.65854
cdc13endog_SW130p_TR2_220412	cdc13endog	mad2WTymEGFP	cdc13_gs_red	SW130p	220415_SW130p_TR2_s10_04	Cell_183	1	WholeCell	IntensityCount	25.3219	74.0497	26.7759	9.1567	3.43013	5.65854
cdc13endog_SW130p_TR2_220412	cdc13endog	mad2WTymEGFP	cdc13_gs_red	SW130p	220415_SW130p_TR2_s10_04	Cell_183	1	Nucleus	IntensityCount	1.37177	74.0497	26.7759	9.1567	3.43013	5.65854
cdc13endog_SW130p_TR2_220412	cdc13endog	mad2WTymEGFP	cdc13_gs_red	SW130p	220415_SW130p_TR2_s10_04	Cell_183	1	Cytoplasm	IntensityCount	23.9502	74.0497	26.7759	9.1567	3.43013	5.65854
cdc13endog_SW130p_TR2_220412	cdc13endog	mad2WTymEGFP	cdc13_gs_red	SW130p	220415_SW130p_TR2_s10_04	Cell_183	1	WholeCell	HybridCount	22.8117	74.0497	26.7759	9.1567	3.43013	5.65854
cdc13endog_SW130p_TR2_220412	cdc13endog	mad2WTymEGFP	cdc13_gs_red	SW130p	220415_SW130p_TR2_s10_04	Cell_183	1	Nucleus	HybridCount	1	74.0497	26.7759	9.1567	3.43013	5.65854
cdc13endog_SW130p_TR2_220412	cdc13endog	mad2WTymEGFP	cdc13_gs_red	SW130p	220415_SW130p_TR2_s10_04	Cell_183	1	Cytoplasm	HybridCount	21.8117	74.0497	26.7759	9.1567	3.43013	5.65854
cdc13endog_SW130p_TR2_220412	cdc13endog	mad2WTymEGFP	cdc13_gs_red	SW130p	220415_SW130p_TR2_s10_04	Cell_184	1	WholeCell	SpotCount	22	108.371	36.297	11.4544	3.67257	4.33386
cdc13endog_SW130p_TR2_220412	cdc13endog	mad2WTymEGFP	cdc13_gs_red	SW130p	220415_SW130p_TR2_s10_04	Cell_184	1	Nucleus	SpotCount	1	108.371	36.297	11.4544	3.67257	4.33386
cdc13endog_SW130p_TR2_220412	cdc13endog	mad2WTymEGFP	cdc13_gs_red	SW130p	220415_SW130p_TR2_s10_04	Cell_184	1	Cytoplasm	SpotCount	21	108.371	36.297	11.4544	3.67257	4.33386
cdc13endog_SW130p_TR2_220412	cdc13endog	mad2WTymEGFP	cdc13_gs_red	SW130p	220415_SW130p_TR2_s10_04	Cell_184	1	WholeCell	IntensityCount	26.0191	108.371	36.297	11.4544	3.67257	4.33386
cdc13endog_SW130p_TR2_220412	cdc13endog	mad2WTymEGFP	cdc13_gs_red	SW130p	220415_SW130p_TR2_s10_04	Cell_184	1	Nucleus	IntensityCount	1.22803	108.371	36.297	11.4544	3.67257	4.33386
cdc13endog_SW130p_TR2_220412	cdc13endog	mad2WTymEGFP	cdc13_gs_red	SW130p	220415_SW130p_TR2_s10_04	Cell_184	1	Cytoplasm	IntensityCount	24.7911	108.371	36.297	11.4544	3.67257	4.33386
cdc13endog_SW130p_TR2_220412	cdc13endog	mad2WTymEGFP	cdc13_gs_red	SW130p	220415_SW130p_TR2_s10_04	Cell_184	1	WholeCell	HybridCount	23.8456	108.371	36.297	11.4544	3.67257	4.33386
cdc13endog_SW130p_TR2_220412	cdc13endog	mad2WTymEGFP	cdc13_gs_red	SW130p	220415_SW130p_TR2_s10_04	Cell_184	1	Nucleus	HybridCount	1	108.371	36.297	11.4544	3.67257	4.33386
cdc13endog_SW130p_TR2_220412	cdc13endog	mad2WTymEGFP	cdc13_gs_red	SW130p	220415_SW130p_TR2_s10_04	Cell_184	1	Cytoplasm	HybridCount	22.8456	108.371	36.297	11.4544	3.67257	4.33386
cdc13endog_SW130p_TR2_220412	cdc13endog	mad2WTymEGFP	cdc13_gs_red	SW130p	220415_SW130p_TR2_s10_04	Cell_186	2	WholeCell	SpotCount	23	123.334	40.8241	12.1273	3.80264	9.79101
cdc13endog_SW130p_TR2_220412	cdc13endog	mad2WTymEGFP	cdc13_gs_red	SW130p	220415_SW130p_TR2_s10_04	Cell_186	2	Nucleus	SpotCount	5	123.334	40.8241	12.1273	3.80264	9.79101
cdc13endog_SW130p_TR2_220412	cdc13endog	mad2WTymEGFP	cdc13_gs_red	SW130p	220415_SW130p_TR2_s10_04	Cell_186	2	Cytoplasm	SpotCount	18	123.334	40.8241	12.1273	3.80264	9.79101
cdc13endog_SW130p_TR2_220412	cdc13endog	mad2WTymEGFP	cdc13_gs_red	SW130p	220415_SW130p_TR2_s10_04	Cell_186	2	WholeCell	IntensityCount	23.9287	123.334	40.8241	12.1273	3.80264	9.79101
cdc13endog_SW130p_TR2_220412	cdc13endog	mad2WTymEGFP	cdc13_gs_red	SW130p	220415_SW130p_TR2_s10_04	Cell_186	2	Nucleus	IntensityCount	4.59658	123.334	40.8241	12.1273	3.80264	9.79101
cdc13endog_SW130p_TR2_220412	cdc13endog	mad2WTymEGFP	cdc13_gs_red	SW130p	220415_SW130p_TR2_s10_04	Cell_186	2	Cytoplasm	IntensityCount	19.3321	123.334	40.8241	12.1273	3.80264	9.79101
cdc13endog_SW130p_TR2_220412	cdc13endog	mad2WTymEGFP	cdc13_gs_red	SW130p	220415_SW130p_TR2_s10_04	Cell_186	2	WholeCell	HybridCount	24.5568	123.334	40.8241	12.1273	3.80264	9.79101
cdc13endog_SW130p_TR2_220412	cdc13endog	mad2WTymEGFP	cdc13_gs_red	SW130p	220415_SW130p_TR2_s10_04	Cell_186	2	Nucleus	HybridCount	5	123.334	40.8241	12.1273	3.80264	9.79101
cdc13endog_SW130p_TR2_220412	cdc13endog	mad2WTymEGFP	cdc13_gs_red	SW130p	220415_SW130p_TR2_s10_04	Cell_186	2	Cytoplasm	HybridCount	19.5568	123.334	40.8241	12.1273	3.80264	9.79101
cdc13endog_SW130p_TR2_220412	cdc13endog	mad2WTymEGFP	cdc13_gs_red	SW130p	220415_SW130p_TR2_s10_04	Cell_187	1	WholeCell	SpotCount	20	78.5604	28.1554	8.7506	3.64318	5.88669
cdc13endog_SW130p_TR2_220412	cdc13endog	mad2WTymEGFP	cdc13_gs_red	SW130p	220415_SW130p_TR2_s10_04	Cell_187	1	Nucleus	SpotCount	6	78.5604	28.1554	8.7506	3.64318	5.88669
cdc13endog_SW130p_TR2_220412	cdc13endog	mad2WTymEGFP	cdc13_gs_red	SW130p	220415_SW130p_TR2_s10_04	Cell_187	1	Cytoplasm	SpotCount	14	78.5604	28.1554	8.7506	3.64318	5.88669
cdc13endog_SW130p_TR2_220412	cdc13endog	mad2WTymEGFP	cdc13_gs_red	SW130p	220415_SW130p_TR2_s10_04	Cell_187	1	WholeCell	IntensityCount	22.9944	78.5604	28.1554	8.7506	3.64318	5.88669
cdc13endog_SW130p_TR2_220412	cdc13endog	mad2WTymEGFP	cdc13_gs_red	SW130p	220415_SW130p_TR2_s10_04	Cell_187	1	Nucleus	IntensityCount	7.14501	78.5604	28.1554	8.7506	3.64318	5.88669
cdc13endog_SW130p_TR2_220412	cdc13endog	mad2WTymEGFP	cdc13_gs_red	SW130p	220415_SW130p_TR2_s10_04	Cell_187	1	Cytoplasm	IntensityCount	15.8494	78.5604	28.1554	8.7506	3.64318	5.88669
cdc13endog_SW130p_TR2_220412	cdc13endog	mad2WTymEGFP	cdc13_gs_red	SW130p	220415_SW130p_TR2_s10_04	Cell_187	1	WholeCell	HybridCount	21.8129	78.5604	28.1554	8.7506	3.64318	5.88669
cdc13endog_SW130p_TR2_220412	cdc13endog	mad2WTymEGFP	cdc13_gs_red	SW130p	220415_SW130p_TR2_s10_04	Cell_187	1	Nucleus	HybridCount	6	78.5604	28.1554	8.7506	3.64318	5.88669
cdc13endog_SW130p_TR2_220412	cdc13endog	mad2WTymEGFP	cdc13_gs_red	SW130p	220415_SW130p_TR2_s10_04	Cell_187	1	Cytoplasm	HybridCount	15.8129	78.5604	28.1554	8.7506	3.64318	5.88669
cdc13endog_SW130p_TR2_220412	cdc13endog	mad2WTymEGFP	cdc13_gs_red	SW130p	220415_SW130p_TR2_s10_04	Cell_188	1	WholeCell	SpotCount	25	85.5961	28.0815	9.14007	3.71372	4.91269
cdc13endog_SW130p_TR2_220412	cdc13endog	mad2WTymEGFP	cdc13_gs_red	SW130p	220415_SW130p_TR2_s10_04	Cell_188	1	Nucleus	SpotCount	3	85.5961	28.0815	9.14007	3.71372	4.91269
cdc13endog_SW130p_TR2_220412	cdc13endog	mad2WTymEGFP	cdc13_gs_red	SW130p	220415_SW130p_TR2_s10_04	Cell_188	1	Cytoplasm	SpotCount	22	85.5961	28.0815	9.14007	3.71372	4.91269
cdc13endog_SW130p_TR2_220412	cdc13endog	mad2WTymEGFP	cdc13_gs_red	SW130p	220415_SW130p_TR2_s10_04	Cell_188	1	WholeCell	IntensityCount	28.9061	85.5961	28.0815	9.14007	3.71372	4.91269
cdc13endog_SW130p_TR2_220412	cdc13endog	mad2WTymEGFP	cdc13_gs_red	SW130p	220415_SW130p_TR2_s10_04	Cell_188	1	Nucleus	IntensityCount	3.69427	85.5961	28.0815	9.14007	3.71372	4.91269
cdc13endog_SW130p_TR2_220412	cdc13endog	mad2WTymEGFP	cdc13_gs_red	SW130p	220415_SW130p_TR2_s10_04	Cell_188	1	Cytoplasm	IntensityCount	25.2118	85.5961	28.0815	9.14007	3.71372	4.91269
cdc13endog_SW130p_TR2_220412	cdc13endog	mad2WTymEGFP	cdc13_gs_red	SW130p	220415_SW130p_TR2_s10_04	Cell_188	1	WholeCell	HybridCount	25.8521	85.5961	28.0815	9.14007	3.71372	4.91269
cdc13endog_SW130p_TR2_220412	cdc13endog	mad2WTymEGFP	cdc13_gs_red	SW130p	220415_SW130p_TR2_s10_04	Cell_188	1	Nucleus	HybridCount	3.8521	85.5961	28.0815	9.14007	3.71372	4.91269
cdc13endog_SW130p_TR2_220412	cdc13endog	mad2WTymEGFP	cdc13_gs_red	SW130p	220415_SW130p_TR2_s10_04	Cell_188	1	Cytoplasm	HybridCount	22	85.5961	28.0815	9.14007	3.71372	4.91269
cdc13endog_SW130p_TR2_220412	cdc13endog	mad2WTymEGFP	cdc13_gs_red	SW130p	220415_SW130p_TR2_s10_04	Cell_19	1	WholeCell	SpotCount	15	77.5326	30.5658	10.7681	3.18933	4.72313
cdc13endog_SW130p_TR2_220412	cdc13endog	mad2WTymEGFP	cdc13_gs_red	SW130p	220415_SW130p_TR2_s10_04	Cell_19	1	Nucleus	SpotCount	1	77.5326	30.5658	10.7681	3.18933	4.72313
cdc13endog_SW130p_TR2_220412	cdc13endog	mad2WTymEGFP	cdc13_gs_red	SW130p	220415_SW130p_TR2_s10_04	Cell_19	1	Cytoplasm	SpotCount	14	77.5326	30.5658	10.7681	3.18933	4.72313
cdc13endog_SW130p_TR2_220412	cdc13endog	mad2WTymEGFP	cdc13_gs_red	SW130p	220415_SW130p_TR2_s10_04	Cell_19	1	WholeCell	IntensityCount	14.0474	77.5326	30.5658	10.7681	3.18933	4.72313
cdc13endog_SW130p_TR2_220412	cdc13endog	mad2WTymEGFP	cdc13_gs_red	SW130p	220415_SW130p_TR2_s10_04	Cell_19	1	Nucleus	IntensityCount	2.43665	77.5326	30.5658	10.7681	3.18933	4.72313
cdc13endog_SW130p_TR2_220412	cdc13endog	mad2WTymEGFP	cdc13_gs_red	SW130p	220415_SW130p_TR2_s10_04	Cell_19	1	Cytoplasm	IntensityCount	11.6107	77.5326	30.5658	10.7681	3.18933	4.72313
cdc13endog_SW130p_TR2_220412	cdc13endog	mad2WTymEGFP	cdc13_gs_red	SW130p	220415_SW130p_TR2_s10_04	Cell_19	1	WholeCell	HybridCount	17.2042	77.5326	30.5658	10.7681	3.18933	4.72313
cdc13endog_SW130p_TR2_220412	cdc13endog	mad2WTymEGFP	cdc13_gs_red	SW130p	220415_SW130p_TR2_s10_04	Cell_19	1	Nucleus	HybridCount	2.43665	77.5326	30.5658	10.7681	3.18933	4.72313
cdc13endog_SW130p_TR2_220412	cdc13endog	mad2WTymEGFP	cdc13_gs_red	SW130p	220415_SW130p_TR2_s10_04	Cell_19	1	Cytoplasm	HybridCount	14.7676	77.5326	30.5658	10.7681	3.18933	4.72313
cdc13endog_SW130p_TR2_220412	cdc13endog	mad2WTymEGFP	cdc13_gs_red	SW130p	220415_SW130p_TR2_s10_04	Cell_190	1	WholeCell	SpotCount	18	55.6584	23.1889	8.32	3.12	5.0693
cdc13endog_SW130p_TR2_220412	cdc13endog	mad2WTymEGFP	cdc13_gs_red	SW130p	220415_SW130p_TR2_s10_04	Cell_190	1	Nucleus	SpotCount	1	55.6584	23.1889	8.32	3.12	5.0693
cdc13endog_SW130p_TR2_220412	cdc13endog	mad2WTymEGFP	cdc13_gs_red	SW130p	220415_SW130p_TR2_s10_04	Cell_190	1	Cytoplasm	SpotCount	17	55.6584	23.1889	8.32	3.12	5.0693
cdc13endog_SW130p_TR2_220412	cdc13endog	mad2WTymEGFP	cdc13_gs_red	SW130p	220415_SW130p_TR2_s10_04	Cell_190	1	WholeCell	IntensityCount	19.7687	55.6584	23.1889	8.32	3.12	5.0693
cdc13endog_SW130p_TR2_220412	cdc13endog	mad2WTymEGFP	cdc13_gs_red	SW130p	220415_SW130p_TR2_s10_04	Cell_190	1	Nucleus	IntensityCount	1.83968	55.6584	23.1889	8.32	3.12	5.0693
cdc13endog_SW130p_TR2_220412	cdc13endog	mad2WTymEGFP	cdc13_gs_red	SW130p	220415_SW130p_TR2_s10_04	Cell_190	1	Cytoplasm	IntensityCount	17.929	55.6584	23.1889	8.32	3.12	5.0693
cdc13endog_SW130p_TR2_220412	cdc13endog	mad2WTymEGFP	cdc13_gs_red	SW130p	220415_SW130p_TR2_s10_04	Cell_190	1	WholeCell	HybridCount	19.5236	55.6584	23.1889	8.32	3.12	5.0693
cdc13endog_SW130p_TR2_220412	cdc13endog	mad2WTymEGFP	cdc13_gs_red	SW130p	220415_SW130p_TR2_s10_04	Cell_190	1	Nucleus	HybridCount	1.83968	55.6584	23.1889	8.32	3.12	5.0693
cdc13endog_SW130p_TR2_220412	cdc13endog	mad2WTymEGFP	cdc13_gs_red	SW130p	220415_SW130p_TR2_s10_04	Cell_190	1	Cytoplasm	HybridCount	17.6839	55.6584	23.1889	8.32	3.12	5.0693
cdc13endog_SW130p_TR2_220412	cdc13endog	mad2WTymEGFP	cdc13_gs_red	SW130p	220415_SW130p_TR2_s10_04	Cell_193	1	WholeCell	SpotCount	12	52.1329	21.3679	7.315	3.265	6.02358
cdc13endog_SW130p_TR2_220412	cdc13endog	mad2WTymEGFP	cdc13_gs_red	SW130p	220415_SW130p_TR2_s10_04	Cell_193	1	Nucleus	SpotCount	3	52.1329	21.3679	7.315	3.265	6.02358
cdc13endog_SW130p_TR2_220412	cdc13endog	mad2WTymEGFP	cdc13_gs_red	SW130p	220415_SW130p_TR2_s10_04	Cell_193	1	Cytoplasm	SpotCount	9	52.1329	21.3679	7.315	3.265	6.02358
cdc13endog_SW130p_TR2_220412	cdc13endog	mad2WTymEGFP	cdc13_gs_red	SW130p	220415_SW130p_TR2_s10_04	Cell_193	1	WholeCell	IntensityCount	13.5212	52.1329	21.3679	7.315	3.265	6.02358
cdc13endog_SW130p_TR2_220412	cdc13endog	mad2WTymEGFP	cdc13_gs_red	SW130p	220415_SW130p_TR2_s10_04	Cell_193	1	Nucleus	IntensityCount	3.54975	52.1329	21.3679	7.315	3.265	6.02358
cdc13endog_SW130p_TR2_220412	cdc13endog	mad2WTymEGFP	cdc13_gs_red	SW130p	220415_SW130p_TR2_s10_04	Cell_193	1	Cytoplasm	IntensityCount	9.9715	52.1329	21.3679	7.315	3.265	6.02358
cdc13endog_SW130p_TR2_220412	cdc13endog	mad2WTymEGFP	cdc13_gs_red	SW130p	220415_SW130p_TR2_s10_04	Cell_193	1	WholeCell	HybridCount	12	52.1329	21.3679	7.315	3.265	6.02358
cdc13endog_SW130p_TR2_220412	cdc13endog	mad2WTymEGFP	cdc13_gs_red	SW130p	220415_SW130p_TR2_s10_04	Cell_193	1	Nucleus	HybridCount	3	52.1329	21.3679	7.315	3.265	6.02358
cdc13endog_SW130p_TR2_220412	cdc13endog	mad2WTymEGFP	cdc13_gs_red	SW130p	220415_SW130p_TR2_s10_04	Cell_193	1	Cytoplasm	HybridCount	9	52.1329	21.3679	7.315	3.265	6.02358
cdc13endog_SW130p_TR2_220412	cdc13endog	mad2WTymEGFP	cdc13_gs_red	SW130p	220415_SW130p_TR2_s10_04	Cell_194	1	WholeCell	SpotCount	12	58.35	21.2919	7.16401	3.52175	4.92438
cdc13endog_SW130p_TR2_220412	cdc13endog	mad2WTymEGFP	cdc13_gs_red	SW130p	220415_SW130p_TR2_s10_04	Cell_194	1	Nucleus	SpotCount	1	58.35	21.2919	7.16401	3.52175	4.92438
cdc13endog_SW130p_TR2_220412	cdc13endog	mad2WTymEGFP	cdc13_gs_red	SW130p	220415_SW130p_TR2_s10_04	Cell_194	1	Cytoplasm	SpotCount	11	58.35	21.2919	7.16401	3.52175	4.92438
cdc13endog_SW130p_TR2_220412	cdc13endog	mad2WTymEGFP	cdc13_gs_red	SW130p	220415_SW130p_TR2_s10_04	Cell_194	1	WholeCell	IntensityCount	12.1575	58.35	21.2919	7.16401	3.52175	4.92438
cdc13endog_SW130p_TR2_220412	cdc13endog	mad2WTymEGFP	cdc13_gs_red	SW130p	220415_SW130p_TR2_s10_04	Cell_194	1	Nucleus	IntensityCount	1.45392	58.35	21.2919	7.16401	3.52175	4.92438
cdc13endog_SW130p_TR2_220412	cdc13endog	mad2WTymEGFP	cdc13_gs_red	SW130p	220415_SW130p_TR2_s10_04	Cell_194	1	Cytoplasm	IntensityCount	10.7035	58.35	21.2919	7.16401	3.52175	4.92438
cdc13endog_SW130p_TR2_220412	cdc13endog	mad2WTymEGFP	cdc13_gs_red	SW130p	220415_SW130p_TR2_s10_04	Cell_194	1	WholeCell	HybridCount	12.7261	58.35	21.2919	7.16401	3.52175	4.92438
cdc13endog_SW130p_TR2_220412	cdc13endog	mad2WTymEGFP	cdc13_gs_red	SW130p	220415_SW130p_TR2_s10_04	Cell_194	1	Nucleus	HybridCount	1	58.35	21.2919	7.16401	3.52175	4.92438
cdc13endog_SW130p_TR2_220412	cdc13endog	mad2WTymEGFP	cdc13_gs_red	SW130p	220415_SW130p_TR2_s10_04	Cell_194	1	Cytoplasm	HybridCount	11.7261	58.35	21.2919	7.16401	3.52175	4.92438
cdc13endog_SW130p_TR2_220412	cdc13endog	mad2WTymEGFP	cdc13_gs_red	SW130p	220415_SW130p_TR2_s10_04	Cell_195	1	WholeCell	SpotCount	25	123.252	40.8536	12.6805	3.70272	3.81982
cdc13endog_SW130p_TR2_220412	cdc13endog	mad2WTymEGFP	cdc13_gs_red	SW130p	220415_SW130p_TR2_s10_04	Cell_195	1	Nucleus	SpotCount	2	123.252	40.8536	12.6805	3.70272	3.81982
cdc13endog_SW130p_TR2_220412	cdc13endog	mad2WTymEGFP	cdc13_gs_red	SW130p	220415_SW130p_TR2_s10_04	Cell_195	1	Cytoplasm	SpotCount	23	123.252	40.8536	12.6805	3.70272	3.81982
cdc13endog_SW130p_TR2_220412	cdc13endog	mad2WTymEGFP	cdc13_gs_red	SW130p	220415_SW130p_TR2_s10_04	Cell_195	1	WholeCell	IntensityCount	29.5413	123.252	40.8536	12.6805	3.70272	3.81982
cdc13endog_SW130p_TR2_220412	cdc13endog	mad2WTymEGFP	cdc13_gs_red	SW130p	220415_SW130p_TR2_s10_04	Cell_195	1	Nucleus	IntensityCount	4.54175	123.252	40.8536	12.6805	3.70272	3.81982
cdc13endog_SW130p_TR2_220412	cdc13endog	mad2WTymEGFP	cdc13_gs_red	SW130p	220415_SW130p_TR2_s10_04	Cell_195	1	Cytoplasm	IntensityCount	24.9996	123.252	40.8536	12.6805	3.70272	3.81982
cdc13endog_SW130p_TR2_220412	cdc13endog	mad2WTymEGFP	cdc13_gs_red	SW130p	220415_SW130p_TR2_s10_04	Cell_195	1	WholeCell	HybridCount	28.2428	123.252	40.8536	12.6805	3.70272	3.81982
cdc13endog_SW130p_TR2_220412	cdc13endog	mad2WTymEGFP	cdc13_gs_red	SW130p	220415_SW130p_TR2_s10_04	Cell_195	1	Nucleus	HybridCount	4.12237	123.252	40.8536	12.6805	3.70272	3.81982
cdc13endog_SW130p_TR2_220412	cdc13endog	mad2WTymEGFP	cdc13_gs_red	SW130p	220415_SW130p_TR2_s10_04	Cell_195	1	Cytoplasm	HybridCount	24.1204	123.252	40.8536	12.6805	3.70272	3.81982
cdc13endog_SW130p_TR2_220412	cdc13endog	mad2WTymEGFP	cdc13_gs_red	SW130p	220415_SW130p_TR2_s10_04	Cell_197	1	WholeCell	SpotCount	18	63.5819	23.5058	8.35254	3.34442	5.76135
cdc13endog_SW130p_TR2_220412	cdc13endog	mad2WTymEGFP	cdc13_gs_red	SW130p	220415_SW130p_TR2_s10_04	Cell_197	1	Nucleus	SpotCount	1	63.5819	23.5058	8.35254	3.34442	5.76135
cdc13endog_SW130p_TR2_220412	cdc13endog	mad2WTymEGFP	cdc13_gs_red	SW130p	220415_SW130p_TR2_s10_04	Cell_197	1	Cytoplasm	SpotCount	17	63.5819	23.5058	8.35254	3.34442	5.76135
cdc13endog_SW130p_TR2_220412	cdc13endog	mad2WTymEGFP	cdc13_gs_red	SW130p	220415_SW130p_TR2_s10_04	Cell_197	1	WholeCell	IntensityCount	22.7905	63.5819	23.5058	8.35254	3.34442	5.76135
cdc13endog_SW130p_TR2_220412	cdc13endog	mad2WTymEGFP	cdc13_gs_red	SW130p	220415_SW130p_TR2_s10_04	Cell_197	1	Nucleus	IntensityCount	2.51602	63.5819	23.5058	8.35254	3.34442	5.76135
cdc13endog_SW130p_TR2_220412	cdc13endog	mad2WTymEGFP	cdc13_gs_red	SW130p	220415_SW130p_TR2_s10_04	Cell_197	1	Cytoplasm	IntensityCount	20.2744	63.5819	23.5058	8.35254	3.34442	5.76135
cdc13endog_SW130p_TR2_220412	cdc13endog	mad2WTymEGFP	cdc13_gs_red	SW130p	220415_SW130p_TR2_s10_04	Cell_197	1	WholeCell	HybridCount	20.9407	63.5819	23.5058	8.35254	3.34442	5.76135
cdc13endog_SW130p_TR2_220412	cdc13endog	mad2WTymEGFP	cdc13_gs_red	SW130p	220415_SW130p_TR2_s10_04	Cell_197	1	Nucleus	HybridCount	2.51602	63.5819	23.5058	8.35254	3.34442	5.76135
cdc13endog_SW130p_TR2_220412	cdc13endog	mad2WTymEGFP	cdc13_gs_red	SW130p	220415_SW130p_TR2_s10_04	Cell_197	1	Cytoplasm	HybridCount	18.4247	63.5819	23.5058	8.35254	3.34442	5.76135
cdc13endog_SW130p_TR2_220412	cdc13endog	mad2WTymEGFP	cdc13_gs_red	SW130p	220415_SW130p_TR2_s10_04	Cell_198	1	WholeCell	SpotCount	19	58.8957	22.1073	7.88704	3.3261	5.50644
cdc13endog_SW130p_TR2_220412	cdc13endog	mad2WTymEGFP	cdc13_gs_red	SW130p	220415_SW130p_TR2_s10_04	Cell_198	1	Nucleus	SpotCount	3	58.8957	22.1073	7.88704	3.3261	5.50644
cdc13endog_SW130p_TR2_220412	cdc13endog	mad2WTymEGFP	cdc13_gs_red	SW130p	220415_SW130p_TR2_s10_04	Cell_198	1	Cytoplasm	SpotCount	16	58.8957	22.1073	7.88704	3.3261	5.50644
cdc13endog_SW130p_TR2_220412	cdc13endog	mad2WTymEGFP	cdc13_gs_red	SW130p	220415_SW130p_TR2_s10_04	Cell_198	1	WholeCell	IntensityCount	18.5348	58.8957	22.1073	7.88704	3.3261	5.50644
cdc13endog_SW130p_TR2_220412	cdc13endog	mad2WTymEGFP	cdc13_gs_red	SW130p	220415_SW130p_TR2_s10_04	Cell_198	1	Nucleus	IntensityCount	3.11689	58.8957	22.1073	7.88704	3.3261	5.50644
cdc13endog_SW130p_TR2_220412	cdc13endog	mad2WTymEGFP	cdc13_gs_red	SW130p	220415_SW130p_TR2_s10_04	Cell_198	1	Cytoplasm	IntensityCount	15.4179	58.8957	22.1073	7.88704	3.3261	5.50644
cdc13endog_SW130p_TR2_220412	cdc13endog	mad2WTymEGFP	cdc13_gs_red	SW130p	220415_SW130p_TR2_s10_04	Cell_198	1	WholeCell	HybridCount	19	58.8957	22.1073	7.88704	3.3261	5.50644
cdc13endog_SW130p_TR2_220412	cdc13endog	mad2WTymEGFP	cdc13_gs_red	SW130p	220415_SW130p_TR2_s10_04	Cell_198	1	Nucleus	HybridCount	3	58.8957	22.1073	7.88704	3.3261	5.50644
cdc13endog_SW130p_TR2_220412	cdc13endog	mad2WTymEGFP	cdc13_gs_red	SW130p	220415_SW130p_TR2_s10_04	Cell_198	1	Cytoplasm	HybridCount	16	58.8957	22.1073	7.88704	3.3261	5.50644
cdc13endog_SW130p_TR2_220412	cdc13endog	mad2WTymEGFP	cdc13_gs_red	SW130p	220415_SW130p_TR2_s10_04	Cell_20	1	WholeCell	SpotCount	37	112.716	38.5404	12.7859	3.51523	3.92798
cdc13endog_SW130p_TR2_220412	cdc13endog	mad2WTymEGFP	cdc13_gs_red	SW130p	220415_SW130p_TR2_s10_04	Cell_20	1	Nucleus	SpotCount	4	112.716	38.5404	12.7859	3.51523	3.92798
cdc13endog_SW130p_TR2_220412	cdc13endog	mad2WTymEGFP	cdc13_gs_red	SW130p	220415_SW130p_TR2_s10_04	Cell_20	1	Cytoplasm	SpotCount	33	112.716	38.5404	12.7859	3.51523	3.92798
cdc13endog_SW130p_TR2_220412	cdc13endog	mad2WTymEGFP	cdc13_gs_red	SW130p	220415_SW130p_TR2_s10_04	Cell_20	1	WholeCell	IntensityCount	37.8467	112.716	38.5404	12.7859	3.51523	3.92798
cdc13endog_SW130p_TR2_220412	cdc13endog	mad2WTymEGFP	cdc13_gs_red	SW130p	220415_SW130p_TR2_s10_04	Cell_20	1	Nucleus	IntensityCount	6.0563	112.716	38.5404	12.7859	3.51523	3.92798
cdc13endog_SW130p_TR2_220412	cdc13endog	mad2WTymEGFP	cdc13_gs_red	SW130p	220415_SW130p_TR2_s10_04	Cell_20	1	Cytoplasm	IntensityCount	31.7904	112.716	38.5404	12.7859	3.51523	3.92798
cdc13endog_SW130p_TR2_220412	cdc13endog	mad2WTymEGFP	cdc13_gs_red	SW130p	220415_SW130p_TR2_s10_04	Cell_20	1	WholeCell	HybridCount	39.7469	112.716	38.5404	12.7859	3.51523	3.92798
cdc13endog_SW130p_TR2_220412	cdc13endog	mad2WTymEGFP	cdc13_gs_red	SW130p	220415_SW130p_TR2_s10_04	Cell_20	1	Nucleus	HybridCount	5.94948	112.716	38.5404	12.7859	3.51523	3.92798
cdc13endog_SW130p_TR2_220412	cdc13endog	mad2WTymEGFP	cdc13_gs_red	SW130p	220415_SW130p_TR2_s10_04	Cell_20	1	Cytoplasm	HybridCount	33.7974	112.716	38.5404	12.7859	3.51523	3.92798
cdc13endog_SW130p_TR2_220412	cdc13endog	mad2WTymEGFP	cdc13_gs_red	SW130p	220415_SW130p_TR2_s10_04	Cell_200	1	WholeCell	SpotCount	20	92.8203	32.4142	10.3286	3.59798	4.83692
cdc13endog_SW130p_TR2_220412	cdc13endog	mad2WTymEGFP	cdc13_gs_red	SW130p	220415_SW130p_TR2_s10_04	Cell_200	1	Nucleus	SpotCount	1	92.8203	32.4142	10.3286	3.59798	4.83692
cdc13endog_SW130p_TR2_220412	cdc13endog	mad2WTymEGFP	cdc13_gs_red	SW130p	220415_SW130p_TR2_s10_04	Cell_200	1	Cytoplasm	SpotCount	19	92.8203	32.4142	10.3286	3.59798	4.83692
cdc13endog_SW130p_TR2_220412	cdc13endog	mad2WTymEGFP	cdc13_gs_red	SW130p	220415_SW130p_TR2_s10_04	Cell_200	1	WholeCell	IntensityCount	24.5308	92.8203	32.4142	10.3286	3.59798	4.83692
cdc13endog_SW130p_TR2_220412	cdc13endog	mad2WTymEGFP	cdc13_gs_red	SW130p	220415_SW130p_TR2_s10_04	Cell_200	1	Nucleus	IntensityCount	1.65454	92.8203	32.4142	10.3286	3.59798	4.83692
cdc13endog_SW130p_TR2_220412	cdc13endog	mad2WTymEGFP	cdc13_gs_red	SW130p	220415_SW130p_TR2_s10_04	Cell_200	1	Cytoplasm	IntensityCount	22.8763	92.8203	32.4142	10.3286	3.59798	4.83692
cdc13endog_SW130p_TR2_220412	cdc13endog	mad2WTymEGFP	cdc13_gs_red	SW130p	220415_SW130p_TR2_s10_04	Cell_200	1	WholeCell	HybridCount	22.7307	92.8203	32.4142	10.3286	3.59798	4.83692
cdc13endog_SW130p_TR2_220412	cdc13endog	mad2WTymEGFP	cdc13_gs_red	SW130p	220415_SW130p_TR2_s10_04	Cell_200	1	Nucleus	HybridCount	1	92.8203	32.4142	10.3286	3.59798	4.83692
cdc13endog_SW130p_TR2_220412	cdc13endog	mad2WTymEGFP	cdc13_gs_red	SW130p	220415_SW130p_TR2_s10_04	Cell_200	1	Cytoplasm	HybridCount	21.7307	92.8203	32.4142	10.3286	3.59798	4.83692
cdc13endog_SW130p_TR2_220412	cdc13endog	mad2WTymEGFP	cdc13_gs_red	SW130p	220415_SW130p_TR2_s10_04	Cell_201	1	WholeCell	SpotCount	20	101.442	34.5542	10.5953	3.71536	5.00831
cdc13endog_SW130p_TR2_220412	cdc13endog	mad2WTymEGFP	cdc13_gs_red	SW130p	220415_SW130p_TR2_s10_04	Cell_201	1	Nucleus	SpotCount	3	101.442	34.5542	10.5953	3.71536	5.00831
cdc13endog_SW130p_TR2_220412	cdc13endog	mad2WTymEGFP	cdc13_gs_red	SW130p	220415_SW130p_TR2_s10_04	Cell_201	1	Cytoplasm	SpotCount	17	101.442	34.5542	10.5953	3.71536	5.00831
cdc13endog_SW130p_TR2_220412	cdc13endog	mad2WTymEGFP	cdc13_gs_red	SW130p	220415_SW130p_TR2_s10_04	Cell_201	1	WholeCell	IntensityCount	23.0294	101.442	34.5542	10.5953	3.71536	5.00831
cdc13endog_SW130p_TR2_220412	cdc13endog	mad2WTymEGFP	cdc13_gs_red	SW130p	220415_SW130p_TR2_s10_04	Cell_201	1	Nucleus	IntensityCount	3.13555	101.442	34.5542	10.5953	3.71536	5.00831
cdc13endog_SW130p_TR2_220412	cdc13endog	mad2WTymEGFP	cdc13_gs_red	SW130p	220415_SW130p_TR2_s10_04	Cell_201	1	Cytoplasm	IntensityCount	19.8938	101.442	34.5542	10.5953	3.71536	5.00831
cdc13endog_SW130p_TR2_220412	cdc13endog	mad2WTymEGFP	cdc13_gs_red	SW130p	220415_SW130p_TR2_s10_04	Cell_201	1	WholeCell	HybridCount	22.7494	101.442	34.5542	10.5953	3.71536	5.00831
cdc13endog_SW130p_TR2_220412	cdc13endog	mad2WTymEGFP	cdc13_gs_red	SW130p	220415_SW130p_TR2_s10_04	Cell_201	1	Nucleus	HybridCount	3	101.442	34.5542	10.5953	3.71536	5.00831
cdc13endog_SW130p_TR2_220412	cdc13endog	mad2WTymEGFP	cdc13_gs_red	SW130p	220415_SW130p_TR2_s10_04	Cell_201	1	Cytoplasm	HybridCount	19.7494	101.442	34.5542	10.5953	3.71536	5.00831
cdc13endog_SW130p_TR2_220412	cdc13endog	mad2WTymEGFP	cdc13_gs_red	SW130p	220415_SW130p_TR2_s10_04	Cell_203	1	WholeCell	SpotCount	11	45.3618	18.4632	6.99077	3.11496	5.21999
cdc13endog_SW130p_TR2_220412	cdc13endog	mad2WTymEGFP	cdc13_gs_red	SW130p	220415_SW130p_TR2_s10_04	Cell_203	1	Nucleus	SpotCount	1	45.3618	18.4632	6.99077	3.11496	5.21999
cdc13endog_SW130p_TR2_220412	cdc13endog	mad2WTymEGFP	cdc13_gs_red	SW130p	220415_SW130p_TR2_s10_04	Cell_203	1	Cytoplasm	SpotCount	10	45.3618	18.4632	6.99077	3.11496	5.21999
cdc13endog_SW130p_TR2_220412	cdc13endog	mad2WTymEGFP	cdc13_gs_red	SW130p	220415_SW130p_TR2_s10_04	Cell_203	1	WholeCell	IntensityCount	14.0019	45.3618	18.4632	6.99077	3.11496	5.21999
cdc13endog_SW130p_TR2_220412	cdc13endog	mad2WTymEGFP	cdc13_gs_red	SW130p	220415_SW130p_TR2_s10_04	Cell_203	1	Nucleus	IntensityCount	1.1201	45.3618	18.4632	6.99077	3.11496	5.21999
cdc13endog_SW130p_TR2_220412	cdc13endog	mad2WTymEGFP	cdc13_gs_red	SW130p	220415_SW130p_TR2_s10_04	Cell_203	1	Cytoplasm	IntensityCount	12.8818	45.3618	18.4632	6.99077	3.11496	5.21999
cdc13endog_SW130p_TR2_220412	cdc13endog	mad2WTymEGFP	cdc13_gs_red	SW130p	220415_SW130p_TR2_s10_04	Cell_203	1	WholeCell	HybridCount	12.601	45.3618	18.4632	6.99077	3.11496	5.21999
cdc13endog_SW130p_TR2_220412	cdc13endog	mad2WTymEGFP	cdc13_gs_red	SW130p	220415_SW130p_TR2_s10_04	Cell_203	1	Nucleus	HybridCount	1	45.3618	18.4632	6.99077	3.11496	5.21999
cdc13endog_SW130p_TR2_220412	cdc13endog	mad2WTymEGFP	cdc13_gs_red	SW130p	220415_SW130p_TR2_s10_04	Cell_203	1	Cytoplasm	HybridCount	11.601	45.3618	18.4632	6.99077	3.11496	5.21999
cdc13endog_SW130p_TR2_220412	cdc13endog	mad2WTymEGFP	cdc13_gs_red	SW130p	220415_SW130p_TR2_s10_04	Cell_204	1	WholeCell	SpotCount	16	57.8768	22.8847	8.06	3.25	5.4256
cdc13endog_SW130p_TR2_220412	cdc13endog	mad2WTymEGFP	cdc13_gs_red	SW130p	220415_SW130p_TR2_s10_04	Cell_204	1	Nucleus	SpotCount	3	57.8768	22.8847	8.06	3.25	5.4256
cdc13endog_SW130p_TR2_220412	cdc13endog	mad2WTymEGFP	cdc13_gs_red	SW130p	220415_SW130p_TR2_s10_04	Cell_204	1	Cytoplasm	SpotCount	13	57.8768	22.8847	8.06	3.25	5.4256
cdc13endog_SW130p_TR2_220412	cdc13endog	mad2WTymEGFP	cdc13_gs_red	SW130p	220415_SW130p_TR2_s10_04	Cell_204	1	WholeCell	IntensityCount	21.1429	57.8768	22.8847	8.06	3.25	5.4256
cdc13endog_SW130p_TR2_220412	cdc13endog	mad2WTymEGFP	cdc13_gs_red	SW130p	220415_SW130p_TR2_s10_04	Cell_204	1	Nucleus	IntensityCount	3.87312	57.8768	22.8847	8.06	3.25	5.4256
cdc13endog_SW130p_TR2_220412	cdc13endog	mad2WTymEGFP	cdc13_gs_red	SW130p	220415_SW130p_TR2_s10_04	Cell_204	1	Cytoplasm	IntensityCount	17.2698	57.8768	22.8847	8.06	3.25	5.4256
cdc13endog_SW130p_TR2_220412	cdc13endog	mad2WTymEGFP	cdc13_gs_red	SW130p	220415_SW130p_TR2_s10_04	Cell_204	1	WholeCell	HybridCount	20.4646	57.8768	22.8847	8.06	3.25	5.4256
cdc13endog_SW130p_TR2_220412	cdc13endog	mad2WTymEGFP	cdc13_gs_red	SW130p	220415_SW130p_TR2_s10_04	Cell_204	1	Nucleus	HybridCount	4.26142	57.8768	22.8847	8.06	3.25	5.4256
cdc13endog_SW130p_TR2_220412	cdc13endog	mad2WTymEGFP	cdc13_gs_red	SW130p	220415_SW130p_TR2_s10_04	Cell_204	1	Cytoplasm	HybridCount	16.2032	57.8768	22.8847	8.06	3.25	5.4256
cdc13endog_SW130p_TR2_220412	cdc13endog	mad2WTymEGFP	cdc13_gs_red	SW130p	220415_SW130p_TR2_s10_04	Cell_205	1	WholeCell	SpotCount	24	89.4502	31.81	10.8092	3.43278	5.88627
cdc13endog_SW130p_TR2_220412	cdc13endog	mad2WTymEGFP	cdc13_gs_red	SW130p	220415_SW130p_TR2_s10_04	Cell_205	1	Nucleus	SpotCount	1	89.4502	31.81	10.8092	3.43278	5.88627
cdc13endog_SW130p_TR2_220412	cdc13endog	mad2WTymEGFP	cdc13_gs_red	SW130p	220415_SW130p_TR2_s10_04	Cell_205	1	Cytoplasm	SpotCount	23	89.4502	31.81	10.8092	3.43278	5.88627
cdc13endog_SW130p_TR2_220412	cdc13endog	mad2WTymEGFP	cdc13_gs_red	SW130p	220415_SW130p_TR2_s10_04	Cell_205	1	WholeCell	IntensityCount	27.2059	89.4502	31.81	10.8092	3.43278	5.88627
cdc13endog_SW130p_TR2_220412	cdc13endog	mad2WTymEGFP	cdc13_gs_red	SW130p	220415_SW130p_TR2_s10_04	Cell_205	1	Nucleus	IntensityCount	1.56785	89.4502	31.81	10.8092	3.43278	5.88627
cdc13endog_SW130p_TR2_220412	cdc13endog	mad2WTymEGFP	cdc13_gs_red	SW130p	220415_SW130p_TR2_s10_04	Cell_205	1	Cytoplasm	IntensityCount	25.638	89.4502	31.81	10.8092	3.43278	5.88627
cdc13endog_SW130p_TR2_220412	cdc13endog	mad2WTymEGFP	cdc13_gs_red	SW130p	220415_SW130p_TR2_s10_04	Cell_205	1	WholeCell	HybridCount	25.7676	89.4502	31.81	10.8092	3.43278	5.88627
cdc13endog_SW130p_TR2_220412	cdc13endog	mad2WTymEGFP	cdc13_gs_red	SW130p	220415_SW130p_TR2_s10_04	Cell_205	1	Nucleus	HybridCount	1	89.4502	31.81	10.8092	3.43278	5.88627
cdc13endog_SW130p_TR2_220412	cdc13endog	mad2WTymEGFP	cdc13_gs_red	SW130p	220415_SW130p_TR2_s10_04	Cell_205	1	Cytoplasm	HybridCount	24.7676	89.4502	31.81	10.8092	3.43278	5.88627
cdc13endog_SW130p_TR2_220412	cdc13endog	mad2WTymEGFP	cdc13_gs_red	SW130p	220415_SW130p_TR2_s10_04	Cell_206	1	WholeCell	SpotCount	14	61.6542	21.6489	7.8801	3.41207	5.23168
cdc13endog_SW130p_TR2_220412	cdc13endog	mad2WTymEGFP	cdc13_gs_red	SW130p	220415_SW130p_TR2_s10_04	Cell_206	1	Nucleus	SpotCount	1	61.6542	21.6489	7.8801	3.41207	5.23168
cdc13endog_SW130p_TR2_220412	cdc13endog	mad2WTymEGFP	cdc13_gs_red	SW130p	220415_SW130p_TR2_s10_04	Cell_206	1	Cytoplasm	SpotCount	13	61.6542	21.6489	7.8801	3.41207	5.23168
cdc13endog_SW130p_TR2_220412	cdc13endog	mad2WTymEGFP	cdc13_gs_red	SW130p	220415_SW130p_TR2_s10_04	Cell_206	1	WholeCell	IntensityCount	20.2518	61.6542	21.6489	7.8801	3.41207	5.23168
cdc13endog_SW130p_TR2_220412	cdc13endog	mad2WTymEGFP	cdc13_gs_red	SW130p	220415_SW130p_TR2_s10_04	Cell_206	1	Nucleus	IntensityCount	1.83912	61.6542	21.6489	7.8801	3.41207	5.23168
cdc13endog_SW130p_TR2_220412	cdc13endog	mad2WTymEGFP	cdc13_gs_red	SW130p	220415_SW130p_TR2_s10_04	Cell_206	1	Cytoplasm	IntensityCount	18.4127	61.6542	21.6489	7.8801	3.41207	5.23168
cdc13endog_SW130p_TR2_220412	cdc13endog	mad2WTymEGFP	cdc13_gs_red	SW130p	220415_SW130p_TR2_s10_04	Cell_206	1	WholeCell	HybridCount	18.4375	61.6542	21.6489	7.8801	3.41207	5.23168
cdc13endog_SW130p_TR2_220412	cdc13endog	mad2WTymEGFP	cdc13_gs_red	SW130p	220415_SW130p_TR2_s10_04	Cell_206	1	Nucleus	HybridCount	1.83912	61.6542	21.6489	7.8801	3.41207	5.23168
cdc13endog_SW130p_TR2_220412	cdc13endog	mad2WTymEGFP	cdc13_gs_red	SW130p	220415_SW130p_TR2_s10_04	Cell_206	1	Cytoplasm	HybridCount	16.5984	61.6542	21.6489	7.8801	3.41207	5.23168
cdc13endog_SW130p_TR2_220412	cdc13endog	mad2WTymEGFP	cdc13_gs_red	SW130p	220415_SW130p_TR2_s10_04	Cell_207	1	WholeCell	SpotCount	35	118.674	38.1729	11.8788	3.7717	5.15309
cdc13endog_SW130p_TR2_220412	cdc13endog	mad2WTymEGFP	cdc13_gs_red	SW130p	220415_SW130p_TR2_s10_04	Cell_207	1	Nucleus	SpotCount	4	118.674	38.1729	11.8788	3.7717	5.15309
cdc13endog_SW130p_TR2_220412	cdc13endog	mad2WTymEGFP	cdc13_gs_red	SW130p	220415_SW130p_TR2_s10_04	Cell_207	1	Cytoplasm	SpotCount	31	118.674	38.1729	11.8788	3.7717	5.15309
cdc13endog_SW130p_TR2_220412	cdc13endog	mad2WTymEGFP	cdc13_gs_red	SW130p	220415_SW130p_TR2_s10_04	Cell_207	1	WholeCell	IntensityCount	40.6509	118.674	38.1729	11.8788	3.7717	5.15309
cdc13endog_SW130p_TR2_220412	cdc13endog	mad2WTymEGFP	cdc13_gs_red	SW130p	220415_SW130p_TR2_s10_04	Cell_207	1	Nucleus	IntensityCount	7.19183	118.674	38.1729	11.8788	3.7717	5.15309
cdc13endog_SW130p_TR2_220412	cdc13endog	mad2WTymEGFP	cdc13_gs_red	SW130p	220415_SW130p_TR2_s10_04	Cell_207	1	Cytoplasm	IntensityCount	33.4591	118.674	38.1729	11.8788	3.7717	5.15309
cdc13endog_SW130p_TR2_220412	cdc13endog	mad2WTymEGFP	cdc13_gs_red	SW130p	220415_SW130p_TR2_s10_04	Cell_207	1	WholeCell	HybridCount	40.2277	118.674	38.1729	11.8788	3.7717	5.15309
cdc13endog_SW130p_TR2_220412	cdc13endog	mad2WTymEGFP	cdc13_gs_red	SW130p	220415_SW130p_TR2_s10_04	Cell_207	1	Nucleus	HybridCount	6.96685	118.674	38.1729	11.8788	3.7717	5.15309
cdc13endog_SW130p_TR2_220412	cdc13endog	mad2WTymEGFP	cdc13_gs_red	SW130p	220415_SW130p_TR2_s10_04	Cell_207	1	Cytoplasm	HybridCount	33.2609	118.674	38.1729	11.8788	3.7717	5.15309
cdc13endog_SW130p_TR2_220412	cdc13endog	mad2WTymEGFP	cdc13_gs_red	SW130p	220415_SW130p_TR2_s10_04	Cell_209	1	WholeCell	SpotCount	18	71.7068	26.3725	9.29859	3.33978	5.13788
cdc13endog_SW130p_TR2_220412	cdc13endog	mad2WTymEGFP	cdc13_gs_red	SW130p	220415_SW130p_TR2_s10_04	Cell_209	1	Nucleus	SpotCount	4	71.7068	26.3725	9.29859	3.33978	5.13788
cdc13endog_SW130p_TR2_220412	cdc13endog	mad2WTymEGFP	cdc13_gs_red	SW130p	220415_SW130p_TR2_s10_04	Cell_209	1	Cytoplasm	SpotCount	14	71.7068	26.3725	9.29859	3.33978	5.13788
cdc13endog_SW130p_TR2_220412	cdc13endog	mad2WTymEGFP	cdc13_gs_red	SW130p	220415_SW130p_TR2_s10_04	Cell_209	1	WholeCell	IntensityCount	23.4718	71.7068	26.3725	9.29859	3.33978	5.13788
cdc13endog_SW130p_TR2_220412	cdc13endog	mad2WTymEGFP	cdc13_gs_red	SW130p	220415_SW130p_TR2_s10_04	Cell_209	1	Nucleus	IntensityCount	6.43766	71.7068	26.3725	9.29859	3.33978	5.13788
cdc13endog_SW130p_TR2_220412	cdc13endog	mad2WTymEGFP	cdc13_gs_red	SW130p	220415_SW130p_TR2_s10_04	Cell_209	1	Cytoplasm	IntensityCount	17.0342	71.7068	26.3725	9.29859	3.33978	5.13788
cdc13endog_SW130p_TR2_220412	cdc13endog	mad2WTymEGFP	cdc13_gs_red	SW130p	220415_SW130p_TR2_s10_04	Cell_209	1	WholeCell	HybridCount	20.9059	71.7068	26.3725	9.29859	3.33978	5.13788
cdc13endog_SW130p_TR2_220412	cdc13endog	mad2WTymEGFP	cdc13_gs_red	SW130p	220415_SW130p_TR2_s10_04	Cell_209	1	Nucleus	HybridCount	6.17312	71.7068	26.3725	9.29859	3.33978	5.13788
cdc13endog_SW130p_TR2_220412	cdc13endog	mad2WTymEGFP	cdc13_gs_red	SW130p	220415_SW130p_TR2_s10_04	Cell_209	1	Cytoplasm	HybridCount	14.7328	71.7068	26.3725	9.29859	3.33978	5.13788
cdc13endog_SW130p_TR2_220412	cdc13endog	mad2WTymEGFP	cdc13_gs_red	SW130p	220415_SW130p_TR2_s10_04	Cell_21	1	WholeCell	SpotCount	19	56.051	21.8728	7.83454	3.2514	5.26942
cdc13endog_SW130p_TR2_220412	cdc13endog	mad2WTymEGFP	cdc13_gs_red	SW130p	220415_SW130p_TR2_s10_04	Cell_21	1	Nucleus	SpotCount	1	56.051	21.8728	7.83454	3.2514	5.26942
cdc13endog_SW130p_TR2_220412	cdc13endog	mad2WTymEGFP	cdc13_gs_red	SW130p	220415_SW130p_TR2_s10_04	Cell_21	1	Cytoplasm	SpotCount	18	56.051	21.8728	7.83454	3.2514	5.26942
cdc13endog_SW130p_TR2_220412	cdc13endog	mad2WTymEGFP	cdc13_gs_red	SW130p	220415_SW130p_TR2_s10_04	Cell_21	1	WholeCell	IntensityCount	17.9037	56.051	21.8728	7.83454	3.2514	5.26942
cdc13endog_SW130p_TR2_220412	cdc13endog	mad2WTymEGFP	cdc13_gs_red	SW130p	220415_SW130p_TR2_s10_04	Cell_21	1	Nucleus	IntensityCount	2.15359	56.051	21.8728	7.83454	3.2514	5.26942
cdc13endog_SW130p_TR2_220412	cdc13endog	mad2WTymEGFP	cdc13_gs_red	SW130p	220415_SW130p_TR2_s10_04	Cell_21	1	Cytoplasm	IntensityCount	15.7501	56.051	21.8728	7.83454	3.2514	5.26942
cdc13endog_SW130p_TR2_220412	cdc13endog	mad2WTymEGFP	cdc13_gs_red	SW130p	220415_SW130p_TR2_s10_04	Cell_21	1	WholeCell	HybridCount	20.1536	56.051	21.8728	7.83454	3.2514	5.26942
cdc13endog_SW130p_TR2_220412	cdc13endog	mad2WTymEGFP	cdc13_gs_red	SW130p	220415_SW130p_TR2_s10_04	Cell_21	1	Nucleus	HybridCount	2.15359	56.051	21.8728	7.83454	3.2514	5.26942
cdc13endog_SW130p_TR2_220412	cdc13endog	mad2WTymEGFP	cdc13_gs_red	SW130p	220415_SW130p_TR2_s10_04	Cell_21	1	Cytoplasm	HybridCount	18	56.051	21.8728	7.83454	3.2514	5.26942
cdc13endog_SW130p_TR2_220412	cdc13endog	mad2WTymEGFP	cdc13_gs_red	SW130p	220415_SW130p_TR2_s10_04	Cell_210	1	WholeCell	SpotCount	19	84.7096	28.5673	9.29627	3.65394	5.29195
cdc13endog_SW130p_TR2_220412	cdc13endog	mad2WTymEGFP	cdc13_gs_red	SW130p	220415_SW130p_TR2_s10_04	Cell_210	1	Nucleus	SpotCount	3	84.7096	28.5673	9.29627	3.65394	5.29195
cdc13endog_SW130p_TR2_220412	cdc13endog	mad2WTymEGFP	cdc13_gs_red	SW130p	220415_SW130p_TR2_s10_04	Cell_210	1	Cytoplasm	SpotCount	16	84.7096	28.5673	9.29627	3.65394	5.29195
cdc13endog_SW130p_TR2_220412	cdc13endog	mad2WTymEGFP	cdc13_gs_red	SW130p	220415_SW130p_TR2_s10_04	Cell_210	1	WholeCell	IntensityCount	20.6075	84.7096	28.5673	9.29627	3.65394	5.29195
cdc13endog_SW130p_TR2_220412	cdc13endog	mad2WTymEGFP	cdc13_gs_red	SW130p	220415_SW130p_TR2_s10_04	Cell_210	1	Nucleus	IntensityCount	4.52365	84.7096	28.5673	9.29627	3.65394	5.29195
cdc13endog_SW130p_TR2_220412	cdc13endog	mad2WTymEGFP	cdc13_gs_red	SW130p	220415_SW130p_TR2_s10_04	Cell_210	1	Cytoplasm	IntensityCount	16.0839	84.7096	28.5673	9.29627	3.65394	5.29195
cdc13endog_SW130p_TR2_220412	cdc13endog	mad2WTymEGFP	cdc13_gs_red	SW130p	220415_SW130p_TR2_s10_04	Cell_210	1	WholeCell	HybridCount	19.9222	84.7096	28.5673	9.29627	3.65394	5.29195
cdc13endog_SW130p_TR2_220412	cdc13endog	mad2WTymEGFP	cdc13_gs_red	SW130p	220415_SW130p_TR2_s10_04	Cell_210	1	Nucleus	HybridCount	3.92218	84.7096	28.5673	9.29627	3.65394	5.29195
cdc13endog_SW130p_TR2_220412	cdc13endog	mad2WTymEGFP	cdc13_gs_red	SW130p	220415_SW130p_TR2_s10_04	Cell_210	1	Cytoplasm	HybridCount	16	84.7096	28.5673	9.29627	3.65394	5.29195
cdc13endog_SW130p_TR2_220412	cdc13endog	mad2WTymEGFP	cdc13_gs_red	SW130p	220415_SW130p_TR2_s10_04	Cell_211	1	WholeCell	SpotCount	16	75.2824	25.5993	8.03783	3.75862	5.24393
cdc13endog_SW130p_TR2_220412	cdc13endog	mad2WTymEGFP	cdc13_gs_red	SW130p	220415_SW130p_TR2_s10_04	Cell_211	1	Nucleus	SpotCount	5	75.2824	25.5993	8.03783	3.75862	5.24393
cdc13endog_SW130p_TR2_220412	cdc13endog	mad2WTymEGFP	cdc13_gs_red	SW130p	220415_SW130p_TR2_s10_04	Cell_211	1	Cytoplasm	SpotCount	11	75.2824	25.5993	8.03783	3.75862	5.24393
cdc13endog_SW130p_TR2_220412	cdc13endog	mad2WTymEGFP	cdc13_gs_red	SW130p	220415_SW130p_TR2_s10_04	Cell_211	1	WholeCell	IntensityCount	14.0207	75.2824	25.5993	8.03783	3.75862	5.24393
cdc13endog_SW130p_TR2_220412	cdc13endog	mad2WTymEGFP	cdc13_gs_red	SW130p	220415_SW130p_TR2_s10_04	Cell_211	1	Nucleus	IntensityCount	4.53845	75.2824	25.5993	8.03783	3.75862	5.24393
cdc13endog_SW130p_TR2_220412	cdc13endog	mad2WTymEGFP	cdc13_gs_red	SW130p	220415_SW130p_TR2_s10_04	Cell_211	1	Cytoplasm	IntensityCount	9.48224	75.2824	25.5993	8.03783	3.75862	5.24393
cdc13endog_SW130p_TR2_220412	cdc13endog	mad2WTymEGFP	cdc13_gs_red	SW130p	220415_SW130p_TR2_s10_04	Cell_211	1	WholeCell	HybridCount	16	75.2824	25.5993	8.03783	3.75862	5.24393
cdc13endog_SW130p_TR2_220412	cdc13endog	mad2WTymEGFP	cdc13_gs_red	SW130p	220415_SW130p_TR2_s10_04	Cell_211	1	Nucleus	HybridCount	5	75.2824	25.5993	8.03783	3.75862	5.24393
cdc13endog_SW130p_TR2_220412	cdc13endog	mad2WTymEGFP	cdc13_gs_red	SW130p	220415_SW130p_TR2_s10_04	Cell_211	1	Cytoplasm	HybridCount	11	75.2824	25.5993	8.03783	3.75862	5.24393
cdc13endog_SW130p_TR2_220412	cdc13endog	mad2WTymEGFP	cdc13_gs_red	SW130p	220415_SW130p_TR2_s10_04	Cell_212	1	WholeCell	SpotCount	24	83.4204	29.2222	10.5643	3.35316	4.13726
cdc13endog_SW130p_TR2_220412	cdc13endog	mad2WTymEGFP	cdc13_gs_red	SW130p	220415_SW130p_TR2_s10_04	Cell_212	1	Nucleus	SpotCount	3	83.4204	29.2222	10.5643	3.35316	4.13726
cdc13endog_SW130p_TR2_220412	cdc13endog	mad2WTymEGFP	cdc13_gs_red	SW130p	220415_SW130p_TR2_s10_04	Cell_212	1	Cytoplasm	SpotCount	21	83.4204	29.2222	10.5643	3.35316	4.13726
cdc13endog_SW130p_TR2_220412	cdc13endog	mad2WTymEGFP	cdc13_gs_red	SW130p	220415_SW130p_TR2_s10_04	Cell_212	1	WholeCell	IntensityCount	28.1872	83.4204	29.2222	10.5643	3.35316	4.13726
cdc13endog_SW130p_TR2_220412	cdc13endog	mad2WTymEGFP	cdc13_gs_red	SW130p	220415_SW130p_TR2_s10_04	Cell_212	1	Nucleus	IntensityCount	4.75619	83.4204	29.2222	10.5643	3.35316	4.13726
cdc13endog_SW130p_TR2_220412	cdc13endog	mad2WTymEGFP	cdc13_gs_red	SW130p	220415_SW130p_TR2_s10_04	Cell_212	1	Cytoplasm	IntensityCount	23.431	83.4204	29.2222	10.5643	3.35316	4.13726
cdc13endog_SW130p_TR2_220412	cdc13endog	mad2WTymEGFP	cdc13_gs_red	SW130p	220415_SW130p_TR2_s10_04	Cell_212	1	WholeCell	HybridCount	27.9133	83.4204	29.2222	10.5643	3.35316	4.13726
cdc13endog_SW130p_TR2_220412	cdc13endog	mad2WTymEGFP	cdc13_gs_red	SW130p	220415_SW130p_TR2_s10_04	Cell_212	1	Nucleus	HybridCount	4.5827	83.4204	29.2222	10.5643	3.35316	4.13726
cdc13endog_SW130p_TR2_220412	cdc13endog	mad2WTymEGFP	cdc13_gs_red	SW130p	220415_SW130p_TR2_s10_04	Cell_212	1	Cytoplasm	HybridCount	23.3306	83.4204	29.2222	10.5643	3.35316	4.13726
cdc13endog_SW130p_TR2_220412	cdc13endog	mad2WTymEGFP	cdc13_gs_red	SW130p	220415_SW130p_TR2_s10_04	Cell_213	1	WholeCell	SpotCount	16	70.2618	26.3344	8.46664	3.50075	5.1959
cdc13endog_SW130p_TR2_220412	cdc13endog	mad2WTymEGFP	cdc13_gs_red	SW130p	220415_SW130p_TR2_s10_04	Cell_213	1	Nucleus	SpotCount	3	70.2618	26.3344	8.46664	3.50075	5.1959
cdc13endog_SW130p_TR2_220412	cdc13endog	mad2WTymEGFP	cdc13_gs_red	SW130p	220415_SW130p_TR2_s10_04	Cell_213	1	Cytoplasm	SpotCount	13	70.2618	26.3344	8.46664	3.50075	5.1959
cdc13endog_SW130p_TR2_220412	cdc13endog	mad2WTymEGFP	cdc13_gs_red	SW130p	220415_SW130p_TR2_s10_04	Cell_213	1	WholeCell	IntensityCount	17.4516	70.2618	26.3344	8.46664	3.50075	5.1959
cdc13endog_SW130p_TR2_220412	cdc13endog	mad2WTymEGFP	cdc13_gs_red	SW130p	220415_SW130p_TR2_s10_04	Cell_213	1	Nucleus	IntensityCount	3.13517	70.2618	26.3344	8.46664	3.50075	5.1959
cdc13endog_SW130p_TR2_220412	cdc13endog	mad2WTymEGFP	cdc13_gs_red	SW130p	220415_SW130p_TR2_s10_04	Cell_213	1	Cytoplasm	IntensityCount	14.3164	70.2618	26.3344	8.46664	3.50075	5.1959
cdc13endog_SW130p_TR2_220412	cdc13endog	mad2WTymEGFP	cdc13_gs_red	SW130p	220415_SW130p_TR2_s10_04	Cell_213	1	WholeCell	HybridCount	17.6759	70.2618	26.3344	8.46664	3.50075	5.1959
cdc13endog_SW130p_TR2_220412	cdc13endog	mad2WTymEGFP	cdc13_gs_red	SW130p	220415_SW130p_TR2_s10_04	Cell_213	1	Nucleus	HybridCount	3	70.2618	26.3344	8.46664	3.50075	5.1959
cdc13endog_SW130p_TR2_220412	cdc13endog	mad2WTymEGFP	cdc13_gs_red	SW130p	220415_SW130p_TR2_s10_04	Cell_213	1	Cytoplasm	HybridCount	14.6759	70.2618	26.3344	8.46664	3.50075	5.1959
cdc13endog_SW130p_TR2_220412	cdc13endog	mad2WTymEGFP	cdc13_gs_red	SW130p	220415_SW130p_TR2_s10_04	Cell_214	1	WholeCell	SpotCount	15	67.8238	21.3722	7.15	3.835	4.83185
cdc13endog_SW130p_TR2_220412	cdc13endog	mad2WTymEGFP	cdc13_gs_red	SW130p	220415_SW130p_TR2_s10_04	Cell_214	1	Nucleus	SpotCount	1	67.8238	21.3722	7.15	3.835	4.83185
cdc13endog_SW130p_TR2_220412	cdc13endog	mad2WTymEGFP	cdc13_gs_red	SW130p	220415_SW130p_TR2_s10_04	Cell_214	1	Cytoplasm	SpotCount	14	67.8238	21.3722	7.15	3.835	4.83185
cdc13endog_SW130p_TR2_220412	cdc13endog	mad2WTymEGFP	cdc13_gs_red	SW130p	220415_SW130p_TR2_s10_04	Cell_214	1	WholeCell	IntensityCount	15.835	67.8238	21.3722	7.15	3.835	4.83185
cdc13endog_SW130p_TR2_220412	cdc13endog	mad2WTymEGFP	cdc13_gs_red	SW130p	220415_SW130p_TR2_s10_04	Cell_214	1	Nucleus	IntensityCount	0.737716	67.8238	21.3722	7.15	3.835	4.83185
cdc13endog_SW130p_TR2_220412	cdc13endog	mad2WTymEGFP	cdc13_gs_red	SW130p	220415_SW130p_TR2_s10_04	Cell_214	1	Cytoplasm	IntensityCount	15.0973	67.8238	21.3722	7.15	3.835	4.83185
cdc13endog_SW130p_TR2_220412	cdc13endog	mad2WTymEGFP	cdc13_gs_red	SW130p	220415_SW130p_TR2_s10_04	Cell_214	1	WholeCell	HybridCount	16.8842	67.8238	21.3722	7.15	3.835	4.83185
cdc13endog_SW130p_TR2_220412	cdc13endog	mad2WTymEGFP	cdc13_gs_red	SW130p	220415_SW130p_TR2_s10_04	Cell_214	1	Nucleus	HybridCount	1	67.8238	21.3722	7.15	3.835	4.83185
cdc13endog_SW130p_TR2_220412	cdc13endog	mad2WTymEGFP	cdc13_gs_red	SW130p	220415_SW130p_TR2_s10_04	Cell_214	1	Cytoplasm	HybridCount	15.8842	67.8238	21.3722	7.15	3.835	4.83185
cdc13endog_SW130p_TR2_220412	cdc13endog	mad2WTymEGFP	cdc13_gs_red	SW130p	220415_SW130p_TR2_s10_04	Cell_216	1	WholeCell	SpotCount	21	78.3138	27.2259	9.42075	3.47385	5.83346
cdc13endog_SW130p_TR2_220412	cdc13endog	mad2WTymEGFP	cdc13_gs_red	SW130p	220415_SW130p_TR2_s10_04	Cell_216	1	Nucleus	SpotCount	3	78.3138	27.2259	9.42075	3.47385	5.83346
cdc13endog_SW130p_TR2_220412	cdc13endog	mad2WTymEGFP	cdc13_gs_red	SW130p	220415_SW130p_TR2_s10_04	Cell_216	1	Cytoplasm	SpotCount	18	78.3138	27.2259	9.42075	3.47385	5.83346
cdc13endog_SW130p_TR2_220412	cdc13endog	mad2WTymEGFP	cdc13_gs_red	SW130p	220415_SW130p_TR2_s10_04	Cell_216	1	WholeCell	IntensityCount	24.7473	78.3138	27.2259	9.42075	3.47385	5.83346
cdc13endog_SW130p_TR2_220412	cdc13endog	mad2WTymEGFP	cdc13_gs_red	SW130p	220415_SW130p_TR2_s10_04	Cell_216	1	Nucleus	IntensityCount	3.8311	78.3138	27.2259	9.42075	3.47385	5.83346
cdc13endog_SW130p_TR2_220412	cdc13endog	mad2WTymEGFP	cdc13_gs_red	SW130p	220415_SW130p_TR2_s10_04	Cell_216	1	Cytoplasm	IntensityCount	20.9162	78.3138	27.2259	9.42075	3.47385	5.83346
cdc13endog_SW130p_TR2_220412	cdc13endog	mad2WTymEGFP	cdc13_gs_red	SW130p	220415_SW130p_TR2_s10_04	Cell_216	1	WholeCell	HybridCount	22.889	78.3138	27.2259	9.42075	3.47385	5.83346
cdc13endog_SW130p_TR2_220412	cdc13endog	mad2WTymEGFP	cdc13_gs_red	SW130p	220415_SW130p_TR2_s10_04	Cell_216	1	Nucleus	HybridCount	3	78.3138	27.2259	9.42075	3.47385	5.83346
cdc13endog_SW130p_TR2_220412	cdc13endog	mad2WTymEGFP	cdc13_gs_red	SW130p	220415_SW130p_TR2_s10_04	Cell_216	1	Cytoplasm	HybridCount	19.889	78.3138	27.2259	9.42075	3.47385	5.83346
cdc13endog_SW130p_TR2_220412	cdc13endog	mad2WTymEGFP	cdc13_gs_red	SW130p	220415_SW130p_TR2_s10_04	Cell_217	1	WholeCell	SpotCount	15	70.7256	25.5422	8.55239	3.49108	4.83481
cdc13endog_SW130p_TR2_220412	cdc13endog	mad2WTymEGFP	cdc13_gs_red	SW130p	220415_SW130p_TR2_s10_04	Cell_217	1	Nucleus	SpotCount	2	70.7256	25.5422	8.55239	3.49108	4.83481
cdc13endog_SW130p_TR2_220412	cdc13endog	mad2WTymEGFP	cdc13_gs_red	SW130p	220415_SW130p_TR2_s10_04	Cell_217	1	Cytoplasm	SpotCount	13	70.7256	25.5422	8.55239	3.49108	4.83481
cdc13endog_SW130p_TR2_220412	cdc13endog	mad2WTymEGFP	cdc13_gs_red	SW130p	220415_SW130p_TR2_s10_04	Cell_217	1	WholeCell	IntensityCount	17.0506	70.7256	25.5422	8.55239	3.49108	4.83481
cdc13endog_SW130p_TR2_220412	cdc13endog	mad2WTymEGFP	cdc13_gs_red	SW130p	220415_SW130p_TR2_s10_04	Cell_217	1	Nucleus	IntensityCount	2.20312	70.7256	25.5422	8.55239	3.49108	4.83481
cdc13endog_SW130p_TR2_220412	cdc13endog	mad2WTymEGFP	cdc13_gs_red	SW130p	220415_SW130p_TR2_s10_04	Cell_217	1	Cytoplasm	IntensityCount	14.8475	70.7256	25.5422	8.55239	3.49108	4.83481
cdc13endog_SW130p_TR2_220412	cdc13endog	mad2WTymEGFP	cdc13_gs_red	SW130p	220415_SW130p_TR2_s10_04	Cell_217	1	WholeCell	HybridCount	17.0499	70.7256	25.5422	8.55239	3.49108	4.83481
cdc13endog_SW130p_TR2_220412	cdc13endog	mad2WTymEGFP	cdc13_gs_red	SW130p	220415_SW130p_TR2_s10_04	Cell_217	1	Nucleus	HybridCount	2	70.7256	25.5422	8.55239	3.49108	4.83481
cdc13endog_SW130p_TR2_220412	cdc13endog	mad2WTymEGFP	cdc13_gs_red	SW130p	220415_SW130p_TR2_s10_04	Cell_217	1	Cytoplasm	HybridCount	15.0499	70.7256	25.5422	8.55239	3.49108	4.83481
cdc13endog_SW130p_TR2_220412	cdc13endog	mad2WTymEGFP	cdc13_gs_red	SW130p	220415_SW130p_TR2_s10_04	Cell_218	1	WholeCell	SpotCount	10	63.3055	21.9721	7.02188	3.73537	4.97156
cdc13endog_SW130p_TR2_220412	cdc13endog	mad2WTymEGFP	cdc13_gs_red	SW130p	220415_SW130p_TR2_s10_04	Cell_218	1	Nucleus	SpotCount	0	63.3055	21.9721	7.02188	3.73537	4.97156
cdc13endog_SW130p_TR2_220412	cdc13endog	mad2WTymEGFP	cdc13_gs_red	SW130p	220415_SW130p_TR2_s10_04	Cell_218	1	Cytoplasm	SpotCount	10	63.3055	21.9721	7.02188	3.73537	4.97156
cdc13endog_SW130p_TR2_220412	cdc13endog	mad2WTymEGFP	cdc13_gs_red	SW130p	220415_SW130p_TR2_s10_04	Cell_218	1	WholeCell	IntensityCount	9.2505	63.3055	21.9721	7.02188	3.73537	4.97156
cdc13endog_SW130p_TR2_220412	cdc13endog	mad2WTymEGFP	cdc13_gs_red	SW130p	220415_SW130p_TR2_s10_04	Cell_218	1	Nucleus	IntensityCount	0	63.3055	21.9721	7.02188	3.73537	4.97156
cdc13endog_SW130p_TR2_220412	cdc13endog	mad2WTymEGFP	cdc13_gs_red	SW130p	220415_SW130p_TR2_s10_04	Cell_218	1	Cytoplasm	IntensityCount	9.2505	63.3055	21.9721	7.02188	3.73537	4.97156
cdc13endog_SW130p_TR2_220412	cdc13endog	mad2WTymEGFP	cdc13_gs_red	SW130p	220415_SW130p_TR2_s10_04	Cell_218	1	WholeCell	HybridCount	10	63.3055	21.9721	7.02188	3.73537	4.97156
cdc13endog_SW130p_TR2_220412	cdc13endog	mad2WTymEGFP	cdc13_gs_red	SW130p	220415_SW130p_TR2_s10_04	Cell_218	1	Nucleus	HybridCount	0	63.3055	21.9721	7.02188	3.73537	4.97156
cdc13endog_SW130p_TR2_220412	cdc13endog	mad2WTymEGFP	cdc13_gs_red	SW130p	220415_SW130p_TR2_s10_04	Cell_218	1	Cytoplasm	HybridCount	10	63.3055	21.9721	7.02188	3.73537	4.97156
cdc13endog_SW130p_TR2_220412	cdc13endog	mad2WTymEGFP	cdc13_gs_red	SW130p	220415_SW130p_TR2_s10_04	Cell_219	1	WholeCell	SpotCount	21	114.517	34.138	10.4201	4.00623	4.96156
cdc13endog_SW130p_TR2_220412	cdc13endog	mad2WTymEGFP	cdc13_gs_red	SW130p	220415_SW130p_TR2_s10_04	Cell_219	1	Nucleus	SpotCount	2	114.517	34.138	10.4201	4.00623	4.96156
cdc13endog_SW130p_TR2_220412	cdc13endog	mad2WTymEGFP	cdc13_gs_red	SW130p	220415_SW130p_TR2_s10_04	Cell_219	1	Cytoplasm	SpotCount	19	114.517	34.138	10.4201	4.00623	4.96156
cdc13endog_SW130p_TR2_220412	cdc13endog	mad2WTymEGFP	cdc13_gs_red	SW130p	220415_SW130p_TR2_s10_04	Cell_219	1	WholeCell	IntensityCount	22.5957	114.517	34.138	10.4201	4.00623	4.96156
cdc13endog_SW130p_TR2_220412	cdc13endog	mad2WTymEGFP	cdc13_gs_red	SW130p	220415_SW130p_TR2_s10_04	Cell_219	1	Nucleus	IntensityCount	3.21157	114.517	34.138	10.4201	4.00623	4.96156
cdc13endog_SW130p_TR2_220412	cdc13endog	mad2WTymEGFP	cdc13_gs_red	SW130p	220415_SW130p_TR2_s10_04	Cell_219	1	Cytoplasm	IntensityCount	19.3841	114.517	34.138	10.4201	4.00623	4.96156
cdc13endog_SW130p_TR2_220412	cdc13endog	mad2WTymEGFP	cdc13_gs_red	SW130p	220415_SW130p_TR2_s10_04	Cell_219	1	WholeCell	HybridCount	22.3395	114.517	34.138	10.4201	4.00623	4.96156
cdc13endog_SW130p_TR2_220412	cdc13endog	mad2WTymEGFP	cdc13_gs_red	SW130p	220415_SW130p_TR2_s10_04	Cell_219	1	Nucleus	HybridCount	3.33946	114.517	34.138	10.4201	4.00623	4.96156
cdc13endog_SW130p_TR2_220412	cdc13endog	mad2WTymEGFP	cdc13_gs_red	SW130p	220415_SW130p_TR2_s10_04	Cell_219	1	Cytoplasm	HybridCount	19	114.517	34.138	10.4201	4.00623	4.96156
cdc13endog_SW130p_TR2_220412	cdc13endog	mad2WTymEGFP	cdc13_gs_red	SW130p	220415_SW130p_TR2_s10_04	Cell_220	1	WholeCell	SpotCount	30	93.4743	31.8058	10.5287	3.5699	4.98451
cdc13endog_SW130p_TR2_220412	cdc13endog	mad2WTymEGFP	cdc13_gs_red	SW130p	220415_SW130p_TR2_s10_04	Cell_220	1	Nucleus	SpotCount	2	93.4743	31.8058	10.5287	3.5699	4.98451
cdc13endog_SW130p_TR2_220412	cdc13endog	mad2WTymEGFP	cdc13_gs_red	SW130p	220415_SW130p_TR2_s10_04	Cell_220	1	Cytoplasm	SpotCount	28	93.4743	31.8058	10.5287	3.5699	4.98451
cdc13endog_SW130p_TR2_220412	cdc13endog	mad2WTymEGFP	cdc13_gs_red	SW130p	220415_SW130p_TR2_s10_04	Cell_220	1	WholeCell	IntensityCount	38.3075	93.4743	31.8058	10.5287	3.5699	4.98451
cdc13endog_SW130p_TR2_220412	cdc13endog	mad2WTymEGFP	cdc13_gs_red	SW130p	220415_SW130p_TR2_s10_04	Cell_220	1	Nucleus	IntensityCount	2.73054	93.4743	31.8058	10.5287	3.5699	4.98451
cdc13endog_SW130p_TR2_220412	cdc13endog	mad2WTymEGFP	cdc13_gs_red	SW130p	220415_SW130p_TR2_s10_04	Cell_220	1	Cytoplasm	IntensityCount	35.577	93.4743	31.8058	10.5287	3.5699	4.98451
cdc13endog_SW130p_TR2_220412	cdc13endog	mad2WTymEGFP	cdc13_gs_red	SW130p	220415_SW130p_TR2_s10_04	Cell_220	1	WholeCell	HybridCount	33.7704	93.4743	31.8058	10.5287	3.5699	4.98451
cdc13endog_SW130p_TR2_220412	cdc13endog	mad2WTymEGFP	cdc13_gs_red	SW130p	220415_SW130p_TR2_s10_04	Cell_220	1	Nucleus	HybridCount	2	93.4743	31.8058	10.5287	3.5699	4.98451
cdc13endog_SW130p_TR2_220412	cdc13endog	mad2WTymEGFP	cdc13_gs_red	SW130p	220415_SW130p_TR2_s10_04	Cell_220	1	Cytoplasm	HybridCount	31.7704	93.4743	31.8058	10.5287	3.5699	4.98451
cdc13endog_SW130p_TR2_220412	cdc13endog	mad2WTymEGFP	cdc13_gs_red	SW130p	220415_SW130p_TR2_s10_04	Cell_221	2	WholeCell	SpotCount	27	113.007	37.5645	11.648	3.718	8.08764
cdc13endog_SW130p_TR2_220412	cdc13endog	mad2WTymEGFP	cdc13_gs_red	SW130p	220415_SW130p_TR2_s10_04	Cell_221	2	Nucleus	SpotCount	3	113.007	37.5645	11.648	3.718	8.08764
cdc13endog_SW130p_TR2_220412	cdc13endog	mad2WTymEGFP	cdc13_gs_red	SW130p	220415_SW130p_TR2_s10_04	Cell_221	2	Cytoplasm	SpotCount	24	113.007	37.5645	11.648	3.718	8.08764
cdc13endog_SW130p_TR2_220412	cdc13endog	mad2WTymEGFP	cdc13_gs_red	SW130p	220415_SW130p_TR2_s10_04	Cell_221	2	WholeCell	IntensityCount	24.7976	113.007	37.5645	11.648	3.718	8.08764
cdc13endog_SW130p_TR2_220412	cdc13endog	mad2WTymEGFP	cdc13_gs_red	SW130p	220415_SW130p_TR2_s10_04	Cell_221	2	Nucleus	IntensityCount	3.49893	113.007	37.5645	11.648	3.718	8.08764
cdc13endog_SW130p_TR2_220412	cdc13endog	mad2WTymEGFP	cdc13_gs_red	SW130p	220415_SW130p_TR2_s10_04	Cell_221	2	Cytoplasm	IntensityCount	21.2987	113.007	37.5645	11.648	3.718	8.08764
cdc13endog_SW130p_TR2_220412	cdc13endog	mad2WTymEGFP	cdc13_gs_red	SW130p	220415_SW130p_TR2_s10_04	Cell_221	2	WholeCell	HybridCount	27.8232	113.007	37.5645	11.648	3.718	8.08764
cdc13endog_SW130p_TR2_220412	cdc13endog	mad2WTymEGFP	cdc13_gs_red	SW130p	220415_SW130p_TR2_s10_04	Cell_221	2	Nucleus	HybridCount	3.82318	113.007	37.5645	11.648	3.718	8.08764
cdc13endog_SW130p_TR2_220412	cdc13endog	mad2WTymEGFP	cdc13_gs_red	SW130p	220415_SW130p_TR2_s10_04	Cell_221	2	Cytoplasm	HybridCount	24	113.007	37.5645	11.648	3.718	8.08764
cdc13endog_SW130p_TR2_220412	cdc13endog	mad2WTymEGFP	cdc13_gs_red	SW130p	220415_SW130p_TR2_s10_04	Cell_222	1	WholeCell	SpotCount	16	61.1309	21.5961	7.51013	3.50315	5.43053
cdc13endog_SW130p_TR2_220412	cdc13endog	mad2WTymEGFP	cdc13_gs_red	SW130p	220415_SW130p_TR2_s10_04	Cell_222	1	Nucleus	SpotCount	4	61.1309	21.5961	7.51013	3.50315	5.43053
cdc13endog_SW130p_TR2_220412	cdc13endog	mad2WTymEGFP	cdc13_gs_red	SW130p	220415_SW130p_TR2_s10_04	Cell_222	1	Cytoplasm	SpotCount	12	61.1309	21.5961	7.51013	3.50315	5.43053
cdc13endog_SW130p_TR2_220412	cdc13endog	mad2WTymEGFP	cdc13_gs_red	SW130p	220415_SW130p_TR2_s10_04	Cell_222	1	WholeCell	IntensityCount	18.7239	61.1309	21.5961	7.51013	3.50315	5.43053
cdc13endog_SW130p_TR2_220412	cdc13endog	mad2WTymEGFP	cdc13_gs_red	SW130p	220415_SW130p_TR2_s10_04	Cell_222	1	Nucleus	IntensityCount	3.56698	61.1309	21.5961	7.51013	3.50315	5.43053
cdc13endog_SW130p_TR2_220412	cdc13endog	mad2WTymEGFP	cdc13_gs_red	SW130p	220415_SW130p_TR2_s10_04	Cell_222	1	Cytoplasm	IntensityCount	15.1569	61.1309	21.5961	7.51013	3.50315	5.43053
cdc13endog_SW130p_TR2_220412	cdc13endog	mad2WTymEGFP	cdc13_gs_red	SW130p	220415_SW130p_TR2_s10_04	Cell_222	1	WholeCell	HybridCount	16.7524	61.1309	21.5961	7.51013	3.50315	5.43053
cdc13endog_SW130p_TR2_220412	cdc13endog	mad2WTymEGFP	cdc13_gs_red	SW130p	220415_SW130p_TR2_s10_04	Cell_222	1	Nucleus	HybridCount	4	61.1309	21.5961	7.51013	3.50315	5.43053
cdc13endog_SW130p_TR2_220412	cdc13endog	mad2WTymEGFP	cdc13_gs_red	SW130p	220415_SW130p_TR2_s10_04	Cell_222	1	Cytoplasm	HybridCount	12.7524	61.1309	21.5961	7.51013	3.50315	5.43053
cdc13endog_SW130p_TR2_220412	cdc13endog	mad2WTymEGFP	cdc13_gs_red	SW130p	220415_SW130p_TR2_s10_04	Cell_223	1	WholeCell	SpotCount	19	61.4714	24.8747	8.36434	3.28098	4.97226
cdc13endog_SW130p_TR2_220412	cdc13endog	mad2WTymEGFP	cdc13_gs_red	SW130p	220415_SW130p_TR2_s10_04	Cell_223	1	Nucleus	SpotCount	1	61.4714	24.8747	8.36434	3.28098	4.97226
cdc13endog_SW130p_TR2_220412	cdc13endog	mad2WTymEGFP	cdc13_gs_red	SW130p	220415_SW130p_TR2_s10_04	Cell_223	1	Cytoplasm	SpotCount	18	61.4714	24.8747	8.36434	3.28098	4.97226
cdc13endog_SW130p_TR2_220412	cdc13endog	mad2WTymEGFP	cdc13_gs_red	SW130p	220415_SW130p_TR2_s10_04	Cell_223	1	WholeCell	IntensityCount	21.1086	61.4714	24.8747	8.36434	3.28098	4.97226
cdc13endog_SW130p_TR2_220412	cdc13endog	mad2WTymEGFP	cdc13_gs_red	SW130p	220415_SW130p_TR2_s10_04	Cell_223	1	Nucleus	IntensityCount	2.45092	61.4714	24.8747	8.36434	3.28098	4.97226
cdc13endog_SW130p_TR2_220412	cdc13endog	mad2WTymEGFP	cdc13_gs_red	SW130p	220415_SW130p_TR2_s10_04	Cell_223	1	Cytoplasm	IntensityCount	18.6577	61.4714	24.8747	8.36434	3.28098	4.97226
cdc13endog_SW130p_TR2_220412	cdc13endog	mad2WTymEGFP	cdc13_gs_red	SW130p	220415_SW130p_TR2_s10_04	Cell_223	1	WholeCell	HybridCount	20.4509	61.4714	24.8747	8.36434	3.28098	4.97226
cdc13endog_SW130p_TR2_220412	cdc13endog	mad2WTymEGFP	cdc13_gs_red	SW130p	220415_SW130p_TR2_s10_04	Cell_223	1	Nucleus	HybridCount	2.45092	61.4714	24.8747	8.36434	3.28098	4.97226
cdc13endog_SW130p_TR2_220412	cdc13endog	mad2WTymEGFP	cdc13_gs_red	SW130p	220415_SW130p_TR2_s10_04	Cell_223	1	Cytoplasm	HybridCount	18	61.4714	24.8747	8.36434	3.28098	4.97226
cdc13endog_SW130p_TR2_220412	cdc13endog	mad2WTymEGFP	cdc13_gs_red	SW130p	220415_SW130p_TR2_s10_04	Cell_224	1	WholeCell	SpotCount	18	85.1688	29.3447	9.9641	3.51167	5.24294
cdc13endog_SW130p_TR2_220412	cdc13endog	mad2WTymEGFP	cdc13_gs_red	SW130p	220415_SW130p_TR2_s10_04	Cell_224	1	Nucleus	SpotCount	2	85.1688	29.3447	9.9641	3.51167	5.24294
cdc13endog_SW130p_TR2_220412	cdc13endog	mad2WTymEGFP	cdc13_gs_red	SW130p	220415_SW130p_TR2_s10_04	Cell_224	1	Cytoplasm	SpotCount	16	85.1688	29.3447	9.9641	3.51167	5.24294
cdc13endog_SW130p_TR2_220412	cdc13endog	mad2WTymEGFP	cdc13_gs_red	SW130p	220415_SW130p_TR2_s10_04	Cell_224	1	WholeCell	IntensityCount	17.4935	85.1688	29.3447	9.9641	3.51167	5.24294
cdc13endog_SW130p_TR2_220412	cdc13endog	mad2WTymEGFP	cdc13_gs_red	SW130p	220415_SW130p_TR2_s10_04	Cell_224	1	Nucleus	IntensityCount	2.33467	85.1688	29.3447	9.9641	3.51167	5.24294
cdc13endog_SW130p_TR2_220412	cdc13endog	mad2WTymEGFP	cdc13_gs_red	SW130p	220415_SW130p_TR2_s10_04	Cell_224	1	Cytoplasm	IntensityCount	15.1588	85.1688	29.3447	9.9641	3.51167	5.24294
cdc13endog_SW130p_TR2_220412	cdc13endog	mad2WTymEGFP	cdc13_gs_red	SW130p	220415_SW130p_TR2_s10_04	Cell_224	1	WholeCell	HybridCount	18	85.1688	29.3447	9.9641	3.51167	5.24294
cdc13endog_SW130p_TR2_220412	cdc13endog	mad2WTymEGFP	cdc13_gs_red	SW130p	220415_SW130p_TR2_s10_04	Cell_224	1	Nucleus	HybridCount	2	85.1688	29.3447	9.9641	3.51167	5.24294
cdc13endog_SW130p_TR2_220412	cdc13endog	mad2WTymEGFP	cdc13_gs_red	SW130p	220415_SW130p_TR2_s10_04	Cell_224	1	Cytoplasm	HybridCount	16	85.1688	29.3447	9.9641	3.51167	5.24294
cdc13endog_SW130p_TR2_220412	cdc13endog	mad2WTymEGFP	cdc13_gs_red	SW130p	220415_SW130p_TR2_s10_04	Cell_225	1	WholeCell	SpotCount	22	91.7961	31.0538	9.56269	3.74967	5.2052
cdc13endog_SW130p_TR2_220412	cdc13endog	mad2WTymEGFP	cdc13_gs_red	SW130p	220415_SW130p_TR2_s10_04	Cell_225	1	Nucleus	SpotCount	4	91.7961	31.0538	9.56269	3.74967	5.2052
cdc13endog_SW130p_TR2_220412	cdc13endog	mad2WTymEGFP	cdc13_gs_red	SW130p	220415_SW130p_TR2_s10_04	Cell_225	1	Cytoplasm	SpotCount	18	91.7961	31.0538	9.56269	3.74967	5.2052
cdc13endog_SW130p_TR2_220412	cdc13endog	mad2WTymEGFP	cdc13_gs_red	SW130p	220415_SW130p_TR2_s10_04	Cell_225	1	WholeCell	IntensityCount	23.9225	91.7961	31.0538	9.56269	3.74967	5.2052
cdc13endog_SW130p_TR2_220412	cdc13endog	mad2WTymEGFP	cdc13_gs_red	SW130p	220415_SW130p_TR2_s10_04	Cell_225	1	Nucleus	IntensityCount	4.12536	91.7961	31.0538	9.56269	3.74967	5.2052
cdc13endog_SW130p_TR2_220412	cdc13endog	mad2WTymEGFP	cdc13_gs_red	SW130p	220415_SW130p_TR2_s10_04	Cell_225	1	Cytoplasm	IntensityCount	19.7972	91.7961	31.0538	9.56269	3.74967	5.2052
cdc13endog_SW130p_TR2_220412	cdc13endog	mad2WTymEGFP	cdc13_gs_red	SW130p	220415_SW130p_TR2_s10_04	Cell_225	1	WholeCell	HybridCount	22	91.7961	31.0538	9.56269	3.74967	5.2052
cdc13endog_SW130p_TR2_220412	cdc13endog	mad2WTymEGFP	cdc13_gs_red	SW130p	220415_SW130p_TR2_s10_04	Cell_225	1	Nucleus	HybridCount	4	91.7961	31.0538	9.56269	3.74967	5.2052
cdc13endog_SW130p_TR2_220412	cdc13endog	mad2WTymEGFP	cdc13_gs_red	SW130p	220415_SW130p_TR2_s10_04	Cell_225	1	Cytoplasm	HybridCount	18	91.7961	31.0538	9.56269	3.74967	5.2052
cdc13endog_SW130p_TR2_220412	cdc13endog	mad2WTymEGFP	cdc13_gs_red	SW130p	220415_SW130p_TR2_s10_04	Cell_226	1	WholeCell	SpotCount	21	72.7088	27.623	9.23	3.38	4.9624
cdc13endog_SW130p_TR2_220412	cdc13endog	mad2WTymEGFP	cdc13_gs_red	SW130p	220415_SW130p_TR2_s10_04	Cell_226	1	Nucleus	SpotCount	2	72.7088	27.623	9.23	3.38	4.9624
cdc13endog_SW130p_TR2_220412	cdc13endog	mad2WTymEGFP	cdc13_gs_red	SW130p	220415_SW130p_TR2_s10_04	Cell_226	1	Cytoplasm	SpotCount	19	72.7088	27.623	9.23	3.38	4.9624
cdc13endog_SW130p_TR2_220412	cdc13endog	mad2WTymEGFP	cdc13_gs_red	SW130p	220415_SW130p_TR2_s10_04	Cell_226	1	WholeCell	IntensityCount	27.3431	72.7088	27.623	9.23	3.38	4.9624
cdc13endog_SW130p_TR2_220412	cdc13endog	mad2WTymEGFP	cdc13_gs_red	SW130p	220415_SW130p_TR2_s10_04	Cell_226	1	Nucleus	IntensityCount	1.75021	72.7088	27.623	9.23	3.38	4.9624
cdc13endog_SW130p_TR2_220412	cdc13endog	mad2WTymEGFP	cdc13_gs_red	SW130p	220415_SW130p_TR2_s10_04	Cell_226	1	Cytoplasm	IntensityCount	25.5929	72.7088	27.623	9.23	3.38	4.9624
cdc13endog_SW130p_TR2_220412	cdc13endog	mad2WTymEGFP	cdc13_gs_red	SW130p	220415_SW130p_TR2_s10_04	Cell_226	1	WholeCell	HybridCount	25.9514	72.7088	27.623	9.23	3.38	4.9624
cdc13endog_SW130p_TR2_220412	cdc13endog	mad2WTymEGFP	cdc13_gs_red	SW130p	220415_SW130p_TR2_s10_04	Cell_226	1	Nucleus	HybridCount	2	72.7088	27.623	9.23	3.38	4.9624
cdc13endog_SW130p_TR2_220412	cdc13endog	mad2WTymEGFP	cdc13_gs_red	SW130p	220415_SW130p_TR2_s10_04	Cell_226	1	Cytoplasm	HybridCount	23.9514	72.7088	27.623	9.23	3.38	4.9624
cdc13endog_SW130p_TR2_220412	cdc13endog	mad2WTymEGFP	cdc13_gs_red	SW130p	220415_SW130p_TR2_s10_04	Cell_227	1	WholeCell	SpotCount	15	63.0776	22.853	8.6093	3.26802	4.98001
cdc13endog_SW130p_TR2_220412	cdc13endog	mad2WTymEGFP	cdc13_gs_red	SW130p	220415_SW130p_TR2_s10_04	Cell_227	1	Nucleus	SpotCount	1	63.0776	22.853	8.6093	3.26802	4.98001
cdc13endog_SW130p_TR2_220412	cdc13endog	mad2WTymEGFP	cdc13_gs_red	SW130p	220415_SW130p_TR2_s10_04	Cell_227	1	Cytoplasm	SpotCount	14	63.0776	22.853	8.6093	3.26802	4.98001
cdc13endog_SW130p_TR2_220412	cdc13endog	mad2WTymEGFP	cdc13_gs_red	SW130p	220415_SW130p_TR2_s10_04	Cell_227	1	WholeCell	IntensityCount	18.4222	63.0776	22.853	8.6093	3.26802	4.98001
cdc13endog_SW130p_TR2_220412	cdc13endog	mad2WTymEGFP	cdc13_gs_red	SW130p	220415_SW130p_TR2_s10_04	Cell_227	1	Nucleus	IntensityCount	3.65115	63.0776	22.853	8.6093	3.26802	4.98001
cdc13endog_SW130p_TR2_220412	cdc13endog	mad2WTymEGFP	cdc13_gs_red	SW130p	220415_SW130p_TR2_s10_04	Cell_227	1	Cytoplasm	IntensityCount	14.7711	63.0776	22.853	8.6093	3.26802	4.98001
cdc13endog_SW130p_TR2_220412	cdc13endog	mad2WTymEGFP	cdc13_gs_red	SW130p	220415_SW130p_TR2_s10_04	Cell_227	1	WholeCell	HybridCount	18.464	63.0776	22.853	8.6093	3.26802	4.98001
cdc13endog_SW130p_TR2_220412	cdc13endog	mad2WTymEGFP	cdc13_gs_red	SW130p	220415_SW130p_TR2_s10_04	Cell_227	1	Nucleus	HybridCount	3.65115	63.0776	22.853	8.6093	3.26802	4.98001
cdc13endog_SW130p_TR2_220412	cdc13endog	mad2WTymEGFP	cdc13_gs_red	SW130p	220415_SW130p_TR2_s10_04	Cell_227	1	Cytoplasm	HybridCount	14.8129	63.0776	22.853	8.6093	3.26802	4.98001
cdc13endog_SW130p_TR2_220412	cdc13endog	mad2WTymEGFP	cdc13_gs_red	SW130p	220415_SW130p_TR2_s10_04	Cell_228	1	WholeCell	SpotCount	14	69.4158	26.664	9.30692	3.28035	4.79706
cdc13endog_SW130p_TR2_220412	cdc13endog	mad2WTymEGFP	cdc13_gs_red	SW130p	220415_SW130p_TR2_s10_04	Cell_228	1	Nucleus	SpotCount	2	69.4158	26.664	9.30692	3.28035	4.79706
cdc13endog_SW130p_TR2_220412	cdc13endog	mad2WTymEGFP	cdc13_gs_red	SW130p	220415_SW130p_TR2_s10_04	Cell_228	1	Cytoplasm	SpotCount	12	69.4158	26.664	9.30692	3.28035	4.79706
cdc13endog_SW130p_TR2_220412	cdc13endog	mad2WTymEGFP	cdc13_gs_red	SW130p	220415_SW130p_TR2_s10_04	Cell_228	1	WholeCell	IntensityCount	14.4182	69.4158	26.664	9.30692	3.28035	4.79706
cdc13endog_SW130p_TR2_220412	cdc13endog	mad2WTymEGFP	cdc13_gs_red	SW130p	220415_SW130p_TR2_s10_04	Cell_228	1	Nucleus	IntensityCount	2.1622	69.4158	26.664	9.30692	3.28035	4.79706
cdc13endog_SW130p_TR2_220412	cdc13endog	mad2WTymEGFP	cdc13_gs_red	SW130p	220415_SW130p_TR2_s10_04	Cell_228	1	Cytoplasm	IntensityCount	12.256	69.4158	26.664	9.30692	3.28035	4.79706
cdc13endog_SW130p_TR2_220412	cdc13endog	mad2WTymEGFP	cdc13_gs_red	SW130p	220415_SW130p_TR2_s10_04	Cell_228	1	WholeCell	HybridCount	14	69.4158	26.664	9.30692	3.28035	4.79706
cdc13endog_SW130p_TR2_220412	cdc13endog	mad2WTymEGFP	cdc13_gs_red	SW130p	220415_SW130p_TR2_s10_04	Cell_228	1	Nucleus	HybridCount	2	69.4158	26.664	9.30692	3.28035	4.79706
cdc13endog_SW130p_TR2_220412	cdc13endog	mad2WTymEGFP	cdc13_gs_red	SW130p	220415_SW130p_TR2_s10_04	Cell_228	1	Cytoplasm	HybridCount	12	69.4158	26.664	9.30692	3.28035	4.79706
cdc13endog_SW130p_TR2_220412	cdc13endog	mad2WTymEGFP	cdc13_gs_red	SW130p	220415_SW130p_TR2_s10_04	Cell_229	1	WholeCell	SpotCount	38	127.583	42.5838	14.4336	3.49914	3.60702
cdc13endog_SW130p_TR2_220412	cdc13endog	mad2WTymEGFP	cdc13_gs_red	SW130p	220415_SW130p_TR2_s10_04	Cell_229	1	Nucleus	SpotCount	3	127.583	42.5838	14.4336	3.49914	3.60702
cdc13endog_SW130p_TR2_220412	cdc13endog	mad2WTymEGFP	cdc13_gs_red	SW130p	220415_SW130p_TR2_s10_04	Cell_229	1	Cytoplasm	SpotCount	35	127.583	42.5838	14.4336	3.49914	3.60702
cdc13endog_SW130p_TR2_220412	cdc13endog	mad2WTymEGFP	cdc13_gs_red	SW130p	220415_SW130p_TR2_s10_04	Cell_229	1	WholeCell	IntensityCount	43.777	127.583	42.5838	14.4336	3.49914	3.60702
cdc13endog_SW130p_TR2_220412	cdc13endog	mad2WTymEGFP	cdc13_gs_red	SW130p	220415_SW130p_TR2_s10_04	Cell_229	1	Nucleus	IntensityCount	5.26512	127.583	42.5838	14.4336	3.49914	3.60702
cdc13endog_SW130p_TR2_220412	cdc13endog	mad2WTymEGFP	cdc13_gs_red	SW130p	220415_SW130p_TR2_s10_04	Cell_229	1	Cytoplasm	IntensityCount	38.5118	127.583	42.5838	14.4336	3.49914	3.60702
cdc13endog_SW130p_TR2_220412	cdc13endog	mad2WTymEGFP	cdc13_gs_red	SW130p	220415_SW130p_TR2_s10_04	Cell_229	1	WholeCell	HybridCount	41.1955	127.583	42.5838	14.4336	3.49914	3.60702
cdc13endog_SW130p_TR2_220412	cdc13endog	mad2WTymEGFP	cdc13_gs_red	SW130p	220415_SW130p_TR2_s10_04	Cell_229	1	Nucleus	HybridCount	4.45756	127.583	42.5838	14.4336	3.49914	3.60702
cdc13endog_SW130p_TR2_220412	cdc13endog	mad2WTymEGFP	cdc13_gs_red	SW130p	220415_SW130p_TR2_s10_04	Cell_229	1	Cytoplasm	HybridCount	36.7379	127.583	42.5838	14.4336	3.49914	3.60702
cdc13endog_SW130p_TR2_220412	cdc13endog	mad2WTymEGFP	cdc13_gs_red	SW130p	220415_SW130p_TR2_s10_04	Cell_23	2	WholeCell	SpotCount	44	117.598	42.2817	13.2805	3.51651	4.79523
cdc13endog_SW130p_TR2_220412	cdc13endog	mad2WTymEGFP	cdc13_gs_red	SW130p	220415_SW130p_TR2_s10_04	Cell_23	2	Nucleus	SpotCount	3	117.598	42.2817	13.2805	3.51651	4.79523
cdc13endog_SW130p_TR2_220412	cdc13endog	mad2WTymEGFP	cdc13_gs_red	SW130p	220415_SW130p_TR2_s10_04	Cell_23	2	Cytoplasm	SpotCount	41	117.598	42.2817	13.2805	3.51651	4.79523
cdc13endog_SW130p_TR2_220412	cdc13endog	mad2WTymEGFP	cdc13_gs_red	SW130p	220415_SW130p_TR2_s10_04	Cell_23	2	WholeCell	IntensityCount	32.5271	117.598	42.2817	13.2805	3.51651	4.79523
cdc13endog_SW130p_TR2_220412	cdc13endog	mad2WTymEGFP	cdc13_gs_red	SW130p	220415_SW130p_TR2_s10_04	Cell_23	2	Nucleus	IntensityCount	2.42145	117.598	42.2817	13.2805	3.51651	4.79523
cdc13endog_SW130p_TR2_220412	cdc13endog	mad2WTymEGFP	cdc13_gs_red	SW130p	220415_SW130p_TR2_s10_04	Cell_23	2	Cytoplasm	IntensityCount	30.1057	117.598	42.2817	13.2805	3.51651	4.79523
cdc13endog_SW130p_TR2_220412	cdc13endog	mad2WTymEGFP	cdc13_gs_red	SW130p	220415_SW130p_TR2_s10_04	Cell_23	2	WholeCell	HybridCount	44	117.598	42.2817	13.2805	3.51651	4.79523
cdc13endog_SW130p_TR2_220412	cdc13endog	mad2WTymEGFP	cdc13_gs_red	SW130p	220415_SW130p_TR2_s10_04	Cell_23	2	Nucleus	HybridCount	3	117.598	42.2817	13.2805	3.51651	4.79523
cdc13endog_SW130p_TR2_220412	cdc13endog	mad2WTymEGFP	cdc13_gs_red	SW130p	220415_SW130p_TR2_s10_04	Cell_23	2	Cytoplasm	HybridCount	41	117.598	42.2817	13.2805	3.51651	4.79523
cdc13endog_SW130p_TR2_220412	cdc13endog	mad2WTymEGFP	cdc13_gs_red	SW130p	220415_SW130p_TR2_s10_04	Cell_230	1	WholeCell	SpotCount	25	90.5199	30.9059	10.5921	3.49663	4.81298
cdc13endog_SW130p_TR2_220412	cdc13endog	mad2WTymEGFP	cdc13_gs_red	SW130p	220415_SW130p_TR2_s10_04	Cell_230	1	Nucleus	SpotCount	1	90.5199	30.9059	10.5921	3.49663	4.81298
cdc13endog_SW130p_TR2_220412	cdc13endog	mad2WTymEGFP	cdc13_gs_red	SW130p	220415_SW130p_TR2_s10_04	Cell_230	1	Cytoplasm	SpotCount	24	90.5199	30.9059	10.5921	3.49663	4.81298
cdc13endog_SW130p_TR2_220412	cdc13endog	mad2WTymEGFP	cdc13_gs_red	SW130p	220415_SW130p_TR2_s10_04	Cell_230	1	WholeCell	IntensityCount	31.5043	90.5199	30.9059	10.5921	3.49663	4.81298
cdc13endog_SW130p_TR2_220412	cdc13endog	mad2WTymEGFP	cdc13_gs_red	SW130p	220415_SW130p_TR2_s10_04	Cell_230	1	Nucleus	IntensityCount	2.44312	90.5199	30.9059	10.5921	3.49663	4.81298
cdc13endog_SW130p_TR2_220412	cdc13endog	mad2WTymEGFP	cdc13_gs_red	SW130p	220415_SW130p_TR2_s10_04	Cell_230	1	Cytoplasm	IntensityCount	29.0611	90.5199	30.9059	10.5921	3.49663	4.81298
cdc13endog_SW130p_TR2_220412	cdc13endog	mad2WTymEGFP	cdc13_gs_red	SW130p	220415_SW130p_TR2_s10_04	Cell_230	1	WholeCell	HybridCount	29.4526	90.5199	30.9059	10.5921	3.49663	4.81298
cdc13endog_SW130p_TR2_220412	cdc13endog	mad2WTymEGFP	cdc13_gs_red	SW130p	220415_SW130p_TR2_s10_04	Cell_230	1	Nucleus	HybridCount	2.44312	90.5199	30.9059	10.5921	3.49663	4.81298
cdc13endog_SW130p_TR2_220412	cdc13endog	mad2WTymEGFP	cdc13_gs_red	SW130p	220415_SW130p_TR2_s10_04	Cell_230	1	Cytoplasm	HybridCount	27.0094	90.5199	30.9059	10.5921	3.49663	4.81298
cdc13endog_SW130p_TR2_220412	cdc13endog	mad2WTymEGFP	cdc13_gs_red	SW130p	220415_SW130p_TR2_s10_04	Cell_232	1	WholeCell	SpotCount	16	72.9584	24.2029	8.71	3.51	4.63342
cdc13endog_SW130p_TR2_220412	cdc13endog	mad2WTymEGFP	cdc13_gs_red	SW130p	220415_SW130p_TR2_s10_04	Cell_232	1	Nucleus	SpotCount	1	72.9584	24.2029	8.71	3.51	4.63342
cdc13endog_SW130p_TR2_220412	cdc13endog	mad2WTymEGFP	cdc13_gs_red	SW130p	220415_SW130p_TR2_s10_04	Cell_232	1	Cytoplasm	SpotCount	15	72.9584	24.2029	8.71	3.51	4.63342
cdc13endog_SW130p_TR2_220412	cdc13endog	mad2WTymEGFP	cdc13_gs_red	SW130p	220415_SW130p_TR2_s10_04	Cell_232	1	WholeCell	IntensityCount	16.3168	72.9584	24.2029	8.71	3.51	4.63342
cdc13endog_SW130p_TR2_220412	cdc13endog	mad2WTymEGFP	cdc13_gs_red	SW130p	220415_SW130p_TR2_s10_04	Cell_232	1	Nucleus	IntensityCount	1.76326	72.9584	24.2029	8.71	3.51	4.63342
cdc13endog_SW130p_TR2_220412	cdc13endog	mad2WTymEGFP	cdc13_gs_red	SW130p	220415_SW130p_TR2_s10_04	Cell_232	1	Cytoplasm	IntensityCount	14.5535	72.9584	24.2029	8.71	3.51	4.63342
cdc13endog_SW130p_TR2_220412	cdc13endog	mad2WTymEGFP	cdc13_gs_red	SW130p	220415_SW130p_TR2_s10_04	Cell_232	1	WholeCell	HybridCount	17.5827	72.9584	24.2029	8.71	3.51	4.63342
cdc13endog_SW130p_TR2_220412	cdc13endog	mad2WTymEGFP	cdc13_gs_red	SW130p	220415_SW130p_TR2_s10_04	Cell_232	1	Nucleus	HybridCount	1.76326	72.9584	24.2029	8.71	3.51	4.63342
cdc13endog_SW130p_TR2_220412	cdc13endog	mad2WTymEGFP	cdc13_gs_red	SW130p	220415_SW130p_TR2_s10_04	Cell_232	1	Cytoplasm	HybridCount	15.8195	72.9584	24.2029	8.71	3.51	4.63342
cdc13endog_SW130p_TR2_220412	cdc13endog	mad2WTymEGFP	cdc13_gs_red	SW130p	220415_SW130p_TR2_s10_04	Cell_233	1	WholeCell	SpotCount	16	67.5168	24.2557	8.19103	3.49815	5.44081
cdc13endog_SW130p_TR2_220412	cdc13endog	mad2WTymEGFP	cdc13_gs_red	SW130p	220415_SW130p_TR2_s10_04	Cell_233	1	Nucleus	SpotCount	2	67.5168	24.2557	8.19103	3.49815	5.44081
cdc13endog_SW130p_TR2_220412	cdc13endog	mad2WTymEGFP	cdc13_gs_red	SW130p	220415_SW130p_TR2_s10_04	Cell_233	1	Cytoplasm	SpotCount	14	67.5168	24.2557	8.19103	3.49815	5.44081
cdc13endog_SW130p_TR2_220412	cdc13endog	mad2WTymEGFP	cdc13_gs_red	SW130p	220415_SW130p_TR2_s10_04	Cell_233	1	WholeCell	IntensityCount	20.8138	67.5168	24.2557	8.19103	3.49815	5.44081
cdc13endog_SW130p_TR2_220412	cdc13endog	mad2WTymEGFP	cdc13_gs_red	SW130p	220415_SW130p_TR2_s10_04	Cell_233	1	Nucleus	IntensityCount	4.79496	67.5168	24.2557	8.19103	3.49815	5.44081
cdc13endog_SW130p_TR2_220412	cdc13endog	mad2WTymEGFP	cdc13_gs_red	SW130p	220415_SW130p_TR2_s10_04	Cell_233	1	Cytoplasm	IntensityCount	16.0188	67.5168	24.2557	8.19103	3.49815	5.44081
cdc13endog_SW130p_TR2_220412	cdc13endog	mad2WTymEGFP	cdc13_gs_red	SW130p	220415_SW130p_TR2_s10_04	Cell_233	1	WholeCell	HybridCount	19.5922	67.5168	24.2557	8.19103	3.49815	5.44081
cdc13endog_SW130p_TR2_220412	cdc13endog	mad2WTymEGFP	cdc13_gs_red	SW130p	220415_SW130p_TR2_s10_04	Cell_233	1	Nucleus	HybridCount	4.79496	67.5168	24.2557	8.19103	3.49815	5.44081
cdc13endog_SW130p_TR2_220412	cdc13endog	mad2WTymEGFP	cdc13_gs_red	SW130p	220415_SW130p_TR2_s10_04	Cell_233	1	Cytoplasm	HybridCount	14.7972	67.5168	24.2557	8.19103	3.49815	5.44081
cdc13endog_SW130p_TR2_220412	cdc13endog	mad2WTymEGFP	cdc13_gs_red	SW130p	220415_SW130p_TR2_s10_04	Cell_234	1	WholeCell	SpotCount	17	72.2118	23.6621	8.00926	3.68199	5.23534
cdc13endog_SW130p_TR2_220412	cdc13endog	mad2WTymEGFP	cdc13_gs_red	SW130p	220415_SW130p_TR2_s10_04	Cell_234	1	Nucleus	SpotCount	2	72.2118	23.6621	8.00926	3.68199	5.23534
cdc13endog_SW130p_TR2_220412	cdc13endog	mad2WTymEGFP	cdc13_gs_red	SW130p	220415_SW130p_TR2_s10_04	Cell_234	1	Cytoplasm	SpotCount	15	72.2118	23.6621	8.00926	3.68199	5.23534
cdc13endog_SW130p_TR2_220412	cdc13endog	mad2WTymEGFP	cdc13_gs_red	SW130p	220415_SW130p_TR2_s10_04	Cell_234	1	WholeCell	IntensityCount	17.2253	72.2118	23.6621	8.00926	3.68199	5.23534
cdc13endog_SW130p_TR2_220412	cdc13endog	mad2WTymEGFP	cdc13_gs_red	SW130p	220415_SW130p_TR2_s10_04	Cell_234	1	Nucleus	IntensityCount	2.11239	72.2118	23.6621	8.00926	3.68199	5.23534
cdc13endog_SW130p_TR2_220412	cdc13endog	mad2WTymEGFP	cdc13_gs_red	SW130p	220415_SW130p_TR2_s10_04	Cell_234	1	Cytoplasm	IntensityCount	15.1129	72.2118	23.6621	8.00926	3.68199	5.23534
cdc13endog_SW130p_TR2_220412	cdc13endog	mad2WTymEGFP	cdc13_gs_red	SW130p	220415_SW130p_TR2_s10_04	Cell_234	1	WholeCell	HybridCount	17	72.2118	23.6621	8.00926	3.68199	5.23534
cdc13endog_SW130p_TR2_220412	cdc13endog	mad2WTymEGFP	cdc13_gs_red	SW130p	220415_SW130p_TR2_s10_04	Cell_234	1	Nucleus	HybridCount	2	72.2118	23.6621	8.00926	3.68199	5.23534
cdc13endog_SW130p_TR2_220412	cdc13endog	mad2WTymEGFP	cdc13_gs_red	SW130p	220415_SW130p_TR2_s10_04	Cell_234	1	Cytoplasm	HybridCount	15	72.2118	23.6621	8.00926	3.68199	5.23534
cdc13endog_SW130p_TR2_220412	cdc13endog	mad2WTymEGFP	cdc13_gs_red	SW130p	220415_SW130p_TR2_s10_04	Cell_237	1	WholeCell	SpotCount	31	105.24	35.5914	11.9966	3.5185	4.69989
cdc13endog_SW130p_TR2_220412	cdc13endog	mad2WTymEGFP	cdc13_gs_red	SW130p	220415_SW130p_TR2_s10_04	Cell_237	1	Nucleus	SpotCount	2	105.24	35.5914	11.9966	3.5185	4.69989
cdc13endog_SW130p_TR2_220412	cdc13endog	mad2WTymEGFP	cdc13_gs_red	SW130p	220415_SW130p_TR2_s10_04	Cell_237	1	Cytoplasm	SpotCount	29	105.24	35.5914	11.9966	3.5185	4.69989
cdc13endog_SW130p_TR2_220412	cdc13endog	mad2WTymEGFP	cdc13_gs_red	SW130p	220415_SW130p_TR2_s10_04	Cell_237	1	WholeCell	IntensityCount	38.9044	105.24	35.5914	11.9966	3.5185	4.69989
cdc13endog_SW130p_TR2_220412	cdc13endog	mad2WTymEGFP	cdc13_gs_red	SW130p	220415_SW130p_TR2_s10_04	Cell_237	1	Nucleus	IntensityCount	3.10013	105.24	35.5914	11.9966	3.5185	4.69989
cdc13endog_SW130p_TR2_220412	cdc13endog	mad2WTymEGFP	cdc13_gs_red	SW130p	220415_SW130p_TR2_s10_04	Cell_237	1	Cytoplasm	IntensityCount	35.8043	105.24	35.5914	11.9966	3.5185	4.69989
cdc13endog_SW130p_TR2_220412	cdc13endog	mad2WTymEGFP	cdc13_gs_red	SW130p	220415_SW130p_TR2_s10_04	Cell_237	1	WholeCell	HybridCount	33.9809	105.24	35.5914	11.9966	3.5185	4.69989
cdc13endog_SW130p_TR2_220412	cdc13endog	mad2WTymEGFP	cdc13_gs_red	SW130p	220415_SW130p_TR2_s10_04	Cell_237	1	Nucleus	HybridCount	3.09231	105.24	35.5914	11.9966	3.5185	4.69989
cdc13endog_SW130p_TR2_220412	cdc13endog	mad2WTymEGFP	cdc13_gs_red	SW130p	220415_SW130p_TR2_s10_04	Cell_237	1	Cytoplasm	HybridCount	30.8886	105.24	35.5914	11.9966	3.5185	4.69989
cdc13endog_SW130p_TR2_220412	cdc13endog	mad2WTymEGFP	cdc13_gs_red	SW130p	220415_SW130p_TR2_s10_04	Cell_238	1	WholeCell	SpotCount	14	68.7492	23.8079	7.56417	3.72042	6.25356
cdc13endog_SW130p_TR2_220412	cdc13endog	mad2WTymEGFP	cdc13_gs_red	SW130p	220415_SW130p_TR2_s10_04	Cell_238	1	Nucleus	SpotCount	2	68.7492	23.8079	7.56417	3.72042	6.25356
cdc13endog_SW130p_TR2_220412	cdc13endog	mad2WTymEGFP	cdc13_gs_red	SW130p	220415_SW130p_TR2_s10_04	Cell_238	1	Cytoplasm	SpotCount	12	68.7492	23.8079	7.56417	3.72042	6.25356
cdc13endog_SW130p_TR2_220412	cdc13endog	mad2WTymEGFP	cdc13_gs_red	SW130p	220415_SW130p_TR2_s10_04	Cell_238	1	WholeCell	IntensityCount	15.6652	68.7492	23.8079	7.56417	3.72042	6.25356
cdc13endog_SW130p_TR2_220412	cdc13endog	mad2WTymEGFP	cdc13_gs_red	SW130p	220415_SW130p_TR2_s10_04	Cell_238	1	Nucleus	IntensityCount	1.52267	68.7492	23.8079	7.56417	3.72042	6.25356
cdc13endog_SW130p_TR2_220412	cdc13endog	mad2WTymEGFP	cdc13_gs_red	SW130p	220415_SW130p_TR2_s10_04	Cell_238	1	Cytoplasm	IntensityCount	14.1425	68.7492	23.8079	7.56417	3.72042	6.25356
cdc13endog_SW130p_TR2_220412	cdc13endog	mad2WTymEGFP	cdc13_gs_red	SW130p	220415_SW130p_TR2_s10_04	Cell_238	1	WholeCell	HybridCount	14.7872	68.7492	23.8079	7.56417	3.72042	6.25356
cdc13endog_SW130p_TR2_220412	cdc13endog	mad2WTymEGFP	cdc13_gs_red	SW130p	220415_SW130p_TR2_s10_04	Cell_238	1	Nucleus	HybridCount	2	68.7492	23.8079	7.56417	3.72042	6.25356
cdc13endog_SW130p_TR2_220412	cdc13endog	mad2WTymEGFP	cdc13_gs_red	SW130p	220415_SW130p_TR2_s10_04	Cell_238	1	Cytoplasm	HybridCount	12.7872	68.7492	23.8079	7.56417	3.72042	6.25356
cdc13endog_SW130p_TR2_220412	cdc13endog	mad2WTymEGFP	cdc13_gs_red	SW130p	220415_SW130p_TR2_s10_04	Cell_239	1	WholeCell	SpotCount	17	67.8571	26.0894	9.06941	3.29206	4.94536
cdc13endog_SW130p_TR2_220412	cdc13endog	mad2WTymEGFP	cdc13_gs_red	SW130p	220415_SW130p_TR2_s10_04	Cell_239	1	Nucleus	SpotCount	2	67.8571	26.0894	9.06941	3.29206	4.94536
cdc13endog_SW130p_TR2_220412	cdc13endog	mad2WTymEGFP	cdc13_gs_red	SW130p	220415_SW130p_TR2_s10_04	Cell_239	1	Cytoplasm	SpotCount	15	67.8571	26.0894	9.06941	3.29206	4.94536
cdc13endog_SW130p_TR2_220412	cdc13endog	mad2WTymEGFP	cdc13_gs_red	SW130p	220415_SW130p_TR2_s10_04	Cell_239	1	WholeCell	IntensityCount	19.2763	67.8571	26.0894	9.06941	3.29206	4.94536
cdc13endog_SW130p_TR2_220412	cdc13endog	mad2WTymEGFP	cdc13_gs_red	SW130p	220415_SW130p_TR2_s10_04	Cell_239	1	Nucleus	IntensityCount	2.86137	67.8571	26.0894	9.06941	3.29206	4.94536
cdc13endog_SW130p_TR2_220412	cdc13endog	mad2WTymEGFP	cdc13_gs_red	SW130p	220415_SW130p_TR2_s10_04	Cell_239	1	Cytoplasm	IntensityCount	16.4149	67.8571	26.0894	9.06941	3.29206	4.94536
cdc13endog_SW130p_TR2_220412	cdc13endog	mad2WTymEGFP	cdc13_gs_red	SW130p	220415_SW130p_TR2_s10_04	Cell_239	1	WholeCell	HybridCount	18.0391	67.8571	26.0894	9.06941	3.29206	4.94536
cdc13endog_SW130p_TR2_220412	cdc13endog	mad2WTymEGFP	cdc13_gs_red	SW130p	220415_SW130p_TR2_s10_04	Cell_239	1	Nucleus	HybridCount	2	67.8571	26.0894	9.06941	3.29206	4.94536
cdc13endog_SW130p_TR2_220412	cdc13endog	mad2WTymEGFP	cdc13_gs_red	SW130p	220415_SW130p_TR2_s10_04	Cell_239	1	Cytoplasm	HybridCount	16.0391	67.8571	26.0894	9.06941	3.29206	4.94536
cdc13endog_SW130p_TR2_220412	cdc13endog	mad2WTymEGFP	cdc13_gs_red	SW130p	220415_SW130p_TR2_s10_04	Cell_24	1	WholeCell	SpotCount	13	62.8807	22.2742	7.58008	3.53657	4.31105
cdc13endog_SW130p_TR2_220412	cdc13endog	mad2WTymEGFP	cdc13_gs_red	SW130p	220415_SW130p_TR2_s10_04	Cell_24	1	Nucleus	SpotCount	2	62.8807	22.2742	7.58008	3.53657	4.31105
cdc13endog_SW130p_TR2_220412	cdc13endog	mad2WTymEGFP	cdc13_gs_red	SW130p	220415_SW130p_TR2_s10_04	Cell_24	1	Cytoplasm	SpotCount	11	62.8807	22.2742	7.58008	3.53657	4.31105
cdc13endog_SW130p_TR2_220412	cdc13endog	mad2WTymEGFP	cdc13_gs_red	SW130p	220415_SW130p_TR2_s10_04	Cell_24	1	WholeCell	IntensityCount	8.4757	62.8807	22.2742	7.58008	3.53657	4.31105
cdc13endog_SW130p_TR2_220412	cdc13endog	mad2WTymEGFP	cdc13_gs_red	SW130p	220415_SW130p_TR2_s10_04	Cell_24	1	Nucleus	IntensityCount	1.44422	62.8807	22.2742	7.58008	3.53657	4.31105
cdc13endog_SW130p_TR2_220412	cdc13endog	mad2WTymEGFP	cdc13_gs_red	SW130p	220415_SW130p_TR2_s10_04	Cell_24	1	Cytoplasm	IntensityCount	7.03148	62.8807	22.2742	7.58008	3.53657	4.31105
cdc13endog_SW130p_TR2_220412	cdc13endog	mad2WTymEGFP	cdc13_gs_red	SW130p	220415_SW130p_TR2_s10_04	Cell_24	1	WholeCell	HybridCount	13	62.8807	22.2742	7.58008	3.53657	4.31105
cdc13endog_SW130p_TR2_220412	cdc13endog	mad2WTymEGFP	cdc13_gs_red	SW130p	220415_SW130p_TR2_s10_04	Cell_24	1	Nucleus	HybridCount	2	62.8807	22.2742	7.58008	3.53657	4.31105
cdc13endog_SW130p_TR2_220412	cdc13endog	mad2WTymEGFP	cdc13_gs_red	SW130p	220415_SW130p_TR2_s10_04	Cell_24	1	Cytoplasm	HybridCount	11	62.8807	22.2742	7.58008	3.53657	4.31105
cdc13endog_SW130p_TR2_220412	cdc13endog	mad2WTymEGFP	cdc13_gs_red	SW130p	220415_SW130p_TR2_s10_04	Cell_240	1	WholeCell	SpotCount	21	72.4899	29.2814	10.3351	3.15299	4.89128
cdc13endog_SW130p_TR2_220412	cdc13endog	mad2WTymEGFP	cdc13_gs_red	SW130p	220415_SW130p_TR2_s10_04	Cell_240	1	Nucleus	SpotCount	1	72.4899	29.2814	10.3351	3.15299	4.89128
cdc13endog_SW130p_TR2_220412	cdc13endog	mad2WTymEGFP	cdc13_gs_red	SW130p	220415_SW130p_TR2_s10_04	Cell_240	1	Cytoplasm	SpotCount	20	72.4899	29.2814	10.3351	3.15299	4.89128
cdc13endog_SW130p_TR2_220412	cdc13endog	mad2WTymEGFP	cdc13_gs_red	SW130p	220415_SW130p_TR2_s10_04	Cell_240	1	WholeCell	IntensityCount	25.1704	72.4899	29.2814	10.3351	3.15299	4.89128
cdc13endog_SW130p_TR2_220412	cdc13endog	mad2WTymEGFP	cdc13_gs_red	SW130p	220415_SW130p_TR2_s10_04	Cell_240	1	Nucleus	IntensityCount	2.2657	72.4899	29.2814	10.3351	3.15299	4.89128
cdc13endog_SW130p_TR2_220412	cdc13endog	mad2WTymEGFP	cdc13_gs_red	SW130p	220415_SW130p_TR2_s10_04	Cell_240	1	Cytoplasm	IntensityCount	22.9047	72.4899	29.2814	10.3351	3.15299	4.89128
cdc13endog_SW130p_TR2_220412	cdc13endog	mad2WTymEGFP	cdc13_gs_red	SW130p	220415_SW130p_TR2_s10_04	Cell_240	1	WholeCell	HybridCount	23.0306	72.4899	29.2814	10.3351	3.15299	4.89128
cdc13endog_SW130p_TR2_220412	cdc13endog	mad2WTymEGFP	cdc13_gs_red	SW130p	220415_SW130p_TR2_s10_04	Cell_240	1	Nucleus	HybridCount	2.2657	72.4899	29.2814	10.3351	3.15299	4.89128
cdc13endog_SW130p_TR2_220412	cdc13endog	mad2WTymEGFP	cdc13_gs_red	SW130p	220415_SW130p_TR2_s10_04	Cell_240	1	Cytoplasm	HybridCount	20.7649	72.4899	29.2814	10.3351	3.15299	4.89128
cdc13endog_SW130p_TR2_220412	cdc13endog	mad2WTymEGFP	cdc13_gs_red	SW130p	220415_SW130p_TR2_s10_04	Cell_241	2	WholeCell	SpotCount	51	145.359	47.6664	14.7316	3.703	6.79732
cdc13endog_SW130p_TR2_220412	cdc13endog	mad2WTymEGFP	cdc13_gs_red	SW130p	220415_SW130p_TR2_s10_04	Cell_241	2	Nucleus	SpotCount	4	145.359	47.6664	14.7316	3.703	6.79732
cdc13endog_SW130p_TR2_220412	cdc13endog	mad2WTymEGFP	cdc13_gs_red	SW130p	220415_SW130p_TR2_s10_04	Cell_241	2	Cytoplasm	SpotCount	47	145.359	47.6664	14.7316	3.703	6.79732
cdc13endog_SW130p_TR2_220412	cdc13endog	mad2WTymEGFP	cdc13_gs_red	SW130p	220415_SW130p_TR2_s10_04	Cell_241	2	WholeCell	IntensityCount	52.836	145.359	47.6664	14.7316	3.703	6.79732
cdc13endog_SW130p_TR2_220412	cdc13endog	mad2WTymEGFP	cdc13_gs_red	SW130p	220415_SW130p_TR2_s10_04	Cell_241	2	Nucleus	IntensityCount	2.70966	145.359	47.6664	14.7316	3.703	6.79732
cdc13endog_SW130p_TR2_220412	cdc13endog	mad2WTymEGFP	cdc13_gs_red	SW130p	220415_SW130p_TR2_s10_04	Cell_241	2	Cytoplasm	IntensityCount	50.1263	145.359	47.6664	14.7316	3.703	6.79732
cdc13endog_SW130p_TR2_220412	cdc13endog	mad2WTymEGFP	cdc13_gs_red	SW130p	220415_SW130p_TR2_s10_04	Cell_241	2	WholeCell	HybridCount	52.5551	145.359	47.6664	14.7316	3.703	6.79732
cdc13endog_SW130p_TR2_220412	cdc13endog	mad2WTymEGFP	cdc13_gs_red	SW130p	220415_SW130p_TR2_s10_04	Cell_241	2	Nucleus	HybridCount	4	145.359	47.6664	14.7316	3.703	6.79732
cdc13endog_SW130p_TR2_220412	cdc13endog	mad2WTymEGFP	cdc13_gs_red	SW130p	220415_SW130p_TR2_s10_04	Cell_241	2	Cytoplasm	HybridCount	48.5551	145.359	47.6664	14.7316	3.703	6.79732
cdc13endog_SW130p_TR2_220412	cdc13endog	mad2WTymEGFP	cdc13_gs_red	SW130p	220415_SW130p_TR2_s10_04	Cell_242	1	WholeCell	SpotCount	24	86.0684	32.0635	10.9125	3.34438	4.93691
cdc13endog_SW130p_TR2_220412	cdc13endog	mad2WTymEGFP	cdc13_gs_red	SW130p	220415_SW130p_TR2_s10_04	Cell_242	1	Nucleus	SpotCount	2	86.0684	32.0635	10.9125	3.34438	4.93691
cdc13endog_SW130p_TR2_220412	cdc13endog	mad2WTymEGFP	cdc13_gs_red	SW130p	220415_SW130p_TR2_s10_04	Cell_242	1	Cytoplasm	SpotCount	22	86.0684	32.0635	10.9125	3.34438	4.93691
cdc13endog_SW130p_TR2_220412	cdc13endog	mad2WTymEGFP	cdc13_gs_red	SW130p	220415_SW130p_TR2_s10_04	Cell_242	1	WholeCell	IntensityCount	27.9607	86.0684	32.0635	10.9125	3.34438	4.93691
cdc13endog_SW130p_TR2_220412	cdc13endog	mad2WTymEGFP	cdc13_gs_red	SW130p	220415_SW130p_TR2_s10_04	Cell_242	1	Nucleus	IntensityCount	2.98995	86.0684	32.0635	10.9125	3.34438	4.93691
cdc13endog_SW130p_TR2_220412	cdc13endog	mad2WTymEGFP	cdc13_gs_red	SW130p	220415_SW130p_TR2_s10_04	Cell_242	1	Cytoplasm	IntensityCount	24.9707	86.0684	32.0635	10.9125	3.34438	4.93691
cdc13endog_SW130p_TR2_220412	cdc13endog	mad2WTymEGFP	cdc13_gs_red	SW130p	220415_SW130p_TR2_s10_04	Cell_242	1	WholeCell	HybridCount	25.5878	86.0684	32.0635	10.9125	3.34438	4.93691
cdc13endog_SW130p_TR2_220412	cdc13endog	mad2WTymEGFP	cdc13_gs_red	SW130p	220415_SW130p_TR2_s10_04	Cell_242	1	Nucleus	HybridCount	2.77132	86.0684	32.0635	10.9125	3.34438	4.93691
cdc13endog_SW130p_TR2_220412	cdc13endog	mad2WTymEGFP	cdc13_gs_red	SW130p	220415_SW130p_TR2_s10_04	Cell_242	1	Cytoplasm	HybridCount	22.8165	86.0684	32.0635	10.9125	3.34438	4.93691
cdc13endog_SW130p_TR2_220412	cdc13endog	mad2WTymEGFP	cdc13_gs_red	SW130p	220415_SW130p_TR2_s10_04	Cell_243	1	WholeCell	SpotCount	18	64.1747	24.1797	8.16647	3.40924	4.60229
cdc13endog_SW130p_TR2_220412	cdc13endog	mad2WTymEGFP	cdc13_gs_red	SW130p	220415_SW130p_TR2_s10_04	Cell_243	1	Nucleus	SpotCount	3	64.1747	24.1797	8.16647	3.40924	4.60229
cdc13endog_SW130p_TR2_220412	cdc13endog	mad2WTymEGFP	cdc13_gs_red	SW130p	220415_SW130p_TR2_s10_04	Cell_243	1	Cytoplasm	SpotCount	15	64.1747	24.1797	8.16647	3.40924	4.60229
cdc13endog_SW130p_TR2_220412	cdc13endog	mad2WTymEGFP	cdc13_gs_red	SW130p	220415_SW130p_TR2_s10_04	Cell_243	1	WholeCell	IntensityCount	20.3871	64.1747	24.1797	8.16647	3.40924	4.60229
cdc13endog_SW130p_TR2_220412	cdc13endog	mad2WTymEGFP	cdc13_gs_red	SW130p	220415_SW130p_TR2_s10_04	Cell_243	1	Nucleus	IntensityCount	2.90206	64.1747	24.1797	8.16647	3.40924	4.60229
cdc13endog_SW130p_TR2_220412	cdc13endog	mad2WTymEGFP	cdc13_gs_red	SW130p	220415_SW130p_TR2_s10_04	Cell_243	1	Cytoplasm	IntensityCount	17.485	64.1747	24.1797	8.16647	3.40924	4.60229
cdc13endog_SW130p_TR2_220412	cdc13endog	mad2WTymEGFP	cdc13_gs_red	SW130p	220415_SW130p_TR2_s10_04	Cell_243	1	WholeCell	HybridCount	18.9507	64.1747	24.1797	8.16647	3.40924	4.60229
cdc13endog_SW130p_TR2_220412	cdc13endog	mad2WTymEGFP	cdc13_gs_red	SW130p	220415_SW130p_TR2_s10_04	Cell_243	1	Nucleus	HybridCount	3	64.1747	24.1797	8.16647	3.40924	4.60229
cdc13endog_SW130p_TR2_220412	cdc13endog	mad2WTymEGFP	cdc13_gs_red	SW130p	220415_SW130p_TR2_s10_04	Cell_243	1	Cytoplasm	HybridCount	15.9507	64.1747	24.1797	8.16647	3.40924	4.60229
cdc13endog_SW130p_TR2_220412	cdc13endog	mad2WTymEGFP	cdc13_gs_red	SW130p	220415_SW130p_TR2_s10_04	Cell_245	1	WholeCell	SpotCount	35	114.4	39.2735	13.247	3.471	4.37372
cdc13endog_SW130p_TR2_220412	cdc13endog	mad2WTymEGFP	cdc13_gs_red	SW130p	220415_SW130p_TR2_s10_04	Cell_245	1	Nucleus	SpotCount	3	114.4	39.2735	13.247	3.471	4.37372
cdc13endog_SW130p_TR2_220412	cdc13endog	mad2WTymEGFP	cdc13_gs_red	SW130p	220415_SW130p_TR2_s10_04	Cell_245	1	Cytoplasm	SpotCount	32	114.4	39.2735	13.247	3.471	4.37372
cdc13endog_SW130p_TR2_220412	cdc13endog	mad2WTymEGFP	cdc13_gs_red	SW130p	220415_SW130p_TR2_s10_04	Cell_245	1	WholeCell	IntensityCount	43.6876	114.4	39.2735	13.247	3.471	4.37372
cdc13endog_SW130p_TR2_220412	cdc13endog	mad2WTymEGFP	cdc13_gs_red	SW130p	220415_SW130p_TR2_s10_04	Cell_245	1	Nucleus	IntensityCount	6.67007	114.4	39.2735	13.247	3.471	4.37372
cdc13endog_SW130p_TR2_220412	cdc13endog	mad2WTymEGFP	cdc13_gs_red	SW130p	220415_SW130p_TR2_s10_04	Cell_245	1	Cytoplasm	IntensityCount	37.0175	114.4	39.2735	13.247	3.471	4.37372
cdc13endog_SW130p_TR2_220412	cdc13endog	mad2WTymEGFP	cdc13_gs_red	SW130p	220415_SW130p_TR2_s10_04	Cell_245	1	WholeCell	HybridCount	39.7368	114.4	39.2735	13.247	3.471	4.37372
cdc13endog_SW130p_TR2_220412	cdc13endog	mad2WTymEGFP	cdc13_gs_red	SW130p	220415_SW130p_TR2_s10_04	Cell_245	1	Nucleus	HybridCount	6.254	114.4	39.2735	13.247	3.471	4.37372
cdc13endog_SW130p_TR2_220412	cdc13endog	mad2WTymEGFP	cdc13_gs_red	SW130p	220415_SW130p_TR2_s10_04	Cell_245	1	Cytoplasm	HybridCount	33.4828	114.4	39.2735	13.247	3.471	4.37372
cdc13endog_SW130p_TR2_220412	cdc13endog	mad2WTymEGFP	cdc13_gs_red	SW130p	220415_SW130p_TR2_s10_04	Cell_246	2	WholeCell	SpotCount	33	125.05	42.4993	13.6989	3.56757	5.66854
cdc13endog_SW130p_TR2_220412	cdc13endog	mad2WTymEGFP	cdc13_gs_red	SW130p	220415_SW130p_TR2_s10_04	Cell_246	2	Nucleus	SpotCount	4	125.05	42.4993	13.6989	3.56757	5.66854
cdc13endog_SW130p_TR2_220412	cdc13endog	mad2WTymEGFP	cdc13_gs_red	SW130p	220415_SW130p_TR2_s10_04	Cell_246	2	Cytoplasm	SpotCount	29	125.05	42.4993	13.6989	3.56757	5.66854
cdc13endog_SW130p_TR2_220412	cdc13endog	mad2WTymEGFP	cdc13_gs_red	SW130p	220415_SW130p_TR2_s10_04	Cell_246	2	WholeCell	IntensityCount	38.0854	125.05	42.4993	13.6989	3.56757	5.66854
cdc13endog_SW130p_TR2_220412	cdc13endog	mad2WTymEGFP	cdc13_gs_red	SW130p	220415_SW130p_TR2_s10_04	Cell_246	2	Nucleus	IntensityCount	3.55749	125.05	42.4993	13.6989	3.56757	5.66854
cdc13endog_SW130p_TR2_220412	cdc13endog	mad2WTymEGFP	cdc13_gs_red	SW130p	220415_SW130p_TR2_s10_04	Cell_246	2	Cytoplasm	IntensityCount	34.5279	125.05	42.4993	13.6989	3.56757	5.66854
cdc13endog_SW130p_TR2_220412	cdc13endog	mad2WTymEGFP	cdc13_gs_red	SW130p	220415_SW130p_TR2_s10_04	Cell_246	2	WholeCell	HybridCount	35.6233	125.05	42.4993	13.6989	3.56757	5.66854
cdc13endog_SW130p_TR2_220412	cdc13endog	mad2WTymEGFP	cdc13_gs_red	SW130p	220415_SW130p_TR2_s10_04	Cell_246	2	Nucleus	HybridCount	4	125.05	42.4993	13.6989	3.56757	5.66854
cdc13endog_SW130p_TR2_220412	cdc13endog	mad2WTymEGFP	cdc13_gs_red	SW130p	220415_SW130p_TR2_s10_04	Cell_246	2	Cytoplasm	HybridCount	31.6233	125.05	42.4993	13.6989	3.56757	5.66854
cdc13endog_SW130p_TR2_220412	cdc13endog	mad2WTymEGFP	cdc13_gs_red	SW130p	220415_SW130p_TR2_s10_04	Cell_247	1	WholeCell	SpotCount	14	61.1122	24.4987	8.45	3.25	5.23252
cdc13endog_SW130p_TR2_220412	cdc13endog	mad2WTymEGFP	cdc13_gs_red	SW130p	220415_SW130p_TR2_s10_04	Cell_247	1	Nucleus	SpotCount	2	61.1122	24.4987	8.45	3.25	5.23252
cdc13endog_SW130p_TR2_220412	cdc13endog	mad2WTymEGFP	cdc13_gs_red	SW130p	220415_SW130p_TR2_s10_04	Cell_247	1	Cytoplasm	SpotCount	12	61.1122	24.4987	8.45	3.25	5.23252
cdc13endog_SW130p_TR2_220412	cdc13endog	mad2WTymEGFP	cdc13_gs_red	SW130p	220415_SW130p_TR2_s10_04	Cell_247	1	WholeCell	IntensityCount	18.4848	61.1122	24.4987	8.45	3.25	5.23252
cdc13endog_SW130p_TR2_220412	cdc13endog	mad2WTymEGFP	cdc13_gs_red	SW130p	220415_SW130p_TR2_s10_04	Cell_247	1	Nucleus	IntensityCount	4.16992	61.1122	24.4987	8.45	3.25	5.23252
cdc13endog_SW130p_TR2_220412	cdc13endog	mad2WTymEGFP	cdc13_gs_red	SW130p	220415_SW130p_TR2_s10_04	Cell_247	1	Cytoplasm	IntensityCount	14.3149	61.1122	24.4987	8.45	3.25	5.23252
cdc13endog_SW130p_TR2_220412	cdc13endog	mad2WTymEGFP	cdc13_gs_red	SW130p	220415_SW130p_TR2_s10_04	Cell_247	1	WholeCell	HybridCount	16.8173	61.1122	24.4987	8.45	3.25	5.23252
cdc13endog_SW130p_TR2_220412	cdc13endog	mad2WTymEGFP	cdc13_gs_red	SW130p	220415_SW130p_TR2_s10_04	Cell_247	1	Nucleus	HybridCount	4.12488	61.1122	24.4987	8.45	3.25	5.23252
cdc13endog_SW130p_TR2_220412	cdc13endog	mad2WTymEGFP	cdc13_gs_red	SW130p	220415_SW130p_TR2_s10_04	Cell_247	1	Cytoplasm	HybridCount	12.6924	61.1122	24.4987	8.45	3.25	5.23252
cdc13endog_SW130p_TR2_220412	cdc13endog	mad2WTymEGFP	cdc13_gs_red	SW130p	220415_SW130p_TR2_s10_04	Cell_248	1	WholeCell	SpotCount	17	78.0661	25.2676	8.35823	3.73842	5.54292
cdc13endog_SW130p_TR2_220412	cdc13endog	mad2WTymEGFP	cdc13_gs_red	SW130p	220415_SW130p_TR2_s10_04	Cell_248	1	Nucleus	SpotCount	4	78.0661	25.2676	8.35823	3.73842	5.54292
cdc13endog_SW130p_TR2_220412	cdc13endog	mad2WTymEGFP	cdc13_gs_red	SW130p	220415_SW130p_TR2_s10_04	Cell_248	1	Cytoplasm	SpotCount	13	78.0661	25.2676	8.35823	3.73842	5.54292
cdc13endog_SW130p_TR2_220412	cdc13endog	mad2WTymEGFP	cdc13_gs_red	SW130p	220415_SW130p_TR2_s10_04	Cell_248	1	WholeCell	IntensityCount	19.6383	78.0661	25.2676	8.35823	3.73842	5.54292
cdc13endog_SW130p_TR2_220412	cdc13endog	mad2WTymEGFP	cdc13_gs_red	SW130p	220415_SW130p_TR2_s10_04	Cell_248	1	Nucleus	IntensityCount	4.50145	78.0661	25.2676	8.35823	3.73842	5.54292
cdc13endog_SW130p_TR2_220412	cdc13endog	mad2WTymEGFP	cdc13_gs_red	SW130p	220415_SW130p_TR2_s10_04	Cell_248	1	Cytoplasm	IntensityCount	15.1368	78.0661	25.2676	8.35823	3.73842	5.54292
cdc13endog_SW130p_TR2_220412	cdc13endog	mad2WTymEGFP	cdc13_gs_red	SW130p	220415_SW130p_TR2_s10_04	Cell_248	1	WholeCell	HybridCount	19.8162	78.0661	25.2676	8.35823	3.73842	5.54292
cdc13endog_SW130p_TR2_220412	cdc13endog	mad2WTymEGFP	cdc13_gs_red	SW130p	220415_SW130p_TR2_s10_04	Cell_248	1	Nucleus	HybridCount	5.27491	78.0661	25.2676	8.35823	3.73842	5.54292
cdc13endog_SW130p_TR2_220412	cdc13endog	mad2WTymEGFP	cdc13_gs_red	SW130p	220415_SW130p_TR2_s10_04	Cell_248	1	Cytoplasm	HybridCount	14.5413	78.0661	25.2676	8.35823	3.73842	5.54292
cdc13endog_SW130p_TR2_220412	cdc13endog	mad2WTymEGFP	cdc13_gs_red	SW130p	220415_SW130p_TR2_s10_04	Cell_25	1	WholeCell	SpotCount	48	117.708	42.1739	13.8671	3.43212	4.96212
cdc13endog_SW130p_TR2_220412	cdc13endog	mad2WTymEGFP	cdc13_gs_red	SW130p	220415_SW130p_TR2_s10_04	Cell_25	1	Nucleus	SpotCount	4	117.708	42.1739	13.8671	3.43212	4.96212
cdc13endog_SW130p_TR2_220412	cdc13endog	mad2WTymEGFP	cdc13_gs_red	SW130p	220415_SW130p_TR2_s10_04	Cell_25	1	Cytoplasm	SpotCount	44	117.708	42.1739	13.8671	3.43212	4.96212
cdc13endog_SW130p_TR2_220412	cdc13endog	mad2WTymEGFP	cdc13_gs_red	SW130p	220415_SW130p_TR2_s10_04	Cell_25	1	WholeCell	IntensityCount	43.2634	117.708	42.1739	13.8671	3.43212	4.96212
cdc13endog_SW130p_TR2_220412	cdc13endog	mad2WTymEGFP	cdc13_gs_red	SW130p	220415_SW130p_TR2_s10_04	Cell_25	1	Nucleus	IntensityCount	5.12742	117.708	42.1739	13.8671	3.43212	4.96212
cdc13endog_SW130p_TR2_220412	cdc13endog	mad2WTymEGFP	cdc13_gs_red	SW130p	220415_SW130p_TR2_s10_04	Cell_25	1	Cytoplasm	IntensityCount	38.136	117.708	42.1739	13.8671	3.43212	4.96212
cdc13endog_SW130p_TR2_220412	cdc13endog	mad2WTymEGFP	cdc13_gs_red	SW130p	220415_SW130p_TR2_s10_04	Cell_25	1	WholeCell	HybridCount	49.6064	117.708	42.1739	13.8671	3.43212	4.96212
cdc13endog_SW130p_TR2_220412	cdc13endog	mad2WTymEGFP	cdc13_gs_red	SW130p	220415_SW130p_TR2_s10_04	Cell_25	1	Nucleus	HybridCount	5.6064	117.708	42.1739	13.8671	3.43212	4.96212
cdc13endog_SW130p_TR2_220412	cdc13endog	mad2WTymEGFP	cdc13_gs_red	SW130p	220415_SW130p_TR2_s10_04	Cell_25	1	Cytoplasm	HybridCount	44	117.708	42.1739	13.8671	3.43212	4.96212
cdc13endog_SW130p_TR2_220412	cdc13endog	mad2WTymEGFP	cdc13_gs_red	SW130p	220415_SW130p_TR2_s10_04	Cell_250	1	WholeCell	SpotCount	21	75.8143	29.6933	10.6882	3.16556	4.62271
cdc13endog_SW130p_TR2_220412	cdc13endog	mad2WTymEGFP	cdc13_gs_red	SW130p	220415_SW130p_TR2_s10_04	Cell_250	1	Nucleus	SpotCount	4	75.8143	29.6933	10.6882	3.16556	4.62271
cdc13endog_SW130p_TR2_220412	cdc13endog	mad2WTymEGFP	cdc13_gs_red	SW130p	220415_SW130p_TR2_s10_04	Cell_250	1	Cytoplasm	SpotCount	17	75.8143	29.6933	10.6882	3.16556	4.62271
cdc13endog_SW130p_TR2_220412	cdc13endog	mad2WTymEGFP	cdc13_gs_red	SW130p	220415_SW130p_TR2_s10_04	Cell_250	1	WholeCell	IntensityCount	22.7157	75.8143	29.6933	10.6882	3.16556	4.62271
cdc13endog_SW130p_TR2_220412	cdc13endog	mad2WTymEGFP	cdc13_gs_red	SW130p	220415_SW130p_TR2_s10_04	Cell_250	1	Nucleus	IntensityCount	4.268	75.8143	29.6933	10.6882	3.16556	4.62271
cdc13endog_SW130p_TR2_220412	cdc13endog	mad2WTymEGFP	cdc13_gs_red	SW130p	220415_SW130p_TR2_s10_04	Cell_250	1	Cytoplasm	IntensityCount	18.4477	75.8143	29.6933	10.6882	3.16556	4.62271
cdc13endog_SW130p_TR2_220412	cdc13endog	mad2WTymEGFP	cdc13_gs_red	SW130p	220415_SW130p_TR2_s10_04	Cell_250	1	WholeCell	HybridCount	22.0398	75.8143	29.6933	10.6882	3.16556	4.62271
cdc13endog_SW130p_TR2_220412	cdc13endog	mad2WTymEGFP	cdc13_gs_red	SW130p	220415_SW130p_TR2_s10_04	Cell_250	1	Nucleus	HybridCount	4	75.8143	29.6933	10.6882	3.16556	4.62271
cdc13endog_SW130p_TR2_220412	cdc13endog	mad2WTymEGFP	cdc13_gs_red	SW130p	220415_SW130p_TR2_s10_04	Cell_250	1	Cytoplasm	HybridCount	18.0398	75.8143	29.6933	10.6882	3.16556	4.62271
cdc13endog_SW130p_TR2_220412	cdc13endog	mad2WTymEGFP	cdc13_gs_red	SW130p	220415_SW130p_TR2_s10_04	Cell_251	1	WholeCell	SpotCount	17	77.8359	28.9793	9.17486	3.51926	4.85945
cdc13endog_SW130p_TR2_220412	cdc13endog	mad2WTymEGFP	cdc13_gs_red	SW130p	220415_SW130p_TR2_s10_04	Cell_251	1	Nucleus	SpotCount	3	77.8359	28.9793	9.17486	3.51926	4.85945
cdc13endog_SW130p_TR2_220412	cdc13endog	mad2WTymEGFP	cdc13_gs_red	SW130p	220415_SW130p_TR2_s10_04	Cell_251	1	Cytoplasm	SpotCount	14	77.8359	28.9793	9.17486	3.51926	4.85945
cdc13endog_SW130p_TR2_220412	cdc13endog	mad2WTymEGFP	cdc13_gs_red	SW130p	220415_SW130p_TR2_s10_04	Cell_251	1	WholeCell	IntensityCount	22.901	77.8359	28.9793	9.17486	3.51926	4.85945
cdc13endog_SW130p_TR2_220412	cdc13endog	mad2WTymEGFP	cdc13_gs_red	SW130p	220415_SW130p_TR2_s10_04	Cell_251	1	Nucleus	IntensityCount	5.70152	77.8359	28.9793	9.17486	3.51926	4.85945
cdc13endog_SW130p_TR2_220412	cdc13endog	mad2WTymEGFP	cdc13_gs_red	SW130p	220415_SW130p_TR2_s10_04	Cell_251	1	Cytoplasm	IntensityCount	17.1995	77.8359	28.9793	9.17486	3.51926	4.85945
cdc13endog_SW130p_TR2_220412	cdc13endog	mad2WTymEGFP	cdc13_gs_red	SW130p	220415_SW130p_TR2_s10_04	Cell_251	1	WholeCell	HybridCount	20.0041	77.8359	28.9793	9.17486	3.51926	4.85945
cdc13endog_SW130p_TR2_220412	cdc13endog	mad2WTymEGFP	cdc13_gs_red	SW130p	220415_SW130p_TR2_s10_04	Cell_251	1	Nucleus	HybridCount	6.00409	77.8359	28.9793	9.17486	3.51926	4.85945
cdc13endog_SW130p_TR2_220412	cdc13endog	mad2WTymEGFP	cdc13_gs_red	SW130p	220415_SW130p_TR2_s10_04	Cell_251	1	Cytoplasm	HybridCount	14	77.8359	28.9793	9.17486	3.51926	4.85945
cdc13endog_SW130p_TR2_220412	cdc13endog	mad2WTymEGFP	cdc13_gs_red	SW130p	220415_SW130p_TR2_s10_04	Cell_252	1	WholeCell	SpotCount	22	90.4177	30.9608	9.87634	3.64583	5.76346
cdc13endog_SW130p_TR2_220412	cdc13endog	mad2WTymEGFP	cdc13_gs_red	SW130p	220415_SW130p_TR2_s10_04	Cell_252	1	Nucleus	SpotCount	1	90.4177	30.9608	9.87634	3.64583	5.76346
cdc13endog_SW130p_TR2_220412	cdc13endog	mad2WTymEGFP	cdc13_gs_red	SW130p	220415_SW130p_TR2_s10_04	Cell_252	1	Cytoplasm	SpotCount	21	90.4177	30.9608	9.87634	3.64583	5.76346
cdc13endog_SW130p_TR2_220412	cdc13endog	mad2WTymEGFP	cdc13_gs_red	SW130p	220415_SW130p_TR2_s10_04	Cell_252	1	WholeCell	IntensityCount	26.3419	90.4177	30.9608	9.87634	3.64583	5.76346
cdc13endog_SW130p_TR2_220412	cdc13endog	mad2WTymEGFP	cdc13_gs_red	SW130p	220415_SW130p_TR2_s10_04	Cell_252	1	Nucleus	IntensityCount	0.846856	90.4177	30.9608	9.87634	3.64583	5.76346
cdc13endog_SW130p_TR2_220412	cdc13endog	mad2WTymEGFP	cdc13_gs_red	SW130p	220415_SW130p_TR2_s10_04	Cell_252	1	Cytoplasm	IntensityCount	25.495	90.4177	30.9608	9.87634	3.64583	5.76346
cdc13endog_SW130p_TR2_220412	cdc13endog	mad2WTymEGFP	cdc13_gs_red	SW130p	220415_SW130p_TR2_s10_04	Cell_252	1	WholeCell	HybridCount	23.818	90.4177	30.9608	9.87634	3.64583	5.76346
cdc13endog_SW130p_TR2_220412	cdc13endog	mad2WTymEGFP	cdc13_gs_red	SW130p	220415_SW130p_TR2_s10_04	Cell_252	1	Nucleus	HybridCount	1	90.4177	30.9608	9.87634	3.64583	5.76346
cdc13endog_SW130p_TR2_220412	cdc13endog	mad2WTymEGFP	cdc13_gs_red	SW130p	220415_SW130p_TR2_s10_04	Cell_252	1	Cytoplasm	HybridCount	22.818	90.4177	30.9608	9.87634	3.64583	5.76346
cdc13endog_SW130p_TR2_220412	cdc13endog	mad2WTymEGFP	cdc13_gs_red	SW130p	220415_SW130p_TR2_s10_04	Cell_254	1	WholeCell	SpotCount	10	68.7411	23.7656	8.18081	3.53543	4.76298
cdc13endog_SW130p_TR2_220412	cdc13endog	mad2WTymEGFP	cdc13_gs_red	SW130p	220415_SW130p_TR2_s10_04	Cell_254	1	Nucleus	SpotCount	1	68.7411	23.7656	8.18081	3.53543	4.76298
cdc13endog_SW130p_TR2_220412	cdc13endog	mad2WTymEGFP	cdc13_gs_red	SW130p	220415_SW130p_TR2_s10_04	Cell_254	1	Cytoplasm	SpotCount	9	68.7411	23.7656	8.18081	3.53543	4.76298
cdc13endog_SW130p_TR2_220412	cdc13endog	mad2WTymEGFP	cdc13_gs_red	SW130p	220415_SW130p_TR2_s10_04	Cell_254	1	WholeCell	IntensityCount	9.82923	68.7411	23.7656	8.18081	3.53543	4.76298
cdc13endog_SW130p_TR2_220412	cdc13endog	mad2WTymEGFP	cdc13_gs_red	SW130p	220415_SW130p_TR2_s10_04	Cell_254	1	Nucleus	IntensityCount	1.61529	68.7411	23.7656	8.18081	3.53543	4.76298
cdc13endog_SW130p_TR2_220412	cdc13endog	mad2WTymEGFP	cdc13_gs_red	SW130p	220415_SW130p_TR2_s10_04	Cell_254	1	Cytoplasm	IntensityCount	8.21394	68.7411	23.7656	8.18081	3.53543	4.76298
cdc13endog_SW130p_TR2_220412	cdc13endog	mad2WTymEGFP	cdc13_gs_red	SW130p	220415_SW130p_TR2_s10_04	Cell_254	1	WholeCell	HybridCount	10	68.7411	23.7656	8.18081	3.53543	4.76298
cdc13endog_SW130p_TR2_220412	cdc13endog	mad2WTymEGFP	cdc13_gs_red	SW130p	220415_SW130p_TR2_s10_04	Cell_254	1	Nucleus	HybridCount	1	68.7411	23.7656	8.18081	3.53543	4.76298
cdc13endog_SW130p_TR2_220412	cdc13endog	mad2WTymEGFP	cdc13_gs_red	SW130p	220415_SW130p_TR2_s10_04	Cell_254	1	Cytoplasm	HybridCount	9	68.7411	23.7656	8.18081	3.53543	4.76298
cdc13endog_SW130p_TR2_220412	cdc13endog	mad2WTymEGFP	cdc13_gs_red	SW130p	220415_SW130p_TR2_s10_04	Cell_255	1	WholeCell	SpotCount	17	62.2031	22.1517	7.81113	3.44799	4.95987
cdc13endog_SW130p_TR2_220412	cdc13endog	mad2WTymEGFP	cdc13_gs_red	SW130p	220415_SW130p_TR2_s10_04	Cell_255	1	Nucleus	SpotCount	2	62.2031	22.1517	7.81113	3.44799	4.95987
cdc13endog_SW130p_TR2_220412	cdc13endog	mad2WTymEGFP	cdc13_gs_red	SW130p	220415_SW130p_TR2_s10_04	Cell_255	1	Cytoplasm	SpotCount	15	62.2031	22.1517	7.81113	3.44799	4.95987
cdc13endog_SW130p_TR2_220412	cdc13endog	mad2WTymEGFP	cdc13_gs_red	SW130p	220415_SW130p_TR2_s10_04	Cell_255	1	WholeCell	IntensityCount	17.6455	62.2031	22.1517	7.81113	3.44799	4.95987
cdc13endog_SW130p_TR2_220412	cdc13endog	mad2WTymEGFP	cdc13_gs_red	SW130p	220415_SW130p_TR2_s10_04	Cell_255	1	Nucleus	IntensityCount	3.89588	62.2031	22.1517	7.81113	3.44799	4.95987
cdc13endog_SW130p_TR2_220412	cdc13endog	mad2WTymEGFP	cdc13_gs_red	SW130p	220415_SW130p_TR2_s10_04	Cell_255	1	Cytoplasm	IntensityCount	13.7496	62.2031	22.1517	7.81113	3.44799	4.95987
cdc13endog_SW130p_TR2_220412	cdc13endog	mad2WTymEGFP	cdc13_gs_red	SW130p	220415_SW130p_TR2_s10_04	Cell_255	1	WholeCell	HybridCount	18.3164	62.2031	22.1517	7.81113	3.44799	4.95987
cdc13endog_SW130p_TR2_220412	cdc13endog	mad2WTymEGFP	cdc13_gs_red	SW130p	220415_SW130p_TR2_s10_04	Cell_255	1	Nucleus	HybridCount	3.31637	62.2031	22.1517	7.81113	3.44799	4.95987
cdc13endog_SW130p_TR2_220412	cdc13endog	mad2WTymEGFP	cdc13_gs_red	SW130p	220415_SW130p_TR2_s10_04	Cell_255	1	Cytoplasm	HybridCount	15	62.2031	22.1517	7.81113	3.44799	4.95987
cdc13endog_SW130p_TR2_220412	cdc13endog	mad2WTymEGFP	cdc13_gs_red	SW130p	220415_SW130p_TR2_s10_04	Cell_256	1	WholeCell	SpotCount	18	62.976	23.6241	8.49336	3.29268	4.69045
cdc13endog_SW130p_TR2_220412	cdc13endog	mad2WTymEGFP	cdc13_gs_red	SW130p	220415_SW130p_TR2_s10_04	Cell_256	1	Nucleus	SpotCount	1	62.976	23.6241	8.49336	3.29268	4.69045
cdc13endog_SW130p_TR2_220412	cdc13endog	mad2WTymEGFP	cdc13_gs_red	SW130p	220415_SW130p_TR2_s10_04	Cell_256	1	Cytoplasm	SpotCount	17	62.976	23.6241	8.49336	3.29268	4.69045
cdc13endog_SW130p_TR2_220412	cdc13endog	mad2WTymEGFP	cdc13_gs_red	SW130p	220415_SW130p_TR2_s10_04	Cell_256	1	WholeCell	IntensityCount	18.0903	62.976	23.6241	8.49336	3.29268	4.69045
cdc13endog_SW130p_TR2_220412	cdc13endog	mad2WTymEGFP	cdc13_gs_red	SW130p	220415_SW130p_TR2_s10_04	Cell_256	1	Nucleus	IntensityCount	0.497759	62.976	23.6241	8.49336	3.29268	4.69045
cdc13endog_SW130p_TR2_220412	cdc13endog	mad2WTymEGFP	cdc13_gs_red	SW130p	220415_SW130p_TR2_s10_04	Cell_256	1	Cytoplasm	IntensityCount	17.5926	62.976	23.6241	8.49336	3.29268	4.69045
cdc13endog_SW130p_TR2_220412	cdc13endog	mad2WTymEGFP	cdc13_gs_red	SW130p	220415_SW130p_TR2_s10_04	Cell_256	1	WholeCell	HybridCount	19.1536	62.976	23.6241	8.49336	3.29268	4.69045
cdc13endog_SW130p_TR2_220412	cdc13endog	mad2WTymEGFP	cdc13_gs_red	SW130p	220415_SW130p_TR2_s10_04	Cell_256	1	Nucleus	HybridCount	1	62.976	23.6241	8.49336	3.29268	4.69045
cdc13endog_SW130p_TR2_220412	cdc13endog	mad2WTymEGFP	cdc13_gs_red	SW130p	220415_SW130p_TR2_s10_04	Cell_256	1	Cytoplasm	HybridCount	18.1536	62.976	23.6241	8.49336	3.29268	4.69045
cdc13endog_SW130p_TR2_220412	cdc13endog	mad2WTymEGFP	cdc13_gs_red	SW130p	220415_SW130p_TR2_s10_04	Cell_258	1	WholeCell	SpotCount	10	53.7492	20.8419	7.02747	3.40826	5.66178
cdc13endog_SW130p_TR2_220412	cdc13endog	mad2WTymEGFP	cdc13_gs_red	SW130p	220415_SW130p_TR2_s10_04	Cell_258	1	Nucleus	SpotCount	2	53.7492	20.8419	7.02747	3.40826	5.66178
cdc13endog_SW130p_TR2_220412	cdc13endog	mad2WTymEGFP	cdc13_gs_red	SW130p	220415_SW130p_TR2_s10_04	Cell_258	1	Cytoplasm	SpotCount	8	53.7492	20.8419	7.02747	3.40826	5.66178
cdc13endog_SW130p_TR2_220412	cdc13endog	mad2WTymEGFP	cdc13_gs_red	SW130p	220415_SW130p_TR2_s10_04	Cell_258	1	WholeCell	IntensityCount	12.8816	53.7492	20.8419	7.02747	3.40826	5.66178
cdc13endog_SW130p_TR2_220412	cdc13endog	mad2WTymEGFP	cdc13_gs_red	SW130p	220415_SW130p_TR2_s10_04	Cell_258	1	Nucleus	IntensityCount	2.42826	53.7492	20.8419	7.02747	3.40826	5.66178
cdc13endog_SW130p_TR2_220412	cdc13endog	mad2WTymEGFP	cdc13_gs_red	SW130p	220415_SW130p_TR2_s10_04	Cell_258	1	Cytoplasm	IntensityCount	10.4534	53.7492	20.8419	7.02747	3.40826	5.66178
cdc13endog_SW130p_TR2_220412	cdc13endog	mad2WTymEGFP	cdc13_gs_red	SW130p	220415_SW130p_TR2_s10_04	Cell_258	1	WholeCell	HybridCount	11.3329	53.7492	20.8419	7.02747	3.40826	5.66178
cdc13endog_SW130p_TR2_220412	cdc13endog	mad2WTymEGFP	cdc13_gs_red	SW130p	220415_SW130p_TR2_s10_04	Cell_258	1	Nucleus	HybridCount	2	53.7492	20.8419	7.02747	3.40826	5.66178
cdc13endog_SW130p_TR2_220412	cdc13endog	mad2WTymEGFP	cdc13_gs_red	SW130p	220415_SW130p_TR2_s10_04	Cell_258	1	Cytoplasm	HybridCount	9.33286	53.7492	20.8419	7.02747	3.40826	5.66178
cdc13endog_SW130p_TR2_220412	cdc13endog	mad2WTymEGFP	cdc13_gs_red	SW130p	220415_SW130p_TR2_s10_04	Cell_26	1	WholeCell	SpotCount	15	61.1823	23.3241	7.85796	3.40389	4.93297
cdc13endog_SW130p_TR2_220412	cdc13endog	mad2WTymEGFP	cdc13_gs_red	SW130p	220415_SW130p_TR2_s10_04	Cell_26	1	Nucleus	SpotCount	3	61.1823	23.3241	7.85796	3.40389	4.93297
cdc13endog_SW130p_TR2_220412	cdc13endog	mad2WTymEGFP	cdc13_gs_red	SW130p	220415_SW130p_TR2_s10_04	Cell_26	1	Cytoplasm	SpotCount	12	61.1823	23.3241	7.85796	3.40389	4.93297
cdc13endog_SW130p_TR2_220412	cdc13endog	mad2WTymEGFP	cdc13_gs_red	SW130p	220415_SW130p_TR2_s10_04	Cell_26	1	WholeCell	IntensityCount	12.8492	61.1823	23.3241	7.85796	3.40389	4.93297
cdc13endog_SW130p_TR2_220412	cdc13endog	mad2WTymEGFP	cdc13_gs_red	SW130p	220415_SW130p_TR2_s10_04	Cell_26	1	Nucleus	IntensityCount	3.21826	61.1823	23.3241	7.85796	3.40389	4.93297
cdc13endog_SW130p_TR2_220412	cdc13endog	mad2WTymEGFP	cdc13_gs_red	SW130p	220415_SW130p_TR2_s10_04	Cell_26	1	Cytoplasm	IntensityCount	9.63095	61.1823	23.3241	7.85796	3.40389	4.93297
cdc13endog_SW130p_TR2_220412	cdc13endog	mad2WTymEGFP	cdc13_gs_red	SW130p	220415_SW130p_TR2_s10_04	Cell_26	1	WholeCell	HybridCount	15.7874	61.1823	23.3241	7.85796	3.40389	4.93297
cdc13endog_SW130p_TR2_220412	cdc13endog	mad2WTymEGFP	cdc13_gs_red	SW130p	220415_SW130p_TR2_s10_04	Cell_26	1	Nucleus	HybridCount	3.78742	61.1823	23.3241	7.85796	3.40389	4.93297
cdc13endog_SW130p_TR2_220412	cdc13endog	mad2WTymEGFP	cdc13_gs_red	SW130p	220415_SW130p_TR2_s10_04	Cell_26	1	Cytoplasm	HybridCount	12	61.1823	23.3241	7.85796	3.40389	4.93297
cdc13endog_SW130p_TR2_220412	cdc13endog	mad2WTymEGFP	cdc13_gs_red	SW130p	220415_SW130p_TR2_s10_04	Cell_260	1	WholeCell	SpotCount	18	79.5417	28.1491	9.7949	3.4208	5.26632
cdc13endog_SW130p_TR2_220412	cdc13endog	mad2WTymEGFP	cdc13_gs_red	SW130p	220415_SW130p_TR2_s10_04	Cell_260	1	Nucleus	SpotCount	2	79.5417	28.1491	9.7949	3.4208	5.26632
cdc13endog_SW130p_TR2_220412	cdc13endog	mad2WTymEGFP	cdc13_gs_red	SW130p	220415_SW130p_TR2_s10_04	Cell_260	1	Cytoplasm	SpotCount	16	79.5417	28.1491	9.7949	3.4208	5.26632
cdc13endog_SW130p_TR2_220412	cdc13endog	mad2WTymEGFP	cdc13_gs_red	SW130p	220415_SW130p_TR2_s10_04	Cell_260	1	WholeCell	IntensityCount	19.0462	79.5417	28.1491	9.7949	3.4208	5.26632
cdc13endog_SW130p_TR2_220412	cdc13endog	mad2WTymEGFP	cdc13_gs_red	SW130p	220415_SW130p_TR2_s10_04	Cell_260	1	Nucleus	IntensityCount	2.51042	79.5417	28.1491	9.7949	3.4208	5.26632
cdc13endog_SW130p_TR2_220412	cdc13endog	mad2WTymEGFP	cdc13_gs_red	SW130p	220415_SW130p_TR2_s10_04	Cell_260	1	Cytoplasm	IntensityCount	16.5358	79.5417	28.1491	9.7949	3.4208	5.26632
cdc13endog_SW130p_TR2_220412	cdc13endog	mad2WTymEGFP	cdc13_gs_red	SW130p	220415_SW130p_TR2_s10_04	Cell_260	1	WholeCell	HybridCount	18	79.5417	28.1491	9.7949	3.4208	5.26632
cdc13endog_SW130p_TR2_220412	cdc13endog	mad2WTymEGFP	cdc13_gs_red	SW130p	220415_SW130p_TR2_s10_04	Cell_260	1	Nucleus	HybridCount	2	79.5417	28.1491	9.7949	3.4208	5.26632
cdc13endog_SW130p_TR2_220412	cdc13endog	mad2WTymEGFP	cdc13_gs_red	SW130p	220415_SW130p_TR2_s10_04	Cell_260	1	Cytoplasm	HybridCount	16	79.5417	28.1491	9.7949	3.4208	5.26632
cdc13endog_SW130p_TR2_220412	cdc13endog	mad2WTymEGFP	cdc13_gs_red	SW130p	220415_SW130p_TR2_s10_04	Cell_261	1	WholeCell	SpotCount	15	71.8743	26.0746	8.8283	3.45249	4.70257
cdc13endog_SW130p_TR2_220412	cdc13endog	mad2WTymEGFP	cdc13_gs_red	SW130p	220415_SW130p_TR2_s10_04	Cell_261	1	Nucleus	SpotCount	1	71.8743	26.0746	8.8283	3.45249	4.70257
cdc13endog_SW130p_TR2_220412	cdc13endog	mad2WTymEGFP	cdc13_gs_red	SW130p	220415_SW130p_TR2_s10_04	Cell_261	1	Cytoplasm	SpotCount	14	71.8743	26.0746	8.8283	3.45249	4.70257
cdc13endog_SW130p_TR2_220412	cdc13endog	mad2WTymEGFP	cdc13_gs_red	SW130p	220415_SW130p_TR2_s10_04	Cell_261	1	WholeCell	IntensityCount	14.0316	71.8743	26.0746	8.8283	3.45249	4.70257
cdc13endog_SW130p_TR2_220412	cdc13endog	mad2WTymEGFP	cdc13_gs_red	SW130p	220415_SW130p_TR2_s10_04	Cell_261	1	Nucleus	IntensityCount	1.06853	71.8743	26.0746	8.8283	3.45249	4.70257
cdc13endog_SW130p_TR2_220412	cdc13endog	mad2WTymEGFP	cdc13_gs_red	SW130p	220415_SW130p_TR2_s10_04	Cell_261	1	Cytoplasm	IntensityCount	12.9631	71.8743	26.0746	8.8283	3.45249	4.70257
cdc13endog_SW130p_TR2_220412	cdc13endog	mad2WTymEGFP	cdc13_gs_red	SW130p	220415_SW130p_TR2_s10_04	Cell_261	1	WholeCell	HybridCount	15	71.8743	26.0746	8.8283	3.45249	4.70257
cdc13endog_SW130p_TR2_220412	cdc13endog	mad2WTymEGFP	cdc13_gs_red	SW130p	220415_SW130p_TR2_s10_04	Cell_261	1	Nucleus	HybridCount	1	71.8743	26.0746	8.8283	3.45249	4.70257
cdc13endog_SW130p_TR2_220412	cdc13endog	mad2WTymEGFP	cdc13_gs_red	SW130p	220415_SW130p_TR2_s10_04	Cell_261	1	Cytoplasm	HybridCount	14	71.8743	26.0746	8.8283	3.45249	4.70257
cdc13endog_SW130p_TR2_220412	cdc13endog	mad2WTymEGFP	cdc13_gs_red	SW130p	220415_SW130p_TR2_s10_04	Cell_263	2	WholeCell	SpotCount	40	108.876	35.5069	11.7638	3.62389	5.02578
cdc13endog_SW130p_TR2_220412	cdc13endog	mad2WTymEGFP	cdc13_gs_red	SW130p	220415_SW130p_TR2_s10_04	Cell_263	2	Nucleus	SpotCount	5	108.876	35.5069	11.7638	3.62389	5.02578
cdc13endog_SW130p_TR2_220412	cdc13endog	mad2WTymEGFP	cdc13_gs_red	SW130p	220415_SW130p_TR2_s10_04	Cell_263	2	Cytoplasm	SpotCount	35	108.876	35.5069	11.7638	3.62389	5.02578
cdc13endog_SW130p_TR2_220412	cdc13endog	mad2WTymEGFP	cdc13_gs_red	SW130p	220415_SW130p_TR2_s10_04	Cell_263	2	WholeCell	IntensityCount	41.4523	108.876	35.5069	11.7638	3.62389	5.02578
cdc13endog_SW130p_TR2_220412	cdc13endog	mad2WTymEGFP	cdc13_gs_red	SW130p	220415_SW130p_TR2_s10_04	Cell_263	2	Nucleus	IntensityCount	4.29266	108.876	35.5069	11.7638	3.62389	5.02578
cdc13endog_SW130p_TR2_220412	cdc13endog	mad2WTymEGFP	cdc13_gs_red	SW130p	220415_SW130p_TR2_s10_04	Cell_263	2	Cytoplasm	IntensityCount	37.1597	108.876	35.5069	11.7638	3.62389	5.02578
cdc13endog_SW130p_TR2_220412	cdc13endog	mad2WTymEGFP	cdc13_gs_red	SW130p	220415_SW130p_TR2_s10_04	Cell_263	2	WholeCell	HybridCount	40	108.876	35.5069	11.7638	3.62389	5.02578
cdc13endog_SW130p_TR2_220412	cdc13endog	mad2WTymEGFP	cdc13_gs_red	SW130p	220415_SW130p_TR2_s10_04	Cell_263	2	Nucleus	HybridCount	5	108.876	35.5069	11.7638	3.62389	5.02578
cdc13endog_SW130p_TR2_220412	cdc13endog	mad2WTymEGFP	cdc13_gs_red	SW130p	220415_SW130p_TR2_s10_04	Cell_263	2	Cytoplasm	HybridCount	35	108.876	35.5069	11.7638	3.62389	5.02578
cdc13endog_SW130p_TR2_220412	cdc13endog	mad2WTymEGFP	cdc13_gs_red	SW130p	220415_SW130p_TR2_s10_04	Cell_264	1	WholeCell	SpotCount	9	54.4804	21.3362	7.41432	3.31584	4.37879
cdc13endog_SW130p_TR2_220412	cdc13endog	mad2WTymEGFP	cdc13_gs_red	SW130p	220415_SW130p_TR2_s10_04	Cell_264	1	Nucleus	SpotCount	1	54.4804	21.3362	7.41432	3.31584	4.37879
cdc13endog_SW130p_TR2_220412	cdc13endog	mad2WTymEGFP	cdc13_gs_red	SW130p	220415_SW130p_TR2_s10_04	Cell_264	1	Cytoplasm	SpotCount	8	54.4804	21.3362	7.41432	3.31584	4.37879
cdc13endog_SW130p_TR2_220412	cdc13endog	mad2WTymEGFP	cdc13_gs_red	SW130p	220415_SW130p_TR2_s10_04	Cell_264	1	WholeCell	IntensityCount	9.14504	54.4804	21.3362	7.41432	3.31584	4.37879
cdc13endog_SW130p_TR2_220412	cdc13endog	mad2WTymEGFP	cdc13_gs_red	SW130p	220415_SW130p_TR2_s10_04	Cell_264	1	Nucleus	IntensityCount	1.18961	54.4804	21.3362	7.41432	3.31584	4.37879
cdc13endog_SW130p_TR2_220412	cdc13endog	mad2WTymEGFP	cdc13_gs_red	SW130p	220415_SW130p_TR2_s10_04	Cell_264	1	Cytoplasm	IntensityCount	7.95542	54.4804	21.3362	7.41432	3.31584	4.37879
cdc13endog_SW130p_TR2_220412	cdc13endog	mad2WTymEGFP	cdc13_gs_red	SW130p	220415_SW130p_TR2_s10_04	Cell_264	1	WholeCell	HybridCount	9.74008	54.4804	21.3362	7.41432	3.31584	4.37879
cdc13endog_SW130p_TR2_220412	cdc13endog	mad2WTymEGFP	cdc13_gs_red	SW130p	220415_SW130p_TR2_s10_04	Cell_264	1	Nucleus	HybridCount	1	54.4804	21.3362	7.41432	3.31584	4.37879
cdc13endog_SW130p_TR2_220412	cdc13endog	mad2WTymEGFP	cdc13_gs_red	SW130p	220415_SW130p_TR2_s10_04	Cell_264	1	Cytoplasm	HybridCount	8.74008	54.4804	21.3362	7.41432	3.31584	4.37879
cdc13endog_SW130p_TR2_220412	cdc13endog	mad2WTymEGFP	cdc13_gs_red	SW130p	220415_SW130p_TR2_s10_04	Cell_265	1	WholeCell	SpotCount	23	94.0979	33.293	10.4983	3.58886	4.47442
cdc13endog_SW130p_TR2_220412	cdc13endog	mad2WTymEGFP	cdc13_gs_red	SW130p	220415_SW130p_TR2_s10_04	Cell_265	1	Nucleus	SpotCount	4	94.0979	33.293	10.4983	3.58886	4.47442
cdc13endog_SW130p_TR2_220412	cdc13endog	mad2WTymEGFP	cdc13_gs_red	SW130p	220415_SW130p_TR2_s10_04	Cell_265	1	Cytoplasm	SpotCount	19	94.0979	33.293	10.4983	3.58886	4.47442
cdc13endog_SW130p_TR2_220412	cdc13endog	mad2WTymEGFP	cdc13_gs_red	SW130p	220415_SW130p_TR2_s10_04	Cell_265	1	WholeCell	IntensityCount	21.7727	94.0979	33.293	10.4983	3.58886	4.47442
cdc13endog_SW130p_TR2_220412	cdc13endog	mad2WTymEGFP	cdc13_gs_red	SW130p	220415_SW130p_TR2_s10_04	Cell_265	1	Nucleus	IntensityCount	3.8051	94.0979	33.293	10.4983	3.58886	4.47442
cdc13endog_SW130p_TR2_220412	cdc13endog	mad2WTymEGFP	cdc13_gs_red	SW130p	220415_SW130p_TR2_s10_04	Cell_265	1	Cytoplasm	IntensityCount	17.9676	94.0979	33.293	10.4983	3.58886	4.47442
cdc13endog_SW130p_TR2_220412	cdc13endog	mad2WTymEGFP	cdc13_gs_red	SW130p	220415_SW130p_TR2_s10_04	Cell_265	1	WholeCell	HybridCount	23.7658	94.0979	33.293	10.4983	3.58886	4.47442
cdc13endog_SW130p_TR2_220412	cdc13endog	mad2WTymEGFP	cdc13_gs_red	SW130p	220415_SW130p_TR2_s10_04	Cell_265	1	Nucleus	HybridCount	4	94.0979	33.293	10.4983	3.58886	4.47442
cdc13endog_SW130p_TR2_220412	cdc13endog	mad2WTymEGFP	cdc13_gs_red	SW130p	220415_SW130p_TR2_s10_04	Cell_265	1	Cytoplasm	HybridCount	19.7658	94.0979	33.293	10.4983	3.58886	4.47442
cdc13endog_SW130p_TR2_220412	cdc13endog	mad2WTymEGFP	cdc13_gs_red	SW130p	220415_SW130p_TR2_s10_04	Cell_267	1	WholeCell	SpotCount	30	112.611	35.8386	11.9563	3.65409	5.05113
cdc13endog_SW130p_TR2_220412	cdc13endog	mad2WTymEGFP	cdc13_gs_red	SW130p	220415_SW130p_TR2_s10_04	Cell_267	1	Nucleus	SpotCount	3	112.611	35.8386	11.9563	3.65409	5.05113
cdc13endog_SW130p_TR2_220412	cdc13endog	mad2WTymEGFP	cdc13_gs_red	SW130p	220415_SW130p_TR2_s10_04	Cell_267	1	Cytoplasm	SpotCount	27	112.611	35.8386	11.9563	3.65409	5.05113
cdc13endog_SW130p_TR2_220412	cdc13endog	mad2WTymEGFP	cdc13_gs_red	SW130p	220415_SW130p_TR2_s10_04	Cell_267	1	WholeCell	IntensityCount	35.8942	112.611	35.8386	11.9563	3.65409	5.05113
cdc13endog_SW130p_TR2_220412	cdc13endog	mad2WTymEGFP	cdc13_gs_red	SW130p	220415_SW130p_TR2_s10_04	Cell_267	1	Nucleus	IntensityCount	5.85056	112.611	35.8386	11.9563	3.65409	5.05113
cdc13endog_SW130p_TR2_220412	cdc13endog	mad2WTymEGFP	cdc13_gs_red	SW130p	220415_SW130p_TR2_s10_04	Cell_267	1	Cytoplasm	IntensityCount	30.0436	112.611	35.8386	11.9563	3.65409	5.05113
cdc13endog_SW130p_TR2_220412	cdc13endog	mad2WTymEGFP	cdc13_gs_red	SW130p	220415_SW130p_TR2_s10_04	Cell_267	1	WholeCell	HybridCount	34.7393	112.611	35.8386	11.9563	3.65409	5.05113
cdc13endog_SW130p_TR2_220412	cdc13endog	mad2WTymEGFP	cdc13_gs_red	SW130p	220415_SW130p_TR2_s10_04	Cell_267	1	Nucleus	HybridCount	5.20087	112.611	35.8386	11.9563	3.65409	5.05113
cdc13endog_SW130p_TR2_220412	cdc13endog	mad2WTymEGFP	cdc13_gs_red	SW130p	220415_SW130p_TR2_s10_04	Cell_267	1	Cytoplasm	HybridCount	29.5384	112.611	35.8386	11.9563	3.65409	5.05113
cdc13endog_SW130p_TR2_220412	cdc13endog	mad2WTymEGFP	cdc13_gs_red	SW130p	220415_SW130p_TR2_s10_04	Cell_268	1	WholeCell	SpotCount	19	85.957	27.4984	8.28041	3.96588	5.99246
cdc13endog_SW130p_TR2_220412	cdc13endog	mad2WTymEGFP	cdc13_gs_red	SW130p	220415_SW130p_TR2_s10_04	Cell_268	1	Nucleus	SpotCount	2	85.957	27.4984	8.28041	3.96588	5.99246
cdc13endog_SW130p_TR2_220412	cdc13endog	mad2WTymEGFP	cdc13_gs_red	SW130p	220415_SW130p_TR2_s10_04	Cell_268	1	Cytoplasm	SpotCount	17	85.957	27.4984	8.28041	3.96588	5.99246
cdc13endog_SW130p_TR2_220412	cdc13endog	mad2WTymEGFP	cdc13_gs_red	SW130p	220415_SW130p_TR2_s10_04	Cell_268	1	WholeCell	IntensityCount	23.3972	85.957	27.4984	8.28041	3.96588	5.99246
cdc13endog_SW130p_TR2_220412	cdc13endog	mad2WTymEGFP	cdc13_gs_red	SW130p	220415_SW130p_TR2_s10_04	Cell_268	1	Nucleus	IntensityCount	2.2577	85.957	27.4984	8.28041	3.96588	5.99246
cdc13endog_SW130p_TR2_220412	cdc13endog	mad2WTymEGFP	cdc13_gs_red	SW130p	220415_SW130p_TR2_s10_04	Cell_268	1	Cytoplasm	IntensityCount	21.1395	85.957	27.4984	8.28041	3.96588	5.99246
cdc13endog_SW130p_TR2_220412	cdc13endog	mad2WTymEGFP	cdc13_gs_red	SW130p	220415_SW130p_TR2_s10_04	Cell_268	1	WholeCell	HybridCount	21.239	85.957	27.4984	8.28041	3.96588	5.99246
cdc13endog_SW130p_TR2_220412	cdc13endog	mad2WTymEGFP	cdc13_gs_red	SW130p	220415_SW130p_TR2_s10_04	Cell_268	1	Nucleus	HybridCount	2	85.957	27.4984	8.28041	3.96588	5.99246
cdc13endog_SW130p_TR2_220412	cdc13endog	mad2WTymEGFP	cdc13_gs_red	SW130p	220415_SW130p_TR2_s10_04	Cell_268	1	Cytoplasm	HybridCount	19.239	85.957	27.4984	8.28041	3.96588	5.99246
cdc13endog_SW130p_TR2_220412	cdc13endog	mad2WTymEGFP	cdc13_gs_red	SW130p	220415_SW130p_TR2_s10_04	Cell_269	1	WholeCell	SpotCount	22	96.4513	31.1192	10.1698	3.70756	5.40208
cdc13endog_SW130p_TR2_220412	cdc13endog	mad2WTymEGFP	cdc13_gs_red	SW130p	220415_SW130p_TR2_s10_04	Cell_269	1	Nucleus	SpotCount	4	96.4513	31.1192	10.1698	3.70756	5.40208
cdc13endog_SW130p_TR2_220412	cdc13endog	mad2WTymEGFP	cdc13_gs_red	SW130p	220415_SW130p_TR2_s10_04	Cell_269	1	Cytoplasm	SpotCount	18	96.4513	31.1192	10.1698	3.70756	5.40208
cdc13endog_SW130p_TR2_220412	cdc13endog	mad2WTymEGFP	cdc13_gs_red	SW130p	220415_SW130p_TR2_s10_04	Cell_269	1	WholeCell	IntensityCount	27.5437	96.4513	31.1192	10.1698	3.70756	5.40208
cdc13endog_SW130p_TR2_220412	cdc13endog	mad2WTymEGFP	cdc13_gs_red	SW130p	220415_SW130p_TR2_s10_04	Cell_269	1	Nucleus	IntensityCount	5.74509	96.4513	31.1192	10.1698	3.70756	5.40208
cdc13endog_SW130p_TR2_220412	cdc13endog	mad2WTymEGFP	cdc13_gs_red	SW130p	220415_SW130p_TR2_s10_04	Cell_269	1	Cytoplasm	IntensityCount	21.7986	96.4513	31.1192	10.1698	3.70756	5.40208
cdc13endog_SW130p_TR2_220412	cdc13endog	mad2WTymEGFP	cdc13_gs_red	SW130p	220415_SW130p_TR2_s10_04	Cell_269	1	WholeCell	HybridCount	24.2122	96.4513	31.1192	10.1698	3.70756	5.40208
cdc13endog_SW130p_TR2_220412	cdc13endog	mad2WTymEGFP	cdc13_gs_red	SW130p	220415_SW130p_TR2_s10_04	Cell_269	1	Nucleus	HybridCount	5.09774	96.4513	31.1192	10.1698	3.70756	5.40208
cdc13endog_SW130p_TR2_220412	cdc13endog	mad2WTymEGFP	cdc13_gs_red	SW130p	220415_SW130p_TR2_s10_04	Cell_269	1	Cytoplasm	HybridCount	19.1145	96.4513	31.1192	10.1698	3.70756	5.40208
cdc13endog_SW130p_TR2_220412	cdc13endog	mad2WTymEGFP	cdc13_gs_red	SW130p	220415_SW130p_TR2_s10_04	Cell_27	1	WholeCell	SpotCount	20	97.9996	35.2259	11.4305	3.48588	4.27781
cdc13endog_SW130p_TR2_220412	cdc13endog	mad2WTymEGFP	cdc13_gs_red	SW130p	220415_SW130p_TR2_s10_04	Cell_27	1	Nucleus	SpotCount	2	97.9996	35.2259	11.4305	3.48588	4.27781
cdc13endog_SW130p_TR2_220412	cdc13endog	mad2WTymEGFP	cdc13_gs_red	SW130p	220415_SW130p_TR2_s10_04	Cell_27	1	Cytoplasm	SpotCount	18	97.9996	35.2259	11.4305	3.48588	4.27781
cdc13endog_SW130p_TR2_220412	cdc13endog	mad2WTymEGFP	cdc13_gs_red	SW130p	220415_SW130p_TR2_s10_04	Cell_27	1	WholeCell	IntensityCount	18.5855	97.9996	35.2259	11.4305	3.48588	4.27781
cdc13endog_SW130p_TR2_220412	cdc13endog	mad2WTymEGFP	cdc13_gs_red	SW130p	220415_SW130p_TR2_s10_04	Cell_27	1	Nucleus	IntensityCount	1.88609	97.9996	35.2259	11.4305	3.48588	4.27781
cdc13endog_SW130p_TR2_220412	cdc13endog	mad2WTymEGFP	cdc13_gs_red	SW130p	220415_SW130p_TR2_s10_04	Cell_27	1	Cytoplasm	IntensityCount	16.6994	97.9996	35.2259	11.4305	3.48588	4.27781
cdc13endog_SW130p_TR2_220412	cdc13endog	mad2WTymEGFP	cdc13_gs_red	SW130p	220415_SW130p_TR2_s10_04	Cell_27	1	WholeCell	HybridCount	20	97.9996	35.2259	11.4305	3.48588	4.27781
cdc13endog_SW130p_TR2_220412	cdc13endog	mad2WTymEGFP	cdc13_gs_red	SW130p	220415_SW130p_TR2_s10_04	Cell_27	1	Nucleus	HybridCount	2	97.9996	35.2259	11.4305	3.48588	4.27781
cdc13endog_SW130p_TR2_220412	cdc13endog	mad2WTymEGFP	cdc13_gs_red	SW130p	220415_SW130p_TR2_s10_04	Cell_27	1	Cytoplasm	HybridCount	18	97.9996	35.2259	11.4305	3.48588	4.27781
cdc13endog_SW130p_TR2_220412	cdc13endog	mad2WTymEGFP	cdc13_gs_red	SW130p	220415_SW130p_TR2_s10_04	Cell_270	1	WholeCell	SpotCount	21	85.4436	30.0228	10.4687	3.41462	4.04502
cdc13endog_SW130p_TR2_220412	cdc13endog	mad2WTymEGFP	cdc13_gs_red	SW130p	220415_SW130p_TR2_s10_04	Cell_270	1	Nucleus	SpotCount	1	85.4436	30.0228	10.4687	3.41462	4.04502
cdc13endog_SW130p_TR2_220412	cdc13endog	mad2WTymEGFP	cdc13_gs_red	SW130p	220415_SW130p_TR2_s10_04	Cell_270	1	Cytoplasm	SpotCount	20	85.4436	30.0228	10.4687	3.41462	4.04502
cdc13endog_SW130p_TR2_220412	cdc13endog	mad2WTymEGFP	cdc13_gs_red	SW130p	220415_SW130p_TR2_s10_04	Cell_270	1	WholeCell	IntensityCount	19.9218	85.4436	30.0228	10.4687	3.41462	4.04502
cdc13endog_SW130p_TR2_220412	cdc13endog	mad2WTymEGFP	cdc13_gs_red	SW130p	220415_SW130p_TR2_s10_04	Cell_270	1	Nucleus	IntensityCount	0.726263	85.4436	30.0228	10.4687	3.41462	4.04502
cdc13endog_SW130p_TR2_220412	cdc13endog	mad2WTymEGFP	cdc13_gs_red	SW130p	220415_SW130p_TR2_s10_04	Cell_270	1	Cytoplasm	IntensityCount	19.1955	85.4436	30.0228	10.4687	3.41462	4.04502
cdc13endog_SW130p_TR2_220412	cdc13endog	mad2WTymEGFP	cdc13_gs_red	SW130p	220415_SW130p_TR2_s10_04	Cell_270	1	WholeCell	HybridCount	21	85.4436	30.0228	10.4687	3.41462	4.04502
cdc13endog_SW130p_TR2_220412	cdc13endog	mad2WTymEGFP	cdc13_gs_red	SW130p	220415_SW130p_TR2_s10_04	Cell_270	1	Nucleus	HybridCount	1	85.4436	30.0228	10.4687	3.41462	4.04502
cdc13endog_SW130p_TR2_220412	cdc13endog	mad2WTymEGFP	cdc13_gs_red	SW130p	220415_SW130p_TR2_s10_04	Cell_270	1	Cytoplasm	HybridCount	20	85.4436	30.0228	10.4687	3.41462	4.04502
cdc13endog_SW130p_TR2_220412	cdc13endog	mad2WTymEGFP	cdc13_gs_red	SW130p	220415_SW130p_TR2_s10_04	Cell_128	1	WholeCell	SpotCount	21	108.502	36.3075	11.1688	3.73081	5.32744
cdc13endog_SW130p_TR2_220412	cdc13endog	mad2WTymEGFP	cdc13_gs_red	SW130p	220415_SW130p_TR2_s10_04	Cell_128	1	Nucleus	SpotCount	4	108.502	36.3075	11.1688	3.73081	5.32744
cdc13endog_SW130p_TR2_220412	cdc13endog	mad2WTymEGFP	cdc13_gs_red	SW130p	220415_SW130p_TR2_s10_04	Cell_128	1	Cytoplasm	SpotCount	17	108.502	36.3075	11.1688	3.73081	5.32744
cdc13endog_SW130p_TR2_220412	cdc13endog	mad2WTymEGFP	cdc13_gs_red	SW130p	220415_SW130p_TR2_s10_04	Cell_128	1	WholeCell	IntensityCount	24.0029	108.502	36.3075	11.1688	3.73081	5.32744
cdc13endog_SW130p_TR2_220412	cdc13endog	mad2WTymEGFP	cdc13_gs_red	SW130p	220415_SW130p_TR2_s10_04	Cell_128	1	Nucleus	IntensityCount	3.4054	108.502	36.3075	11.1688	3.73081	5.32744
cdc13endog_SW130p_TR2_220412	cdc13endog	mad2WTymEGFP	cdc13_gs_red	SW130p	220415_SW130p_TR2_s10_04	Cell_128	1	Cytoplasm	IntensityCount	20.5975	108.502	36.3075	11.1688	3.73081	5.32744
cdc13endog_SW130p_TR2_220412	cdc13endog	mad2WTymEGFP	cdc13_gs_red	SW130p	220415_SW130p_TR2_s10_04	Cell_128	1	WholeCell	HybridCount	21	108.502	36.3075	11.1688	3.73081	5.32744
cdc13endog_SW130p_TR2_220412	cdc13endog	mad2WTymEGFP	cdc13_gs_red	SW130p	220415_SW130p_TR2_s10_04	Cell_128	1	Nucleus	HybridCount	4	108.502	36.3075	11.1688	3.73081	5.32744
cdc13endog_SW130p_TR2_220412	cdc13endog	mad2WTymEGFP	cdc13_gs_red	SW130p	220415_SW130p_TR2_s10_04	Cell_128	1	Cytoplasm	HybridCount	17	108.502	36.3075	11.1688	3.73081	5.32744
cdc13endog_SW130p_TR2_220412	cdc13endog	mad2WTymEGFP	cdc13_gs_red	SW130p	220415_SW130p_TR2_s10_04	Cell_129	1	WholeCell	SpotCount	22	74.9908	27.302	10.1793	3.23929	6.14273
cdc13endog_SW130p_TR2_220412	cdc13endog	mad2WTymEGFP	cdc13_gs_red	SW130p	220415_SW130p_TR2_s10_04	Cell_129	1	Nucleus	SpotCount	3	74.9908	27.302	10.1793	3.23929	6.14273
cdc13endog_SW130p_TR2_220412	cdc13endog	mad2WTymEGFP	cdc13_gs_red	SW130p	220415_SW130p_TR2_s10_04	Cell_129	1	Cytoplasm	SpotCount	19	74.9908	27.302	10.1793	3.23929	6.14273
cdc13endog_SW130p_TR2_220412	cdc13endog	mad2WTymEGFP	cdc13_gs_red	SW130p	220415_SW130p_TR2_s10_04	Cell_129	1	WholeCell	IntensityCount	23.3606	74.9908	27.302	10.1793	3.23929	6.14273
cdc13endog_SW130p_TR2_220412	cdc13endog	mad2WTymEGFP	cdc13_gs_red	SW130p	220415_SW130p_TR2_s10_04	Cell_129	1	Nucleus	IntensityCount	4.33199	74.9908	27.302	10.1793	3.23929	6.14273
cdc13endog_SW130p_TR2_220412	cdc13endog	mad2WTymEGFP	cdc13_gs_red	SW130p	220415_SW130p_TR2_s10_04	Cell_129	1	Cytoplasm	IntensityCount	19.0286	74.9908	27.302	10.1793	3.23929	6.14273
cdc13endog_SW130p_TR2_220412	cdc13endog	mad2WTymEGFP	cdc13_gs_red	SW130p	220415_SW130p_TR2_s10_04	Cell_129	1	WholeCell	HybridCount	22.9753	74.9908	27.302	10.1793	3.23929	6.14273
cdc13endog_SW130p_TR2_220412	cdc13endog	mad2WTymEGFP	cdc13_gs_red	SW130p	220415_SW130p_TR2_s10_04	Cell_129	1	Nucleus	HybridCount	3	74.9908	27.302	10.1793	3.23929	6.14273
cdc13endog_SW130p_TR2_220412	cdc13endog	mad2WTymEGFP	cdc13_gs_red	SW130p	220415_SW130p_TR2_s10_04	Cell_129	1	Cytoplasm	HybridCount	19.9753	74.9908	27.302	10.1793	3.23929	6.14273
cdc13endog_SW130p_TR2_220412	cdc13endog	mad2WTymEGFP	cdc13_gs_red	SW130p	220415_SW130p_TR2_s10_04	Cell_130	1	WholeCell	SpotCount	37	85.7483	32.1797	11.5921	3.2218	5.37505
cdc13endog_SW130p_TR2_220412	cdc13endog	mad2WTymEGFP	cdc13_gs_red	SW130p	220415_SW130p_TR2_s10_04	Cell_130	1	Nucleus	SpotCount	4	85.7483	32.1797	11.5921	3.2218	5.37505
cdc13endog_SW130p_TR2_220412	cdc13endog	mad2WTymEGFP	cdc13_gs_red	SW130p	220415_SW130p_TR2_s10_04	Cell_130	1	Cytoplasm	SpotCount	33	85.7483	32.1797	11.5921	3.2218	5.37505
cdc13endog_SW130p_TR2_220412	cdc13endog	mad2WTymEGFP	cdc13_gs_red	SW130p	220415_SW130p_TR2_s10_04	Cell_130	1	WholeCell	IntensityCount	45.4401	85.7483	32.1797	11.5921	3.2218	5.37505
cdc13endog_SW130p_TR2_220412	cdc13endog	mad2WTymEGFP	cdc13_gs_red	SW130p	220415_SW130p_TR2_s10_04	Cell_130	1	Nucleus	IntensityCount	6.92018	85.7483	32.1797	11.5921	3.2218	5.37505
cdc13endog_SW130p_TR2_220412	cdc13endog	mad2WTymEGFP	cdc13_gs_red	SW130p	220415_SW130p_TR2_s10_04	Cell_130	1	Cytoplasm	IntensityCount	38.5199	85.7483	32.1797	11.5921	3.2218	5.37505
cdc13endog_SW130p_TR2_220412	cdc13endog	mad2WTymEGFP	cdc13_gs_red	SW130p	220415_SW130p_TR2_s10_04	Cell_130	1	WholeCell	HybridCount	39.8496	85.7483	32.1797	11.5921	3.2218	5.37505
cdc13endog_SW130p_TR2_220412	cdc13endog	mad2WTymEGFP	cdc13_gs_red	SW130p	220415_SW130p_TR2_s10_04	Cell_130	1	Nucleus	HybridCount	5.90676	85.7483	32.1797	11.5921	3.2218	5.37505
cdc13endog_SW130p_TR2_220412	cdc13endog	mad2WTymEGFP	cdc13_gs_red	SW130p	220415_SW130p_TR2_s10_04	Cell_130	1	Cytoplasm	HybridCount	33.9428	85.7483	32.1797	11.5921	3.2218	5.37505
cdc13endog_SW130p_TR2_220412	cdc13endog	mad2WTymEGFP	cdc13_gs_red	SW130p	220415_SW130p_TR2_s10_04	Cell_131	1	WholeCell	SpotCount	15	73.9523	26.0471	8.34277	3.63361	5.35195
cdc13endog_SW130p_TR2_220412	cdc13endog	mad2WTymEGFP	cdc13_gs_red	SW130p	220415_SW130p_TR2_s10_04	Cell_131	1	Nucleus	SpotCount	2	73.9523	26.0471	8.34277	3.63361	5.35195
cdc13endog_SW130p_TR2_220412	cdc13endog	mad2WTymEGFP	cdc13_gs_red	SW130p	220415_SW130p_TR2_s10_04	Cell_131	1	Cytoplasm	SpotCount	13	73.9523	26.0471	8.34277	3.63361	5.35195
cdc13endog_SW130p_TR2_220412	cdc13endog	mad2WTymEGFP	cdc13_gs_red	SW130p	220415_SW130p_TR2_s10_04	Cell_131	1	WholeCell	IntensityCount	14.1096	73.9523	26.0471	8.34277	3.63361	5.35195
cdc13endog_SW130p_TR2_220412	cdc13endog	mad2WTymEGFP	cdc13_gs_red	SW130p	220415_SW130p_TR2_s10_04	Cell_131	1	Nucleus	IntensityCount	2.74935	73.9523	26.0471	8.34277	3.63361	5.35195
cdc13endog_SW130p_TR2_220412	cdc13endog	mad2WTymEGFP	cdc13_gs_red	SW130p	220415_SW130p_TR2_s10_04	Cell_131	1	Cytoplasm	IntensityCount	11.3603	73.9523	26.0471	8.34277	3.63361	5.35195
cdc13endog_SW130p_TR2_220412	cdc13endog	mad2WTymEGFP	cdc13_gs_red	SW130p	220415_SW130p_TR2_s10_04	Cell_131	1	WholeCell	HybridCount	15.9281	73.9523	26.0471	8.34277	3.63361	5.35195
cdc13endog_SW130p_TR2_220412	cdc13endog	mad2WTymEGFP	cdc13_gs_red	SW130p	220415_SW130p_TR2_s10_04	Cell_131	1	Nucleus	HybridCount	2.92812	73.9523	26.0471	8.34277	3.63361	5.35195
cdc13endog_SW130p_TR2_220412	cdc13endog	mad2WTymEGFP	cdc13_gs_red	SW130p	220415_SW130p_TR2_s10_04	Cell_131	1	Cytoplasm	HybridCount	13	73.9523	26.0471	8.34277	3.63361	5.35195
cdc13endog_SW130p_TR2_220412	cdc13endog	mad2WTymEGFP	cdc13_gs_red	SW130p	220415_SW130p_TR2_s10_04	Cell_132	1	WholeCell	SpotCount	18	79.6465	29.5074	9.94584	3.39173	5.03972
cdc13endog_SW130p_TR2_220412	cdc13endog	mad2WTymEGFP	cdc13_gs_red	SW130p	220415_SW130p_TR2_s10_04	Cell_132	1	Nucleus	SpotCount	2	79.6465	29.5074	9.94584	3.39173	5.03972
cdc13endog_SW130p_TR2_220412	cdc13endog	mad2WTymEGFP	cdc13_gs_red	SW130p	220415_SW130p_TR2_s10_04	Cell_132	1	Cytoplasm	SpotCount	16	79.6465	29.5074	9.94584	3.39173	5.03972
cdc13endog_SW130p_TR2_220412	cdc13endog	mad2WTymEGFP	cdc13_gs_red	SW130p	220415_SW130p_TR2_s10_04	Cell_132	1	WholeCell	IntensityCount	20.2787	79.6465	29.5074	9.94584	3.39173	5.03972
cdc13endog_SW130p_TR2_220412	cdc13endog	mad2WTymEGFP	cdc13_gs_red	SW130p	220415_SW130p_TR2_s10_04	Cell_132	1	Nucleus	IntensityCount	2.63397	79.6465	29.5074	9.94584	3.39173	5.03972
cdc13endog_SW130p_TR2_220412	cdc13endog	mad2WTymEGFP	cdc13_gs_red	SW130p	220415_SW130p_TR2_s10_04	Cell_132	1	Cytoplasm	IntensityCount	17.6447	79.6465	29.5074	9.94584	3.39173	5.03972
cdc13endog_SW130p_TR2_220412	cdc13endog	mad2WTymEGFP	cdc13_gs_red	SW130p	220415_SW130p_TR2_s10_04	Cell_132	1	WholeCell	HybridCount	18	79.6465	29.5074	9.94584	3.39173	5.03972
cdc13endog_SW130p_TR2_220412	cdc13endog	mad2WTymEGFP	cdc13_gs_red	SW130p	220415_SW130p_TR2_s10_04	Cell_132	1	Nucleus	HybridCount	2	79.6465	29.5074	9.94584	3.39173	5.03972
cdc13endog_SW130p_TR2_220412	cdc13endog	mad2WTymEGFP	cdc13_gs_red	SW130p	220415_SW130p_TR2_s10_04	Cell_132	1	Cytoplasm	HybridCount	16	79.6465	29.5074	9.94584	3.39173	5.03972
cdc13endog_SW130p_TR2_220412	cdc13endog	mad2WTymEGFP	cdc13_gs_red	SW130p	220415_SW130p_TR2_s10_04	Cell_136	1	WholeCell	SpotCount	10	46.1428	18.3196	6.69871	3.23294	5.27379
cdc13endog_SW130p_TR2_220412	cdc13endog	mad2WTymEGFP	cdc13_gs_red	SW130p	220415_SW130p_TR2_s10_04	Cell_136	1	Nucleus	SpotCount	2	46.1428	18.3196	6.69871	3.23294	5.27379
cdc13endog_SW130p_TR2_220412	cdc13endog	mad2WTymEGFP	cdc13_gs_red	SW130p	220415_SW130p_TR2_s10_04	Cell_136	1	Cytoplasm	SpotCount	8	46.1428	18.3196	6.69871	3.23294	5.27379
cdc13endog_SW130p_TR2_220412	cdc13endog	mad2WTymEGFP	cdc13_gs_red	SW130p	220415_SW130p_TR2_s10_04	Cell_136	1	WholeCell	IntensityCount	11.178	46.1428	18.3196	6.69871	3.23294	5.27379
cdc13endog_SW130p_TR2_220412	cdc13endog	mad2WTymEGFP	cdc13_gs_red	SW130p	220415_SW130p_TR2_s10_04	Cell_136	1	Nucleus	IntensityCount	2.27368	46.1428	18.3196	6.69871	3.23294	5.27379
cdc13endog_SW130p_TR2_220412	cdc13endog	mad2WTymEGFP	cdc13_gs_red	SW130p	220415_SW130p_TR2_s10_04	Cell_136	1	Cytoplasm	IntensityCount	8.90434	46.1428	18.3196	6.69871	3.23294	5.27379
cdc13endog_SW130p_TR2_220412	cdc13endog	mad2WTymEGFP	cdc13_gs_red	SW130p	220415_SW130p_TR2_s10_04	Cell_136	1	WholeCell	HybridCount	10	46.1428	18.3196	6.69871	3.23294	5.27379
cdc13endog_SW130p_TR2_220412	cdc13endog	mad2WTymEGFP	cdc13_gs_red	SW130p	220415_SW130p_TR2_s10_04	Cell_136	1	Nucleus	HybridCount	2	46.1428	18.3196	6.69871	3.23294	5.27379
cdc13endog_SW130p_TR2_220412	cdc13endog	mad2WTymEGFP	cdc13_gs_red	SW130p	220415_SW130p_TR2_s10_04	Cell_136	1	Cytoplasm	HybridCount	8	46.1428	18.3196	6.69871	3.23294	5.27379
cdc13endog_SW130p_TR2_220412	cdc13endog	mad2WTymEGFP	cdc13_gs_red	SW130p	220415_SW130p_TR2_s10_04	Cell_137	1	WholeCell	SpotCount	15	64.2716	25.1092	8.59963	3.30354	5.00986
cdc13endog_SW130p_TR2_220412	cdc13endog	mad2WTymEGFP	cdc13_gs_red	SW130p	220415_SW130p_TR2_s10_04	Cell_137	1	Nucleus	SpotCount	2	64.2716	25.1092	8.59963	3.30354	5.00986
cdc13endog_SW130p_TR2_220412	cdc13endog	mad2WTymEGFP	cdc13_gs_red	SW130p	220415_SW130p_TR2_s10_04	Cell_137	1	Cytoplasm	SpotCount	13	64.2716	25.1092	8.59963	3.30354	5.00986
cdc13endog_SW130p_TR2_220412	cdc13endog	mad2WTymEGFP	cdc13_gs_red	SW130p	220415_SW130p_TR2_s10_04	Cell_137	1	WholeCell	IntensityCount	17.7502	64.2716	25.1092	8.59963	3.30354	5.00986
cdc13endog_SW130p_TR2_220412	cdc13endog	mad2WTymEGFP	cdc13_gs_red	SW130p	220415_SW130p_TR2_s10_04	Cell_137	1	Nucleus	IntensityCount	2.79074	64.2716	25.1092	8.59963	3.30354	5.00986
cdc13endog_SW130p_TR2_220412	cdc13endog	mad2WTymEGFP	cdc13_gs_red	SW130p	220415_SW130p_TR2_s10_04	Cell_137	1	Cytoplasm	IntensityCount	14.9595	64.2716	25.1092	8.59963	3.30354	5.00986
cdc13endog_SW130p_TR2_220412	cdc13endog	mad2WTymEGFP	cdc13_gs_red	SW130p	220415_SW130p_TR2_s10_04	Cell_137	1	WholeCell	HybridCount	15	64.2716	25.1092	8.59963	3.30354	5.00986
cdc13endog_SW130p_TR2_220412	cdc13endog	mad2WTymEGFP	cdc13_gs_red	SW130p	220415_SW130p_TR2_s10_04	Cell_137	1	Nucleus	HybridCount	2	64.2716	25.1092	8.59963	3.30354	5.00986
cdc13endog_SW130p_TR2_220412	cdc13endog	mad2WTymEGFP	cdc13_gs_red	SW130p	220415_SW130p_TR2_s10_04	Cell_137	1	Cytoplasm	HybridCount	13	64.2716	25.1092	8.59963	3.30354	5.00986
cdc13endog_SW130p_TR2_220412	cdc13endog	mad2WTymEGFP	cdc13_gs_red	SW130p	220415_SW130p_TR2_s10_04	Cell_138	1	WholeCell	SpotCount	16	82.3458	24.8831	8.19714	3.89878	5.1959
cdc13endog_SW130p_TR2_220412	cdc13endog	mad2WTymEGFP	cdc13_gs_red	SW130p	220415_SW130p_TR2_s10_04	Cell_138	1	Nucleus	SpotCount	2	82.3458	24.8831	8.19714	3.89878	5.1959
cdc13endog_SW130p_TR2_220412	cdc13endog	mad2WTymEGFP	cdc13_gs_red	SW130p	220415_SW130p_TR2_s10_04	Cell_138	1	Cytoplasm	SpotCount	14	82.3458	24.8831	8.19714	3.89878	5.1959
cdc13endog_SW130p_TR2_220412	cdc13endog	mad2WTymEGFP	cdc13_gs_red	SW130p	220415_SW130p_TR2_s10_04	Cell_138	1	WholeCell	IntensityCount	18.0062	82.3458	24.8831	8.19714	3.89878	5.1959
cdc13endog_SW130p_TR2_220412	cdc13endog	mad2WTymEGFP	cdc13_gs_red	SW130p	220415_SW130p_TR2_s10_04	Cell_138	1	Nucleus	IntensityCount	1.96339	82.3458	24.8831	8.19714	3.89878	5.1959
cdc13endog_SW130p_TR2_220412	cdc13endog	mad2WTymEGFP	cdc13_gs_red	SW130p	220415_SW130p_TR2_s10_04	Cell_138	1	Cytoplasm	IntensityCount	16.0428	82.3458	24.8831	8.19714	3.89878	5.1959
cdc13endog_SW130p_TR2_220412	cdc13endog	mad2WTymEGFP	cdc13_gs_red	SW130p	220415_SW130p_TR2_s10_04	Cell_138	1	WholeCell	HybridCount	17.2806	82.3458	24.8831	8.19714	3.89878	5.1959
cdc13endog_SW130p_TR2_220412	cdc13endog	mad2WTymEGFP	cdc13_gs_red	SW130p	220415_SW130p_TR2_s10_04	Cell_138	1	Nucleus	HybridCount	2	82.3458	24.8831	8.19714	3.89878	5.1959
cdc13endog_SW130p_TR2_220412	cdc13endog	mad2WTymEGFP	cdc13_gs_red	SW130p	220415_SW130p_TR2_s10_04	Cell_138	1	Cytoplasm	HybridCount	15.2806	82.3458	24.8831	8.19714	3.89878	5.1959
cdc13endog_SW130p_TR2_220412	cdc13endog	mad2WTymEGFP	cdc13_gs_red	SW130p	220415_SW130p_TR2_s10_04	Cell_14	1	WholeCell	SpotCount	26	91.1504	35.7372	12.3048	3.21424	4.30823
cdc13endog_SW130p_TR2_220412	cdc13endog	mad2WTymEGFP	cdc13_gs_red	SW130p	220415_SW130p_TR2_s10_04	Cell_14	1	Nucleus	SpotCount	1	91.1504	35.7372	12.3048	3.21424	4.30823
cdc13endog_SW130p_TR2_220412	cdc13endog	mad2WTymEGFP	cdc13_gs_red	SW130p	220415_SW130p_TR2_s10_04	Cell_14	1	Cytoplasm	SpotCount	25	91.1504	35.7372	12.3048	3.21424	4.30823
cdc13endog_SW130p_TR2_220412	cdc13endog	mad2WTymEGFP	cdc13_gs_red	SW130p	220415_SW130p_TR2_s10_04	Cell_14	1	WholeCell	IntensityCount	22.7455	91.1504	35.7372	12.3048	3.21424	4.30823
cdc13endog_SW130p_TR2_220412	cdc13endog	mad2WTymEGFP	cdc13_gs_red	SW130p	220415_SW130p_TR2_s10_04	Cell_14	1	Nucleus	IntensityCount	1.25574	91.1504	35.7372	12.3048	3.21424	4.30823
cdc13endog_SW130p_TR2_220412	cdc13endog	mad2WTymEGFP	cdc13_gs_red	SW130p	220415_SW130p_TR2_s10_04	Cell_14	1	Cytoplasm	IntensityCount	21.4898	91.1504	35.7372	12.3048	3.21424	4.30823
cdc13endog_SW130p_TR2_220412	cdc13endog	mad2WTymEGFP	cdc13_gs_red	SW130p	220415_SW130p_TR2_s10_04	Cell_14	1	WholeCell	HybridCount	26	91.1504	35.7372	12.3048	3.21424	4.30823
cdc13endog_SW130p_TR2_220412	cdc13endog	mad2WTymEGFP	cdc13_gs_red	SW130p	220415_SW130p_TR2_s10_04	Cell_14	1	Nucleus	HybridCount	1	91.1504	35.7372	12.3048	3.21424	4.30823
cdc13endog_SW130p_TR2_220412	cdc13endog	mad2WTymEGFP	cdc13_gs_red	SW130p	220415_SW130p_TR2_s10_04	Cell_14	1	Cytoplasm	HybridCount	25	91.1504	35.7372	12.3048	3.21424	4.30823
cdc13endog_SW130p_TR2_220412	cdc13endog	mad2WTymEGFP	cdc13_gs_red	SW130p	220415_SW130p_TR2_s10_04	Cell_140	1	WholeCell	SpotCount	27	100.367	32.579	10.7954	3.65272	4.76059
cdc13endog_SW130p_TR2_220412	cdc13endog	mad2WTymEGFP	cdc13_gs_red	SW130p	220415_SW130p_TR2_s10_04	Cell_140	1	Nucleus	SpotCount	3	100.367	32.579	10.7954	3.65272	4.76059
cdc13endog_SW130p_TR2_220412	cdc13endog	mad2WTymEGFP	cdc13_gs_red	SW130p	220415_SW130p_TR2_s10_04	Cell_140	1	Cytoplasm	SpotCount	24	100.367	32.579	10.7954	3.65272	4.76059
cdc13endog_SW130p_TR2_220412	cdc13endog	mad2WTymEGFP	cdc13_gs_red	SW130p	220415_SW130p_TR2_s10_04	Cell_140	1	WholeCell	IntensityCount	29.2508	100.367	32.579	10.7954	3.65272	4.76059
cdc13endog_SW130p_TR2_220412	cdc13endog	mad2WTymEGFP	cdc13_gs_red	SW130p	220415_SW130p_TR2_s10_04	Cell_140	1	Nucleus	IntensityCount	2.80132	100.367	32.579	10.7954	3.65272	4.76059
cdc13endog_SW130p_TR2_220412	cdc13endog	mad2WTymEGFP	cdc13_gs_red	SW130p	220415_SW130p_TR2_s10_04	Cell_140	1	Cytoplasm	IntensityCount	26.4495	100.367	32.579	10.7954	3.65272	4.76059
cdc13endog_SW130p_TR2_220412	cdc13endog	mad2WTymEGFP	cdc13_gs_red	SW130p	220415_SW130p_TR2_s10_04	Cell_140	1	WholeCell	HybridCount	27	100.367	32.579	10.7954	3.65272	4.76059
cdc13endog_SW130p_TR2_220412	cdc13endog	mad2WTymEGFP	cdc13_gs_red	SW130p	220415_SW130p_TR2_s10_04	Cell_140	1	Nucleus	HybridCount	3	100.367	32.579	10.7954	3.65272	4.76059
cdc13endog_SW130p_TR2_220412	cdc13endog	mad2WTymEGFP	cdc13_gs_red	SW130p	220415_SW130p_TR2_s10_04	Cell_140	1	Cytoplasm	HybridCount	24	100.367	32.579	10.7954	3.65272	4.76059
cdc13endog_SW130p_TR2_220412	cdc13endog	mad2WTymEGFP	cdc13_gs_red	SW130p	220415_SW130p_TR2_s10_04	Cell_141	1	WholeCell	SpotCount	20	100.062	36.9772	12.2286	3.38799	4.46188
cdc13endog_SW130p_TR2_220412	cdc13endog	mad2WTymEGFP	cdc13_gs_red	SW130p	220415_SW130p_TR2_s10_04	Cell_141	1	Nucleus	SpotCount	2	100.062	36.9772	12.2286	3.38799	4.46188
cdc13endog_SW130p_TR2_220412	cdc13endog	mad2WTymEGFP	cdc13_gs_red	SW130p	220415_SW130p_TR2_s10_04	Cell_141	1	Cytoplasm	SpotCount	18	100.062	36.9772	12.2286	3.38799	4.46188
cdc13endog_SW130p_TR2_220412	cdc13endog	mad2WTymEGFP	cdc13_gs_red	SW130p	220415_SW130p_TR2_s10_04	Cell_141	1	WholeCell	IntensityCount	19.6171	100.062	36.9772	12.2286	3.38799	4.46188
cdc13endog_SW130p_TR2_220412	cdc13endog	mad2WTymEGFP	cdc13_gs_red	SW130p	220415_SW130p_TR2_s10_04	Cell_141	1	Nucleus	IntensityCount	1.97249	100.062	36.9772	12.2286	3.38799	4.46188
cdc13endog_SW130p_TR2_220412	cdc13endog	mad2WTymEGFP	cdc13_gs_red	SW130p	220415_SW130p_TR2_s10_04	Cell_141	1	Cytoplasm	IntensityCount	17.6446	100.062	36.9772	12.2286	3.38799	4.46188
cdc13endog_SW130p_TR2_220412	cdc13endog	mad2WTymEGFP	cdc13_gs_red	SW130p	220415_SW130p_TR2_s10_04	Cell_141	1	WholeCell	HybridCount	20	100.062	36.9772	12.2286	3.38799	4.46188
cdc13endog_SW130p_TR2_220412	cdc13endog	mad2WTymEGFP	cdc13_gs_red	SW130p	220415_SW130p_TR2_s10_04	Cell_141	1	Nucleus	HybridCount	2	100.062	36.9772	12.2286	3.38799	4.46188
cdc13endog_SW130p_TR2_220412	cdc13endog	mad2WTymEGFP	cdc13_gs_red	SW130p	220415_SW130p_TR2_s10_04	Cell_141	1	Cytoplasm	HybridCount	18	100.062	36.9772	12.2286	3.38799	4.46188
cdc13endog_SW130p_TR2_220412	cdc13endog	mad2WTymEGFP	cdc13_gs_red	SW130p	220415_SW130p_TR2_s10_04	Cell_142	1	WholeCell	SpotCount	20	64.4745	22.6481	8.41745	3.35351	5.45814
cdc13endog_SW130p_TR2_220412	cdc13endog	mad2WTymEGFP	cdc13_gs_red	SW130p	220415_SW130p_TR2_s10_04	Cell_142	1	Nucleus	SpotCount	2	64.4745	22.6481	8.41745	3.35351	5.45814
cdc13endog_SW130p_TR2_220412	cdc13endog	mad2WTymEGFP	cdc13_gs_red	SW130p	220415_SW130p_TR2_s10_04	Cell_142	1	Cytoplasm	SpotCount	18	64.4745	22.6481	8.41745	3.35351	5.45814
cdc13endog_SW130p_TR2_220412	cdc13endog	mad2WTymEGFP	cdc13_gs_red	SW130p	220415_SW130p_TR2_s10_04	Cell_142	1	WholeCell	IntensityCount	19.0627	64.4745	22.6481	8.41745	3.35351	5.45814
cdc13endog_SW130p_TR2_220412	cdc13endog	mad2WTymEGFP	cdc13_gs_red	SW130p	220415_SW130p_TR2_s10_04	Cell_142	1	Nucleus	IntensityCount	2.32992	64.4745	22.6481	8.41745	3.35351	5.45814
cdc13endog_SW130p_TR2_220412	cdc13endog	mad2WTymEGFP	cdc13_gs_red	SW130p	220415_SW130p_TR2_s10_04	Cell_142	1	Cytoplasm	IntensityCount	16.7328	64.4745	22.6481	8.41745	3.35351	5.45814
cdc13endog_SW130p_TR2_220412	cdc13endog	mad2WTymEGFP	cdc13_gs_red	SW130p	220415_SW130p_TR2_s10_04	Cell_142	1	WholeCell	HybridCount	20	64.4745	22.6481	8.41745	3.35351	5.45814
cdc13endog_SW130p_TR2_220412	cdc13endog	mad2WTymEGFP	cdc13_gs_red	SW130p	220415_SW130p_TR2_s10_04	Cell_142	1	Nucleus	HybridCount	2	64.4745	22.6481	8.41745	3.35351	5.45814
cdc13endog_SW130p_TR2_220412	cdc13endog	mad2WTymEGFP	cdc13_gs_red	SW130p	220415_SW130p_TR2_s10_04	Cell_142	1	Cytoplasm	HybridCount	18	64.4745	22.6481	8.41745	3.35351	5.45814
cdc13endog_SW130p_TR2_220412	cdc13endog	mad2WTymEGFP	cdc13_gs_red	SW130p	220415_SW130p_TR2_s10_04	Cell_143	1	WholeCell	SpotCount	15	80.2633	26.3556	8.09446	3.87597	5.95049
cdc13endog_SW130p_TR2_220412	cdc13endog	mad2WTymEGFP	cdc13_gs_red	SW130p	220415_SW130p_TR2_s10_04	Cell_143	1	Nucleus	SpotCount	3	80.2633	26.3556	8.09446	3.87597	5.95049
cdc13endog_SW130p_TR2_220412	cdc13endog	mad2WTymEGFP	cdc13_gs_red	SW130p	220415_SW130p_TR2_s10_04	Cell_143	1	Cytoplasm	SpotCount	12	80.2633	26.3556	8.09446	3.87597	5.95049
cdc13endog_SW130p_TR2_220412	cdc13endog	mad2WTymEGFP	cdc13_gs_red	SW130p	220415_SW130p_TR2_s10_04	Cell_143	1	WholeCell	IntensityCount	15.9195	80.2633	26.3556	8.09446	3.87597	5.95049
cdc13endog_SW130p_TR2_220412	cdc13endog	mad2WTymEGFP	cdc13_gs_red	SW130p	220415_SW130p_TR2_s10_04	Cell_143	1	Nucleus	IntensityCount	2.70139	80.2633	26.3556	8.09446	3.87597	5.95049
cdc13endog_SW130p_TR2_220412	cdc13endog	mad2WTymEGFP	cdc13_gs_red	SW130p	220415_SW130p_TR2_s10_04	Cell_143	1	Cytoplasm	IntensityCount	13.2182	80.2633	26.3556	8.09446	3.87597	5.95049
cdc13endog_SW130p_TR2_220412	cdc13endog	mad2WTymEGFP	cdc13_gs_red	SW130p	220415_SW130p_TR2_s10_04	Cell_143	1	WholeCell	HybridCount	16.22	80.2633	26.3556	8.09446	3.87597	5.95049
cdc13endog_SW130p_TR2_220412	cdc13endog	mad2WTymEGFP	cdc13_gs_red	SW130p	220415_SW130p_TR2_s10_04	Cell_143	1	Nucleus	HybridCount	3	80.2633	26.3556	8.09446	3.87597	5.95049
cdc13endog_SW130p_TR2_220412	cdc13endog	mad2WTymEGFP	cdc13_gs_red	SW130p	220415_SW130p_TR2_s10_04	Cell_143	1	Cytoplasm	HybridCount	13.22	80.2633	26.3556	8.09446	3.87597	5.95049
cdc13endog_SW130p_TR2_220412	cdc13endog	mad2WTymEGFP	cdc13_gs_red	SW130p	220415_SW130p_TR2_s10_04	Cell_283	1	WholeCell	SpotCount	33	121.44	40.5896	12.8483	3.64578	4.33203
cdc13endog_SW130p_TR2_220412	cdc13endog	mad2WTymEGFP	cdc13_gs_red	SW130p	220415_SW130p_TR2_s10_04	Cell_283	1	Nucleus	SpotCount	2	121.44	40.5896	12.8483	3.64578	4.33203
cdc13endog_SW130p_TR2_220412	cdc13endog	mad2WTymEGFP	cdc13_gs_red	SW130p	220415_SW130p_TR2_s10_04	Cell_283	1	Cytoplasm	SpotCount	31	121.44	40.5896	12.8483	3.64578	4.33203
cdc13endog_SW130p_TR2_220412	cdc13endog	mad2WTymEGFP	cdc13_gs_red	SW130p	220415_SW130p_TR2_s10_04	Cell_283	1	WholeCell	IntensityCount	39.7548	121.44	40.5896	12.8483	3.64578	4.33203
cdc13endog_SW130p_TR2_220412	cdc13endog	mad2WTymEGFP	cdc13_gs_red	SW130p	220415_SW130p_TR2_s10_04	Cell_283	1	Nucleus	IntensityCount	3.68911	121.44	40.5896	12.8483	3.64578	4.33203
cdc13endog_SW130p_TR2_220412	cdc13endog	mad2WTymEGFP	cdc13_gs_red	SW130p	220415_SW130p_TR2_s10_04	Cell_283	1	Cytoplasm	IntensityCount	36.0657	121.44	40.5896	12.8483	3.64578	4.33203
cdc13endog_SW130p_TR2_220412	cdc13endog	mad2WTymEGFP	cdc13_gs_red	SW130p	220415_SW130p_TR2_s10_04	Cell_283	1	WholeCell	HybridCount	37.7773	121.44	40.5896	12.8483	3.64578	4.33203
cdc13endog_SW130p_TR2_220412	cdc13endog	mad2WTymEGFP	cdc13_gs_red	SW130p	220415_SW130p_TR2_s10_04	Cell_283	1	Nucleus	HybridCount	3.68911	121.44	40.5896	12.8483	3.64578	4.33203
cdc13endog_SW130p_TR2_220412	cdc13endog	mad2WTymEGFP	cdc13_gs_red	SW130p	220415_SW130p_TR2_s10_04	Cell_283	1	Cytoplasm	HybridCount	34.0882	121.44	40.5896	12.8483	3.64578	4.33203
cdc13endog_SW130p_TR2_220412	cdc13endog	mad2WTymEGFP	cdc13_gs_red	SW130p	220415_SW130p_TR2_s10_04	Cell_285	1	WholeCell	SpotCount	30	106.909	37.5983	11.7721	3.58752	6.18836
cdc13endog_SW130p_TR2_220412	cdc13endog	mad2WTymEGFP	cdc13_gs_red	SW130p	220415_SW130p_TR2_s10_04	Cell_285	1	Nucleus	SpotCount	3	106.909	37.5983	11.7721	3.58752	6.18836
cdc13endog_SW130p_TR2_220412	cdc13endog	mad2WTymEGFP	cdc13_gs_red	SW130p	220415_SW130p_TR2_s10_04	Cell_285	1	Cytoplasm	SpotCount	27	106.909	37.5983	11.7721	3.58752	6.18836
cdc13endog_SW130p_TR2_220412	cdc13endog	mad2WTymEGFP	cdc13_gs_red	SW130p	220415_SW130p_TR2_s10_04	Cell_285	1	WholeCell	IntensityCount	36.4277	106.909	37.5983	11.7721	3.58752	6.18836
cdc13endog_SW130p_TR2_220412	cdc13endog	mad2WTymEGFP	cdc13_gs_red	SW130p	220415_SW130p_TR2_s10_04	Cell_285	1	Nucleus	IntensityCount	4.99321	106.909	37.5983	11.7721	3.58752	6.18836
cdc13endog_SW130p_TR2_220412	cdc13endog	mad2WTymEGFP	cdc13_gs_red	SW130p	220415_SW130p_TR2_s10_04	Cell_285	1	Cytoplasm	IntensityCount	31.4345	106.909	37.5983	11.7721	3.58752	6.18836
cdc13endog_SW130p_TR2_220412	cdc13endog	mad2WTymEGFP	cdc13_gs_red	SW130p	220415_SW130p_TR2_s10_04	Cell_285	1	WholeCell	HybridCount	33.5765	106.909	37.5983	11.7721	3.58752	6.18836
cdc13endog_SW130p_TR2_220412	cdc13endog	mad2WTymEGFP	cdc13_gs_red	SW130p	220415_SW130p_TR2_s10_04	Cell_285	1	Nucleus	HybridCount	3.78762	106.909	37.5983	11.7721	3.58752	6.18836
cdc13endog_SW130p_TR2_220412	cdc13endog	mad2WTymEGFP	cdc13_gs_red	SW130p	220415_SW130p_TR2_s10_04	Cell_285	1	Cytoplasm	HybridCount	29.7889	106.909	37.5983	11.7721	3.58752	6.18836
cdc13endog_SW130p_TR2_220412	cdc13endog	mad2WTymEGFP	cdc13_gs_red	SW130p	220415_SW130p_TR2_s10_04	Cell_286	1	WholeCell	SpotCount	32	89.3927	35.2407	12.3559	3.174	3.8056
cdc13endog_SW130p_TR2_220412	cdc13endog	mad2WTymEGFP	cdc13_gs_red	SW130p	220415_SW130p_TR2_s10_04	Cell_286	1	Nucleus	SpotCount	2	89.3927	35.2407	12.3559	3.174	3.8056
cdc13endog_SW130p_TR2_220412	cdc13endog	mad2WTymEGFP	cdc13_gs_red	SW130p	220415_SW130p_TR2_s10_04	Cell_286	1	Cytoplasm	SpotCount	30	89.3927	35.2407	12.3559	3.174	3.8056
cdc13endog_SW130p_TR2_220412	cdc13endog	mad2WTymEGFP	cdc13_gs_red	SW130p	220415_SW130p_TR2_s10_04	Cell_286	1	WholeCell	IntensityCount	30.0447	89.3927	35.2407	12.3559	3.174	3.8056
cdc13endog_SW130p_TR2_220412	cdc13endog	mad2WTymEGFP	cdc13_gs_red	SW130p	220415_SW130p_TR2_s10_04	Cell_286	1	Nucleus	IntensityCount	1.83431	89.3927	35.2407	12.3559	3.174	3.8056
cdc13endog_SW130p_TR2_220412	cdc13endog	mad2WTymEGFP	cdc13_gs_red	SW130p	220415_SW130p_TR2_s10_04	Cell_286	1	Cytoplasm	IntensityCount	28.2104	89.3927	35.2407	12.3559	3.174	3.8056
cdc13endog_SW130p_TR2_220412	cdc13endog	mad2WTymEGFP	cdc13_gs_red	SW130p	220415_SW130p_TR2_s10_04	Cell_286	1	WholeCell	HybridCount	32.697	89.3927	35.2407	12.3559	3.174	3.8056
cdc13endog_SW130p_TR2_220412	cdc13endog	mad2WTymEGFP	cdc13_gs_red	SW130p	220415_SW130p_TR2_s10_04	Cell_286	1	Nucleus	HybridCount	2	89.3927	35.2407	12.3559	3.174	3.8056
cdc13endog_SW130p_TR2_220412	cdc13endog	mad2WTymEGFP	cdc13_gs_red	SW130p	220415_SW130p_TR2_s10_04	Cell_286	1	Cytoplasm	HybridCount	30.697	89.3927	35.2407	12.3559	3.174	3.8056
cdc13endog_SW130p_TR2_220412	cdc13endog	mad2WTymEGFP	cdc13_gs_red	SW130p	220415_SW130p_TR2_s10_04	Cell_287	1	WholeCell	SpotCount	23	60.7235	24.3783	8.47038	3.23401	4.78678
cdc13endog_SW130p_TR2_220412	cdc13endog	mad2WTymEGFP	cdc13_gs_red	SW130p	220415_SW130p_TR2_s10_04	Cell_287	1	Nucleus	SpotCount	2	60.7235	24.3783	8.47038	3.23401	4.78678
cdc13endog_SW130p_TR2_220412	cdc13endog	mad2WTymEGFP	cdc13_gs_red	SW130p	220415_SW130p_TR2_s10_04	Cell_287	1	Cytoplasm	SpotCount	21	60.7235	24.3783	8.47038	3.23401	4.78678
cdc13endog_SW130p_TR2_220412	cdc13endog	mad2WTymEGFP	cdc13_gs_red	SW130p	220415_SW130p_TR2_s10_04	Cell_287	1	WholeCell	IntensityCount	23.4242	60.7235	24.3783	8.47038	3.23401	4.78678
cdc13endog_SW130p_TR2_220412	cdc13endog	mad2WTymEGFP	cdc13_gs_red	SW130p	220415_SW130p_TR2_s10_04	Cell_287	1	Nucleus	IntensityCount	1.53053	60.7235	24.3783	8.47038	3.23401	4.78678
cdc13endog_SW130p_TR2_220412	cdc13endog	mad2WTymEGFP	cdc13_gs_red	SW130p	220415_SW130p_TR2_s10_04	Cell_287	1	Cytoplasm	IntensityCount	21.8937	60.7235	24.3783	8.47038	3.23401	4.78678
cdc13endog_SW130p_TR2_220412	cdc13endog	mad2WTymEGFP	cdc13_gs_red	SW130p	220415_SW130p_TR2_s10_04	Cell_287	1	WholeCell	HybridCount	24.9131	60.7235	24.3783	8.47038	3.23401	4.78678
cdc13endog_SW130p_TR2_220412	cdc13endog	mad2WTymEGFP	cdc13_gs_red	SW130p	220415_SW130p_TR2_s10_04	Cell_287	1	Nucleus	HybridCount	2	60.7235	24.3783	8.47038	3.23401	4.78678
cdc13endog_SW130p_TR2_220412	cdc13endog	mad2WTymEGFP	cdc13_gs_red	SW130p	220415_SW130p_TR2_s10_04	Cell_287	1	Cytoplasm	HybridCount	22.9131	60.7235	24.3783	8.47038	3.23401	4.78678
cdc13endog_SW130p_TR2_220412	cdc13endog	mad2WTymEGFP	cdc13_gs_red	SW130p	220415_SW130p_TR2_s10_04	Cell_289	1	WholeCell	SpotCount	16	52.6999	20.9518	7.73205	3.1705	3.8801
cdc13endog_SW130p_TR2_220412	cdc13endog	mad2WTymEGFP	cdc13_gs_red	SW130p	220415_SW130p_TR2_s10_04	Cell_289	1	Nucleus	SpotCount	1	52.6999	20.9518	7.73205	3.1705	3.8801
cdc13endog_SW130p_TR2_220412	cdc13endog	mad2WTymEGFP	cdc13_gs_red	SW130p	220415_SW130p_TR2_s10_04	Cell_289	1	Cytoplasm	SpotCount	15	52.6999	20.9518	7.73205	3.1705	3.8801
cdc13endog_SW130p_TR2_220412	cdc13endog	mad2WTymEGFP	cdc13_gs_red	SW130p	220415_SW130p_TR2_s10_04	Cell_289	1	WholeCell	IntensityCount	16.2756	52.6999	20.9518	7.73205	3.1705	3.8801
cdc13endog_SW130p_TR2_220412	cdc13endog	mad2WTymEGFP	cdc13_gs_red	SW130p	220415_SW130p_TR2_s10_04	Cell_289	1	Nucleus	IntensityCount	1.96835	52.6999	20.9518	7.73205	3.1705	3.8801
cdc13endog_SW130p_TR2_220412	cdc13endog	mad2WTymEGFP	cdc13_gs_red	SW130p	220415_SW130p_TR2_s10_04	Cell_289	1	Cytoplasm	IntensityCount	14.3072	52.6999	20.9518	7.73205	3.1705	3.8801
cdc13endog_SW130p_TR2_220412	cdc13endog	mad2WTymEGFP	cdc13_gs_red	SW130p	220415_SW130p_TR2_s10_04	Cell_289	1	WholeCell	HybridCount	16.9684	52.6999	20.9518	7.73205	3.1705	3.8801
cdc13endog_SW130p_TR2_220412	cdc13endog	mad2WTymEGFP	cdc13_gs_red	SW130p	220415_SW130p_TR2_s10_04	Cell_289	1	Nucleus	HybridCount	1.96835	52.6999	20.9518	7.73205	3.1705	3.8801
cdc13endog_SW130p_TR2_220412	cdc13endog	mad2WTymEGFP	cdc13_gs_red	SW130p	220415_SW130p_TR2_s10_04	Cell_289	1	Cytoplasm	HybridCount	15	52.6999	20.9518	7.73205	3.1705	3.8801
cdc13endog_SW130p_TR2_220412	cdc13endog	mad2WTymEGFP	cdc13_gs_red	SW130p	220415_SW130p_TR2_s10_04	Cell_29	1	WholeCell	SpotCount	27	92.1754	35.4372	11.7667	3.31795	4.45273
cdc13endog_SW130p_TR2_220412	cdc13endog	mad2WTymEGFP	cdc13_gs_red	SW130p	220415_SW130p_TR2_s10_04	Cell_29	1	Nucleus	SpotCount	1	92.1754	35.4372	11.7667	3.31795	4.45273
cdc13endog_SW130p_TR2_220412	cdc13endog	mad2WTymEGFP	cdc13_gs_red	SW130p	220415_SW130p_TR2_s10_04	Cell_29	1	Cytoplasm	SpotCount	26	92.1754	35.4372	11.7667	3.31795	4.45273
cdc13endog_SW130p_TR2_220412	cdc13endog	mad2WTymEGFP	cdc13_gs_red	SW130p	220415_SW130p_TR2_s10_04	Cell_29	1	WholeCell	IntensityCount	27.8925	92.1754	35.4372	11.7667	3.31795	4.45273
cdc13endog_SW130p_TR2_220412	cdc13endog	mad2WTymEGFP	cdc13_gs_red	SW130p	220415_SW130p_TR2_s10_04	Cell_29	1	Nucleus	IntensityCount	1.86208	92.1754	35.4372	11.7667	3.31795	4.45273
cdc13endog_SW130p_TR2_220412	cdc13endog	mad2WTymEGFP	cdc13_gs_red	SW130p	220415_SW130p_TR2_s10_04	Cell_29	1	Cytoplasm	IntensityCount	26.0304	92.1754	35.4372	11.7667	3.31795	4.45273
cdc13endog_SW130p_TR2_220412	cdc13endog	mad2WTymEGFP	cdc13_gs_red	SW130p	220415_SW130p_TR2_s10_04	Cell_29	1	WholeCell	HybridCount	27.8621	92.1754	35.4372	11.7667	3.31795	4.45273
cdc13endog_SW130p_TR2_220412	cdc13endog	mad2WTymEGFP	cdc13_gs_red	SW130p	220415_SW130p_TR2_s10_04	Cell_29	1	Nucleus	HybridCount	1.86208	92.1754	35.4372	11.7667	3.31795	4.45273
cdc13endog_SW130p_TR2_220412	cdc13endog	mad2WTymEGFP	cdc13_gs_red	SW130p	220415_SW130p_TR2_s10_04	Cell_29	1	Cytoplasm	HybridCount	26	92.1754	35.4372	11.7667	3.31795	4.45273
cdc13endog_SW130p_TR2_220412	cdc13endog	mad2WTymEGFP	cdc13_gs_red	SW130p	220415_SW130p_TR2_s10_04	Cell_290	2	WholeCell	SpotCount	25	108.551	34.4866	10.4769	3.87936	6.63114
cdc13endog_SW130p_TR2_220412	cdc13endog	mad2WTymEGFP	cdc13_gs_red	SW130p	220415_SW130p_TR2_s10_04	Cell_290	2	Nucleus	SpotCount	5	108.551	34.4866	10.4769	3.87936	6.63114
cdc13endog_SW130p_TR2_220412	cdc13endog	mad2WTymEGFP	cdc13_gs_red	SW130p	220415_SW130p_TR2_s10_04	Cell_290	2	Cytoplasm	SpotCount	20	108.551	34.4866	10.4769	3.87936	6.63114
cdc13endog_SW130p_TR2_220412	cdc13endog	mad2WTymEGFP	cdc13_gs_red	SW130p	220415_SW130p_TR2_s10_04	Cell_290	2	WholeCell	IntensityCount	28.7113	108.551	34.4866	10.4769	3.87936	6.63114
cdc13endog_SW130p_TR2_220412	cdc13endog	mad2WTymEGFP	cdc13_gs_red	SW130p	220415_SW130p_TR2_s10_04	Cell_290	2	Nucleus	IntensityCount	6.57199	108.551	34.4866	10.4769	3.87936	6.63114
cdc13endog_SW130p_TR2_220412	cdc13endog	mad2WTymEGFP	cdc13_gs_red	SW130p	220415_SW130p_TR2_s10_04	Cell_290	2	Cytoplasm	IntensityCount	22.1393	108.551	34.4866	10.4769	3.87936	6.63114
cdc13endog_SW130p_TR2_220412	cdc13endog	mad2WTymEGFP	cdc13_gs_red	SW130p	220415_SW130p_TR2_s10_04	Cell_290	2	WholeCell	HybridCount	27.6174	108.551	34.4866	10.4769	3.87936	6.63114
cdc13endog_SW130p_TR2_220412	cdc13endog	mad2WTymEGFP	cdc13_gs_red	SW130p	220415_SW130p_TR2_s10_04	Cell_290	2	Nucleus	HybridCount	5.99208	108.551	34.4866	10.4769	3.87936	6.63114
cdc13endog_SW130p_TR2_220412	cdc13endog	mad2WTymEGFP	cdc13_gs_red	SW130p	220415_SW130p_TR2_s10_04	Cell_290	2	Cytoplasm	HybridCount	21.6254	108.551	34.4866	10.4769	3.87936	6.63114
cdc13endog_SW130p_TR2_220412	cdc13endog	mad2WTymEGFP	cdc13_gs_red	SW130p	220415_SW130p_TR2_s10_04	Cell_291	2	WholeCell	SpotCount	38	130.846	43.1732	13.2246	3.72886	5.19267
cdc13endog_SW130p_TR2_220412	cdc13endog	mad2WTymEGFP	cdc13_gs_red	SW130p	220415_SW130p_TR2_s10_04	Cell_291	2	Nucleus	SpotCount	3	130.846	43.1732	13.2246	3.72886	5.19267
cdc13endog_SW130p_TR2_220412	cdc13endog	mad2WTymEGFP	cdc13_gs_red	SW130p	220415_SW130p_TR2_s10_04	Cell_291	2	Cytoplasm	SpotCount	35	130.846	43.1732	13.2246	3.72886	5.19267
cdc13endog_SW130p_TR2_220412	cdc13endog	mad2WTymEGFP	cdc13_gs_red	SW130p	220415_SW130p_TR2_s10_04	Cell_291	2	WholeCell	IntensityCount	38.2992	130.846	43.1732	13.2246	3.72886	5.19267
cdc13endog_SW130p_TR2_220412	cdc13endog	mad2WTymEGFP	cdc13_gs_red	SW130p	220415_SW130p_TR2_s10_04	Cell_291	2	Nucleus	IntensityCount	3.51767	130.846	43.1732	13.2246	3.72886	5.19267
cdc13endog_SW130p_TR2_220412	cdc13endog	mad2WTymEGFP	cdc13_gs_red	SW130p	220415_SW130p_TR2_s10_04	Cell_291	2	Cytoplasm	IntensityCount	34.7816	130.846	43.1732	13.2246	3.72886	5.19267
cdc13endog_SW130p_TR2_220412	cdc13endog	mad2WTymEGFP	cdc13_gs_red	SW130p	220415_SW130p_TR2_s10_04	Cell_291	2	WholeCell	HybridCount	38.7715	130.846	43.1732	13.2246	3.72886	5.19267
cdc13endog_SW130p_TR2_220412	cdc13endog	mad2WTymEGFP	cdc13_gs_red	SW130p	220415_SW130p_TR2_s10_04	Cell_291	2	Nucleus	HybridCount	3.77148	130.846	43.1732	13.2246	3.72886	5.19267
cdc13endog_SW130p_TR2_220412	cdc13endog	mad2WTymEGFP	cdc13_gs_red	SW130p	220415_SW130p_TR2_s10_04	Cell_291	2	Cytoplasm	HybridCount	35	130.846	43.1732	13.2246	3.72886	5.19267
cdc13endog_SW130p_TR2_220412	cdc13endog	mad2WTymEGFP	cdc13_gs_red	SW130p	220415_SW130p_TR2_s10_04	Cell_292	1	WholeCell	SpotCount	41	109.189	39.8903	13.6836	3.32494	3.82165
cdc13endog_SW130p_TR2_220412	cdc13endog	mad2WTymEGFP	cdc13_gs_red	SW130p	220415_SW130p_TR2_s10_04	Cell_292	1	Nucleus	SpotCount	2	109.189	39.8903	13.6836	3.32494	3.82165
cdc13endog_SW130p_TR2_220412	cdc13endog	mad2WTymEGFP	cdc13_gs_red	SW130p	220415_SW130p_TR2_s10_04	Cell_292	1	Cytoplasm	SpotCount	39	109.189	39.8903	13.6836	3.32494	3.82165
cdc13endog_SW130p_TR2_220412	cdc13endog	mad2WTymEGFP	cdc13_gs_red	SW130p	220415_SW130p_TR2_s10_04	Cell_292	1	WholeCell	IntensityCount	46.6727	109.189	39.8903	13.6836	3.32494	3.82165
cdc13endog_SW130p_TR2_220412	cdc13endog	mad2WTymEGFP	cdc13_gs_red	SW130p	220415_SW130p_TR2_s10_04	Cell_292	1	Nucleus	IntensityCount	3.34685	109.189	39.8903	13.6836	3.32494	3.82165
cdc13endog_SW130p_TR2_220412	cdc13endog	mad2WTymEGFP	cdc13_gs_red	SW130p	220415_SW130p_TR2_s10_04	Cell_292	1	Cytoplasm	IntensityCount	43.3259	109.189	39.8903	13.6836	3.32494	3.82165
cdc13endog_SW130p_TR2_220412	cdc13endog	mad2WTymEGFP	cdc13_gs_red	SW130p	220415_SW130p_TR2_s10_04	Cell_292	1	WholeCell	HybridCount	44.5468	109.189	39.8903	13.6836	3.32494	3.82165
cdc13endog_SW130p_TR2_220412	cdc13endog	mad2WTymEGFP	cdc13_gs_red	SW130p	220415_SW130p_TR2_s10_04	Cell_292	1	Nucleus	HybridCount	3.11685	109.189	39.8903	13.6836	3.32494	3.82165
cdc13endog_SW130p_TR2_220412	cdc13endog	mad2WTymEGFP	cdc13_gs_red	SW130p	220415_SW130p_TR2_s10_04	Cell_292	1	Cytoplasm	HybridCount	41.4299	109.189	39.8903	13.6836	3.32494	3.82165
cdc13endog_SW130p_TR2_220412	cdc13endog	mad2WTymEGFP	cdc13_gs_red	SW130p	220415_SW130p_TR2_s10_04	Cell_293	1	WholeCell	SpotCount	16	84.9425	32.0297	11.2582	3.26084	4.83988
cdc13endog_SW130p_TR2_220412	cdc13endog	mad2WTymEGFP	cdc13_gs_red	SW130p	220415_SW130p_TR2_s10_04	Cell_293	1	Nucleus	SpotCount	1	84.9425	32.0297	11.2582	3.26084	4.83988
cdc13endog_SW130p_TR2_220412	cdc13endog	mad2WTymEGFP	cdc13_gs_red	SW130p	220415_SW130p_TR2_s10_04	Cell_293	1	Cytoplasm	SpotCount	15	84.9425	32.0297	11.2582	3.26084	4.83988
cdc13endog_SW130p_TR2_220412	cdc13endog	mad2WTymEGFP	cdc13_gs_red	SW130p	220415_SW130p_TR2_s10_04	Cell_293	1	WholeCell	IntensityCount	19.9446	84.9425	32.0297	11.2582	3.26084	4.83988
cdc13endog_SW130p_TR2_220412	cdc13endog	mad2WTymEGFP	cdc13_gs_red	SW130p	220415_SW130p_TR2_s10_04	Cell_293	1	Nucleus	IntensityCount	2.66395	84.9425	32.0297	11.2582	3.26084	4.83988
cdc13endog_SW130p_TR2_220412	cdc13endog	mad2WTymEGFP	cdc13_gs_red	SW130p	220415_SW130p_TR2_s10_04	Cell_293	1	Cytoplasm	IntensityCount	17.2806	84.9425	32.0297	11.2582	3.26084	4.83988
cdc13endog_SW130p_TR2_220412	cdc13endog	mad2WTymEGFP	cdc13_gs_red	SW130p	220415_SW130p_TR2_s10_04	Cell_293	1	WholeCell	HybridCount	18.8281	84.9425	32.0297	11.2582	3.26084	4.83988
cdc13endog_SW130p_TR2_220412	cdc13endog	mad2WTymEGFP	cdc13_gs_red	SW130p	220415_SW130p_TR2_s10_04	Cell_293	1	Nucleus	HybridCount	2.66395	84.9425	32.0297	11.2582	3.26084	4.83988
cdc13endog_SW130p_TR2_220412	cdc13endog	mad2WTymEGFP	cdc13_gs_red	SW130p	220415_SW130p_TR2_s10_04	Cell_293	1	Cytoplasm	HybridCount	16.1641	84.9425	32.0297	11.2582	3.26084	4.83988
cdc13endog_SW130p_TR2_220412	cdc13endog	mad2WTymEGFP	cdc13_gs_red	SW130p	220415_SW130p_TR2_s10_04	Cell_294	1	WholeCell	SpotCount	25	98.414	34.1591	10.5869	3.65734	6.28835
cdc13endog_SW130p_TR2_220412	cdc13endog	mad2WTymEGFP	cdc13_gs_red	SW130p	220415_SW130p_TR2_s10_04	Cell_294	1	Nucleus	SpotCount	3	98.414	34.1591	10.5869	3.65734	6.28835
cdc13endog_SW130p_TR2_220412	cdc13endog	mad2WTymEGFP	cdc13_gs_red	SW130p	220415_SW130p_TR2_s10_04	Cell_294	1	Cytoplasm	SpotCount	22	98.414	34.1591	10.5869	3.65734	6.28835
cdc13endog_SW130p_TR2_220412	cdc13endog	mad2WTymEGFP	cdc13_gs_red	SW130p	220415_SW130p_TR2_s10_04	Cell_294	1	WholeCell	IntensityCount	34.3996	98.414	34.1591	10.5869	3.65734	6.28835
cdc13endog_SW130p_TR2_220412	cdc13endog	mad2WTymEGFP	cdc13_gs_red	SW130p	220415_SW130p_TR2_s10_04	Cell_294	1	Nucleus	IntensityCount	3.68317	98.414	34.1591	10.5869	3.65734	6.28835
cdc13endog_SW130p_TR2_220412	cdc13endog	mad2WTymEGFP	cdc13_gs_red	SW130p	220415_SW130p_TR2_s10_04	Cell_294	1	Cytoplasm	IntensityCount	30.7164	98.414	34.1591	10.5869	3.65734	6.28835
cdc13endog_SW130p_TR2_220412	cdc13endog	mad2WTymEGFP	cdc13_gs_red	SW130p	220415_SW130p_TR2_s10_04	Cell_294	1	WholeCell	HybridCount	29.6176	98.414	34.1591	10.5869	3.65734	6.28835
cdc13endog_SW130p_TR2_220412	cdc13endog	mad2WTymEGFP	cdc13_gs_red	SW130p	220415_SW130p_TR2_s10_04	Cell_294	1	Nucleus	HybridCount	3	98.414	34.1591	10.5869	3.65734	6.28835
cdc13endog_SW130p_TR2_220412	cdc13endog	mad2WTymEGFP	cdc13_gs_red	SW130p	220415_SW130p_TR2_s10_04	Cell_294	1	Cytoplasm	HybridCount	26.6176	98.414	34.1591	10.5869	3.65734	6.28835
cdc13endog_SW130p_TR2_220412	cdc13endog	mad2WTymEGFP	cdc13_gs_red	SW130p	220415_SW130p_TR2_s10_04	Cell_295	1	WholeCell	SpotCount	24	92.7762	32.6487	10.3624	3.58996	4.29739
cdc13endog_SW130p_TR2_220412	cdc13endog	mad2WTymEGFP	cdc13_gs_red	SW130p	220415_SW130p_TR2_s10_04	Cell_295	1	Nucleus	SpotCount	3	92.7762	32.6487	10.3624	3.58996	4.29739
cdc13endog_SW130p_TR2_220412	cdc13endog	mad2WTymEGFP	cdc13_gs_red	SW130p	220415_SW130p_TR2_s10_04	Cell_295	1	Cytoplasm	SpotCount	21	92.7762	32.6487	10.3624	3.58996	4.29739
cdc13endog_SW130p_TR2_220412	cdc13endog	mad2WTymEGFP	cdc13_gs_red	SW130p	220415_SW130p_TR2_s10_04	Cell_295	1	WholeCell	IntensityCount	29.8599	92.7762	32.6487	10.3624	3.58996	4.29739
cdc13endog_SW130p_TR2_220412	cdc13endog	mad2WTymEGFP	cdc13_gs_red	SW130p	220415_SW130p_TR2_s10_04	Cell_295	1	Nucleus	IntensityCount	6.82556	92.7762	32.6487	10.3624	3.58996	4.29739
cdc13endog_SW130p_TR2_220412	cdc13endog	mad2WTymEGFP	cdc13_gs_red	SW130p	220415_SW130p_TR2_s10_04	Cell_295	1	Cytoplasm	IntensityCount	23.0344	92.7762	32.6487	10.3624	3.58996	4.29739
cdc13endog_SW130p_TR2_220412	cdc13endog	mad2WTymEGFP	cdc13_gs_red	SW130p	220415_SW130p_TR2_s10_04	Cell_295	1	WholeCell	HybridCount	28.7501	92.7762	32.6487	10.3624	3.58996	4.29739
cdc13endog_SW130p_TR2_220412	cdc13endog	mad2WTymEGFP	cdc13_gs_red	SW130p	220415_SW130p_TR2_s10_04	Cell_295	1	Nucleus	HybridCount	6.86483	92.7762	32.6487	10.3624	3.58996	4.29739
cdc13endog_SW130p_TR2_220412	cdc13endog	mad2WTymEGFP	cdc13_gs_red	SW130p	220415_SW130p_TR2_s10_04	Cell_295	1	Cytoplasm	HybridCount	21.8853	92.7762	32.6487	10.3624	3.58996	4.29739
cdc13endog_SW130p_TR2_220412	cdc13endog	mad2WTymEGFP	cdc13_gs_red	SW130p	220415_SW130p_TR2_s10_04	Cell_296	1	WholeCell	SpotCount	33	90.1675	34.007	11.5768	3.31086	3.98967
cdc13endog_SW130p_TR2_220412	cdc13endog	mad2WTymEGFP	cdc13_gs_red	SW130p	220415_SW130p_TR2_s10_04	Cell_296	1	Nucleus	SpotCount	2	90.1675	34.007	11.5768	3.31086	3.98967
cdc13endog_SW130p_TR2_220412	cdc13endog	mad2WTymEGFP	cdc13_gs_red	SW130p	220415_SW130p_TR2_s10_04	Cell_296	1	Cytoplasm	SpotCount	31	90.1675	34.007	11.5768	3.31086	3.98967
cdc13endog_SW130p_TR2_220412	cdc13endog	mad2WTymEGFP	cdc13_gs_red	SW130p	220415_SW130p_TR2_s10_04	Cell_296	1	WholeCell	IntensityCount	30.5005	90.1675	34.007	11.5768	3.31086	3.98967
cdc13endog_SW130p_TR2_220412	cdc13endog	mad2WTymEGFP	cdc13_gs_red	SW130p	220415_SW130p_TR2_s10_04	Cell_296	1	Nucleus	IntensityCount	3.5187	90.1675	34.007	11.5768	3.31086	3.98967
cdc13endog_SW130p_TR2_220412	cdc13endog	mad2WTymEGFP	cdc13_gs_red	SW130p	220415_SW130p_TR2_s10_04	Cell_296	1	Cytoplasm	IntensityCount	26.9818	90.1675	34.007	11.5768	3.31086	3.98967
cdc13endog_SW130p_TR2_220412	cdc13endog	mad2WTymEGFP	cdc13_gs_red	SW130p	220415_SW130p_TR2_s10_04	Cell_296	1	WholeCell	HybridCount	34.3514	90.1675	34.007	11.5768	3.31086	3.98967
cdc13endog_SW130p_TR2_220412	cdc13endog	mad2WTymEGFP	cdc13_gs_red	SW130p	220415_SW130p_TR2_s10_04	Cell_296	1	Nucleus	HybridCount	3.3514	90.1675	34.007	11.5768	3.31086	3.98967
cdc13endog_SW130p_TR2_220412	cdc13endog	mad2WTymEGFP	cdc13_gs_red	SW130p	220415_SW130p_TR2_s10_04	Cell_296	1	Cytoplasm	HybridCount	31	90.1675	34.007	11.5768	3.31086	3.98967
cdc13endog_SW130p_TR2_220412	cdc13endog	mad2WTymEGFP	cdc13_gs_red	SW130p	220415_SW130p_TR2_s10_04	Cell_297	1	WholeCell	SpotCount	18	67.2187	26.5605	9.18968	3.24923	5.23773
cdc13endog_SW130p_TR2_220412	cdc13endog	mad2WTymEGFP	cdc13_gs_red	SW130p	220415_SW130p_TR2_s10_04	Cell_297	1	Nucleus	SpotCount	3	67.2187	26.5605	9.18968	3.24923	5.23773
cdc13endog_SW130p_TR2_220412	cdc13endog	mad2WTymEGFP	cdc13_gs_red	SW130p	220415_SW130p_TR2_s10_04	Cell_297	1	Cytoplasm	SpotCount	15	67.2187	26.5605	9.18968	3.24923	5.23773
cdc13endog_SW130p_TR2_220412	cdc13endog	mad2WTymEGFP	cdc13_gs_red	SW130p	220415_SW130p_TR2_s10_04	Cell_297	1	WholeCell	IntensityCount	17.0693	67.2187	26.5605	9.18968	3.24923	5.23773
cdc13endog_SW130p_TR2_220412	cdc13endog	mad2WTymEGFP	cdc13_gs_red	SW130p	220415_SW130p_TR2_s10_04	Cell_297	1	Nucleus	IntensityCount	2.50467	67.2187	26.5605	9.18968	3.24923	5.23773
cdc13endog_SW130p_TR2_220412	cdc13endog	mad2WTymEGFP	cdc13_gs_red	SW130p	220415_SW130p_TR2_s10_04	Cell_297	1	Cytoplasm	IntensityCount	14.5647	67.2187	26.5605	9.18968	3.24923	5.23773
cdc13endog_SW130p_TR2_220412	cdc13endog	mad2WTymEGFP	cdc13_gs_red	SW130p	220415_SW130p_TR2_s10_04	Cell_297	1	WholeCell	HybridCount	18.8728	67.2187	26.5605	9.18968	3.24923	5.23773
cdc13endog_SW130p_TR2_220412	cdc13endog	mad2WTymEGFP	cdc13_gs_red	SW130p	220415_SW130p_TR2_s10_04	Cell_297	1	Nucleus	HybridCount	3	67.2187	26.5605	9.18968	3.24923	5.23773
cdc13endog_SW130p_TR2_220412	cdc13endog	mad2WTymEGFP	cdc13_gs_red	SW130p	220415_SW130p_TR2_s10_04	Cell_297	1	Cytoplasm	HybridCount	15.8728	67.2187	26.5605	9.18968	3.24923	5.23773
cdc13endog_SW130p_TR2_220412	cdc13endog	mad2WTymEGFP	cdc13_gs_red	SW130p	220415_SW130p_TR2_s10_04	Cell_298	1	WholeCell	SpotCount	27	87.7344	30.739	10.962	3.36953	4.24246
cdc13endog_SW130p_TR2_220412	cdc13endog	mad2WTymEGFP	cdc13_gs_red	SW130p	220415_SW130p_TR2_s10_04	Cell_298	1	Nucleus	SpotCount	3	87.7344	30.739	10.962	3.36953	4.24246
cdc13endog_SW130p_TR2_220412	cdc13endog	mad2WTymEGFP	cdc13_gs_red	SW130p	220415_SW130p_TR2_s10_04	Cell_298	1	Cytoplasm	SpotCount	24	87.7344	30.739	10.962	3.36953	4.24246
cdc13endog_SW130p_TR2_220412	cdc13endog	mad2WTymEGFP	cdc13_gs_red	SW130p	220415_SW130p_TR2_s10_04	Cell_298	1	WholeCell	IntensityCount	28.2383	87.7344	30.739	10.962	3.36953	4.24246
cdc13endog_SW130p_TR2_220412	cdc13endog	mad2WTymEGFP	cdc13_gs_red	SW130p	220415_SW130p_TR2_s10_04	Cell_298	1	Nucleus	IntensityCount	3.43899	87.7344	30.739	10.962	3.36953	4.24246
cdc13endog_SW130p_TR2_220412	cdc13endog	mad2WTymEGFP	cdc13_gs_red	SW130p	220415_SW130p_TR2_s10_04	Cell_298	1	Cytoplasm	IntensityCount	24.7993	87.7344	30.739	10.962	3.36953	4.24246
cdc13endog_SW130p_TR2_220412	cdc13endog	mad2WTymEGFP	cdc13_gs_red	SW130p	220415_SW130p_TR2_s10_04	Cell_298	1	WholeCell	HybridCount	27	87.7344	30.739	10.962	3.36953	4.24246
cdc13endog_SW130p_TR2_220412	cdc13endog	mad2WTymEGFP	cdc13_gs_red	SW130p	220415_SW130p_TR2_s10_04	Cell_298	1	Nucleus	HybridCount	3	87.7344	30.739	10.962	3.36953	4.24246
cdc13endog_SW130p_TR2_220412	cdc13endog	mad2WTymEGFP	cdc13_gs_red	SW130p	220415_SW130p_TR2_s10_04	Cell_298	1	Cytoplasm	HybridCount	24	87.7344	30.739	10.962	3.36953	4.24246
cdc13endog_SW130p_TR2_220412	cdc13endog	mad2WTymEGFP	cdc13_gs_red	SW130p	220415_SW130p_TR2_s10_04	Cell_299	1	WholeCell	SpotCount	18	72.6112	25.707	8.59185	3.53107	4.8296
cdc13endog_SW130p_TR2_220412	cdc13endog	mad2WTymEGFP	cdc13_gs_red	SW130p	220415_SW130p_TR2_s10_04	Cell_299	1	Nucleus	SpotCount	2	72.6112	25.707	8.59185	3.53107	4.8296
cdc13endog_SW130p_TR2_220412	cdc13endog	mad2WTymEGFP	cdc13_gs_red	SW130p	220415_SW130p_TR2_s10_04	Cell_299	1	Cytoplasm	SpotCount	16	72.6112	25.707	8.59185	3.53107	4.8296
cdc13endog_SW130p_TR2_220412	cdc13endog	mad2WTymEGFP	cdc13_gs_red	SW130p	220415_SW130p_TR2_s10_04	Cell_299	1	WholeCell	IntensityCount	18.4695	72.6112	25.707	8.59185	3.53107	4.8296
cdc13endog_SW130p_TR2_220412	cdc13endog	mad2WTymEGFP	cdc13_gs_red	SW130p	220415_SW130p_TR2_s10_04	Cell_299	1	Nucleus	IntensityCount	2.17993	72.6112	25.707	8.59185	3.53107	4.8296
cdc13endog_SW130p_TR2_220412	cdc13endog	mad2WTymEGFP	cdc13_gs_red	SW130p	220415_SW130p_TR2_s10_04	Cell_299	1	Cytoplasm	IntensityCount	16.2895	72.6112	25.707	8.59185	3.53107	4.8296
cdc13endog_SW130p_TR2_220412	cdc13endog	mad2WTymEGFP	cdc13_gs_red	SW130p	220415_SW130p_TR2_s10_04	Cell_299	1	WholeCell	HybridCount	19.9526	72.6112	25.707	8.59185	3.53107	4.8296
cdc13endog_SW130p_TR2_220412	cdc13endog	mad2WTymEGFP	cdc13_gs_red	SW130p	220415_SW130p_TR2_s10_04	Cell_299	1	Nucleus	HybridCount	2	72.6112	25.707	8.59185	3.53107	4.8296
cdc13endog_SW130p_TR2_220412	cdc13endog	mad2WTymEGFP	cdc13_gs_red	SW130p	220415_SW130p_TR2_s10_04	Cell_299	1	Cytoplasm	HybridCount	17.9526	72.6112	25.707	8.59185	3.53107	4.8296
cdc13endog_SW130p_TR2_220412	cdc13endog	mad2WTymEGFP	cdc13_gs_red	SW130p	220415_SW130p_TR2_s10_04	Cell_30	1	WholeCell	SpotCount	20	74.3268	28.6476	10.1746	3.2249	5.1445
cdc13endog_SW130p_TR2_220412	cdc13endog	mad2WTymEGFP	cdc13_gs_red	SW130p	220415_SW130p_TR2_s10_04	Cell_30	1	Nucleus	SpotCount	4	74.3268	28.6476	10.1746	3.2249	5.1445
cdc13endog_SW130p_TR2_220412	cdc13endog	mad2WTymEGFP	cdc13_gs_red	SW130p	220415_SW130p_TR2_s10_04	Cell_30	1	Cytoplasm	SpotCount	16	74.3268	28.6476	10.1746	3.2249	5.1445
cdc13endog_SW130p_TR2_220412	cdc13endog	mad2WTymEGFP	cdc13_gs_red	SW130p	220415_SW130p_TR2_s10_04	Cell_30	1	WholeCell	IntensityCount	17.9682	74.3268	28.6476	10.1746	3.2249	5.1445
cdc13endog_SW130p_TR2_220412	cdc13endog	mad2WTymEGFP	cdc13_gs_red	SW130p	220415_SW130p_TR2_s10_04	Cell_30	1	Nucleus	IntensityCount	3.04223	74.3268	28.6476	10.1746	3.2249	5.1445
cdc13endog_SW130p_TR2_220412	cdc13endog	mad2WTymEGFP	cdc13_gs_red	SW130p	220415_SW130p_TR2_s10_04	Cell_30	1	Cytoplasm	IntensityCount	14.9259	74.3268	28.6476	10.1746	3.2249	5.1445
cdc13endog_SW130p_TR2_220412	cdc13endog	mad2WTymEGFP	cdc13_gs_red	SW130p	220415_SW130p_TR2_s10_04	Cell_30	1	WholeCell	HybridCount	20.8375	74.3268	28.6476	10.1746	3.2249	5.1445
cdc13endog_SW130p_TR2_220412	cdc13endog	mad2WTymEGFP	cdc13_gs_red	SW130p	220415_SW130p_TR2_s10_04	Cell_30	1	Nucleus	HybridCount	4	74.3268	28.6476	10.1746	3.2249	5.1445
cdc13endog_SW130p_TR2_220412	cdc13endog	mad2WTymEGFP	cdc13_gs_red	SW130p	220415_SW130p_TR2_s10_04	Cell_30	1	Cytoplasm	HybridCount	16.8375	74.3268	28.6476	10.1746	3.2249	5.1445
cdc13endog_SW130p_TR2_220412	cdc13endog	mad2WTymEGFP	cdc13_gs_red	SW130p	220415_SW130p_TR2_s10_04	Cell_300	1	WholeCell	SpotCount	33	134.026	40.0805	13.2618	3.77022	3.32057
cdc13endog_SW130p_TR2_220412	cdc13endog	mad2WTymEGFP	cdc13_gs_red	SW130p	220415_SW130p_TR2_s10_04	Cell_300	1	Nucleus	SpotCount	1	134.026	40.0805	13.2618	3.77022	3.32057
cdc13endog_SW130p_TR2_220412	cdc13endog	mad2WTymEGFP	cdc13_gs_red	SW130p	220415_SW130p_TR2_s10_04	Cell_300	1	Cytoplasm	SpotCount	32	134.026	40.0805	13.2618	3.77022	3.32057
cdc13endog_SW130p_TR2_220412	cdc13endog	mad2WTymEGFP	cdc13_gs_red	SW130p	220415_SW130p_TR2_s10_04	Cell_300	1	WholeCell	IntensityCount	31.7807	134.026	40.0805	13.2618	3.77022	3.32057
cdc13endog_SW130p_TR2_220412	cdc13endog	mad2WTymEGFP	cdc13_gs_red	SW130p	220415_SW130p_TR2_s10_04	Cell_300	1	Nucleus	IntensityCount	1.62602	134.026	40.0805	13.2618	3.77022	3.32057
cdc13endog_SW130p_TR2_220412	cdc13endog	mad2WTymEGFP	cdc13_gs_red	SW130p	220415_SW130p_TR2_s10_04	Cell_300	1	Cytoplasm	IntensityCount	30.1547	134.026	40.0805	13.2618	3.77022	3.32057
cdc13endog_SW130p_TR2_220412	cdc13endog	mad2WTymEGFP	cdc13_gs_red	SW130p	220415_SW130p_TR2_s10_04	Cell_300	1	WholeCell	HybridCount	34.0523	134.026	40.0805	13.2618	3.77022	3.32057
cdc13endog_SW130p_TR2_220412	cdc13endog	mad2WTymEGFP	cdc13_gs_red	SW130p	220415_SW130p_TR2_s10_04	Cell_300	1	Nucleus	HybridCount	1	134.026	40.0805	13.2618	3.77022	3.32057
cdc13endog_SW130p_TR2_220412	cdc13endog	mad2WTymEGFP	cdc13_gs_red	SW130p	220415_SW130p_TR2_s10_04	Cell_300	1	Cytoplasm	HybridCount	33.0523	134.026	40.0805	13.2618	3.77022	3.32057
cdc13endog_SW130p_TR2_220412	cdc13endog	mad2WTymEGFP	cdc13_gs_red	SW130p	220415_SW130p_TR2_s10_04	Cell_301	1	WholeCell	SpotCount	18	91.2159	33.35	10.7588	3.47831	4.37231
cdc13endog_SW130p_TR2_220412	cdc13endog	mad2WTymEGFP	cdc13_gs_red	SW130p	220415_SW130p_TR2_s10_04	Cell_301	1	Nucleus	SpotCount	1	91.2159	33.35	10.7588	3.47831	4.37231
cdc13endog_SW130p_TR2_220412	cdc13endog	mad2WTymEGFP	cdc13_gs_red	SW130p	220415_SW130p_TR2_s10_04	Cell_301	1	Cytoplasm	SpotCount	17	91.2159	33.35	10.7588	3.47831	4.37231
cdc13endog_SW130p_TR2_220412	cdc13endog	mad2WTymEGFP	cdc13_gs_red	SW130p	220415_SW130p_TR2_s10_04	Cell_301	1	WholeCell	IntensityCount	20.4462	91.2159	33.35	10.7588	3.47831	4.37231
cdc13endog_SW130p_TR2_220412	cdc13endog	mad2WTymEGFP	cdc13_gs_red	SW130p	220415_SW130p_TR2_s10_04	Cell_301	1	Nucleus	IntensityCount	1.77711	91.2159	33.35	10.7588	3.47831	4.37231
cdc13endog_SW130p_TR2_220412	cdc13endog	mad2WTymEGFP	cdc13_gs_red	SW130p	220415_SW130p_TR2_s10_04	Cell_301	1	Cytoplasm	IntensityCount	18.6691	91.2159	33.35	10.7588	3.47831	4.37231
cdc13endog_SW130p_TR2_220412	cdc13endog	mad2WTymEGFP	cdc13_gs_red	SW130p	220415_SW130p_TR2_s10_04	Cell_301	1	WholeCell	HybridCount	19.4769	91.2159	33.35	10.7588	3.47831	4.37231
cdc13endog_SW130p_TR2_220412	cdc13endog	mad2WTymEGFP	cdc13_gs_red	SW130p	220415_SW130p_TR2_s10_04	Cell_301	1	Nucleus	HybridCount	1.77711	91.2159	33.35	10.7588	3.47831	4.37231
cdc13endog_SW130p_TR2_220412	cdc13endog	mad2WTymEGFP	cdc13_gs_red	SW130p	220415_SW130p_TR2_s10_04	Cell_301	1	Cytoplasm	HybridCount	17.6997	91.2159	33.35	10.7588	3.47831	4.37231
cdc13endog_SW130p_TR2_220412	cdc13endog	mad2WTymEGFP	cdc13_gs_red	SW130p	220415_SW130p_TR2_s10_04	Cell_302	1	WholeCell	SpotCount	13	52.9425	20.1237	7.35532	3.28105	4.59553
cdc13endog_SW130p_TR2_220412	cdc13endog	mad2WTymEGFP	cdc13_gs_red	SW130p	220415_SW130p_TR2_s10_04	Cell_302	1	Nucleus	SpotCount	1	52.9425	20.1237	7.35532	3.28105	4.59553
cdc13endog_SW130p_TR2_220412	cdc13endog	mad2WTymEGFP	cdc13_gs_red	SW130p	220415_SW130p_TR2_s10_04	Cell_302	1	Cytoplasm	SpotCount	12	52.9425	20.1237	7.35532	3.28105	4.59553
cdc13endog_SW130p_TR2_220412	cdc13endog	mad2WTymEGFP	cdc13_gs_red	SW130p	220415_SW130p_TR2_s10_04	Cell_302	1	WholeCell	IntensityCount	11.3264	52.9425	20.1237	7.35532	3.28105	4.59553
cdc13endog_SW130p_TR2_220412	cdc13endog	mad2WTymEGFP	cdc13_gs_red	SW130p	220415_SW130p_TR2_s10_04	Cell_302	1	Nucleus	IntensityCount	1.23353	52.9425	20.1237	7.35532	3.28105	4.59553
cdc13endog_SW130p_TR2_220412	cdc13endog	mad2WTymEGFP	cdc13_gs_red	SW130p	220415_SW130p_TR2_s10_04	Cell_302	1	Cytoplasm	IntensityCount	10.0929	52.9425	20.1237	7.35532	3.28105	4.59553
cdc13endog_SW130p_TR2_220412	cdc13endog	mad2WTymEGFP	cdc13_gs_red	SW130p	220415_SW130p_TR2_s10_04	Cell_302	1	WholeCell	HybridCount	13	52.9425	20.1237	7.35532	3.28105	4.59553
cdc13endog_SW130p_TR2_220412	cdc13endog	mad2WTymEGFP	cdc13_gs_red	SW130p	220415_SW130p_TR2_s10_04	Cell_302	1	Nucleus	HybridCount	1	52.9425	20.1237	7.35532	3.28105	4.59553
cdc13endog_SW130p_TR2_220412	cdc13endog	mad2WTymEGFP	cdc13_gs_red	SW130p	220415_SW130p_TR2_s10_04	Cell_302	1	Cytoplasm	HybridCount	12	52.9425	20.1237	7.35532	3.28105	4.59553
cdc13endog_SW130p_TR2_220412	cdc13endog	mad2WTymEGFP	cdc13_gs_red	SW130p	220415_SW130p_TR2_s10_04	Cell_303	1	WholeCell	SpotCount	18	57.0629	21.2708	7.35426	3.41923	4.19838
cdc13endog_SW130p_TR2_220412	cdc13endog	mad2WTymEGFP	cdc13_gs_red	SW130p	220415_SW130p_TR2_s10_04	Cell_303	1	Nucleus	SpotCount	2	57.0629	21.2708	7.35426	3.41923	4.19838
cdc13endog_SW130p_TR2_220412	cdc13endog	mad2WTymEGFP	cdc13_gs_red	SW130p	220415_SW130p_TR2_s10_04	Cell_303	1	Cytoplasm	SpotCount	16	57.0629	21.2708	7.35426	3.41923	4.19838
cdc13endog_SW130p_TR2_220412	cdc13endog	mad2WTymEGFP	cdc13_gs_red	SW130p	220415_SW130p_TR2_s10_04	Cell_303	1	WholeCell	IntensityCount	17.2854	57.0629	21.2708	7.35426	3.41923	4.19838
cdc13endog_SW130p_TR2_220412	cdc13endog	mad2WTymEGFP	cdc13_gs_red	SW130p	220415_SW130p_TR2_s10_04	Cell_303	1	Nucleus	IntensityCount	1.99508	57.0629	21.2708	7.35426	3.41923	4.19838
cdc13endog_SW130p_TR2_220412	cdc13endog	mad2WTymEGFP	cdc13_gs_red	SW130p	220415_SW130p_TR2_s10_04	Cell_303	1	Cytoplasm	IntensityCount	15.2903	57.0629	21.2708	7.35426	3.41923	4.19838
cdc13endog_SW130p_TR2_220412	cdc13endog	mad2WTymEGFP	cdc13_gs_red	SW130p	220415_SW130p_TR2_s10_04	Cell_303	1	WholeCell	HybridCount	18	57.0629	21.2708	7.35426	3.41923	4.19838
cdc13endog_SW130p_TR2_220412	cdc13endog	mad2WTymEGFP	cdc13_gs_red	SW130p	220415_SW130p_TR2_s10_04	Cell_303	1	Nucleus	HybridCount	2	57.0629	21.2708	7.35426	3.41923	4.19838
cdc13endog_SW130p_TR2_220412	cdc13endog	mad2WTymEGFP	cdc13_gs_red	SW130p	220415_SW130p_TR2_s10_04	Cell_303	1	Cytoplasm	HybridCount	16	57.0629	21.2708	7.35426	3.41923	4.19838
cdc13endog_SW130p_TR2_220412	cdc13endog	mad2WTymEGFP	cdc13_gs_red	SW130p	220415_SW130p_TR2_s10_04	Cell_305	1	WholeCell	SpotCount	16	62.1732	23.584	8.63009	3.23788	3.99431
cdc13endog_SW130p_TR2_220412	cdc13endog	mad2WTymEGFP	cdc13_gs_red	SW130p	220415_SW130p_TR2_s10_04	Cell_305	1	Nucleus	SpotCount	1	62.1732	23.584	8.63009	3.23788	3.99431
cdc13endog_SW130p_TR2_220412	cdc13endog	mad2WTymEGFP	cdc13_gs_red	SW130p	220415_SW130p_TR2_s10_04	Cell_305	1	Cytoplasm	SpotCount	15	62.1732	23.584	8.63009	3.23788	3.99431
cdc13endog_SW130p_TR2_220412	cdc13endog	mad2WTymEGFP	cdc13_gs_red	SW130p	220415_SW130p_TR2_s10_04	Cell_305	1	WholeCell	IntensityCount	17.0869	62.1732	23.584	8.63009	3.23788	3.99431
cdc13endog_SW130p_TR2_220412	cdc13endog	mad2WTymEGFP	cdc13_gs_red	SW130p	220415_SW130p_TR2_s10_04	Cell_305	1	Nucleus	IntensityCount	1.67366	62.1732	23.584	8.63009	3.23788	3.99431
cdc13endog_SW130p_TR2_220412	cdc13endog	mad2WTymEGFP	cdc13_gs_red	SW130p	220415_SW130p_TR2_s10_04	Cell_305	1	Cytoplasm	IntensityCount	15.4132	62.1732	23.584	8.63009	3.23788	3.99431
cdc13endog_SW130p_TR2_220412	cdc13endog	mad2WTymEGFP	cdc13_gs_red	SW130p	220415_SW130p_TR2_s10_04	Cell_305	1	WholeCell	HybridCount	17.0291	62.1732	23.584	8.63009	3.23788	3.99431
cdc13endog_SW130p_TR2_220412	cdc13endog	mad2WTymEGFP	cdc13_gs_red	SW130p	220415_SW130p_TR2_s10_04	Cell_305	1	Nucleus	HybridCount	1	62.1732	23.584	8.63009	3.23788	3.99431
cdc13endog_SW130p_TR2_220412	cdc13endog	mad2WTymEGFP	cdc13_gs_red	SW130p	220415_SW130p_TR2_s10_04	Cell_305	1	Cytoplasm	HybridCount	16.0291	62.1732	23.584	8.63009	3.23788	3.99431
cdc13endog_SW130p_TR2_220412	cdc13endog	mad2WTymEGFP	cdc13_gs_red	SW130p	220415_SW130p_TR2_s10_04	Cell_306	1	WholeCell	SpotCount	27	104.803	37.4948	11.5165	3.59625	6.41468
cdc13endog_SW130p_TR2_220412	cdc13endog	mad2WTymEGFP	cdc13_gs_red	SW130p	220415_SW130p_TR2_s10_04	Cell_306	1	Nucleus	SpotCount	3	104.803	37.4948	11.5165	3.59625	6.41468
cdc13endog_SW130p_TR2_220412	cdc13endog	mad2WTymEGFP	cdc13_gs_red	SW130p	220415_SW130p_TR2_s10_04	Cell_306	1	Cytoplasm	SpotCount	24	104.803	37.4948	11.5165	3.59625	6.41468
cdc13endog_SW130p_TR2_220412	cdc13endog	mad2WTymEGFP	cdc13_gs_red	SW130p	220415_SW130p_TR2_s10_04	Cell_306	1	WholeCell	IntensityCount	32.5984	104.803	37.4948	11.5165	3.59625	6.41468
cdc13endog_SW130p_TR2_220412	cdc13endog	mad2WTymEGFP	cdc13_gs_red	SW130p	220415_SW130p_TR2_s10_04	Cell_306	1	Nucleus	IntensityCount	4.28563	104.803	37.4948	11.5165	3.59625	6.41468
cdc13endog_SW130p_TR2_220412	cdc13endog	mad2WTymEGFP	cdc13_gs_red	SW130p	220415_SW130p_TR2_s10_04	Cell_306	1	Cytoplasm	IntensityCount	28.3128	104.803	37.4948	11.5165	3.59625	6.41468
cdc13endog_SW130p_TR2_220412	cdc13endog	mad2WTymEGFP	cdc13_gs_red	SW130p	220415_SW130p_TR2_s10_04	Cell_306	1	WholeCell	HybridCount	27.7663	104.803	37.4948	11.5165	3.59625	6.41468
cdc13endog_SW130p_TR2_220412	cdc13endog	mad2WTymEGFP	cdc13_gs_red	SW130p	220415_SW130p_TR2_s10_04	Cell_306	1	Nucleus	HybridCount	3	104.803	37.4948	11.5165	3.59625	6.41468
cdc13endog_SW130p_TR2_220412	cdc13endog	mad2WTymEGFP	cdc13_gs_red	SW130p	220415_SW130p_TR2_s10_04	Cell_306	1	Cytoplasm	HybridCount	24.7663	104.803	37.4948	11.5165	3.59625	6.41468
cdc13endog_SW130p_TR2_220412	cdc13endog	mad2WTymEGFP	cdc13_gs_red	SW130p	220415_SW130p_TR2_s10_04	Cell_308	1	WholeCell	SpotCount	19	79.5211	28.5357	9.0712	3.58544	5.51574
cdc13endog_SW130p_TR2_220412	cdc13endog	mad2WTymEGFP	cdc13_gs_red	SW130p	220415_SW130p_TR2_s10_04	Cell_308	1	Nucleus	SpotCount	1	79.5211	28.5357	9.0712	3.58544	5.51574
cdc13endog_SW130p_TR2_220412	cdc13endog	mad2WTymEGFP	cdc13_gs_red	SW130p	220415_SW130p_TR2_s10_04	Cell_308	1	Cytoplasm	SpotCount	18	79.5211	28.5357	9.0712	3.58544	5.51574
cdc13endog_SW130p_TR2_220412	cdc13endog	mad2WTymEGFP	cdc13_gs_red	SW130p	220415_SW130p_TR2_s10_04	Cell_308	1	WholeCell	IntensityCount	17.4691	79.5211	28.5357	9.0712	3.58544	5.51574
cdc13endog_SW130p_TR2_220412	cdc13endog	mad2WTymEGFP	cdc13_gs_red	SW130p	220415_SW130p_TR2_s10_04	Cell_308	1	Nucleus	IntensityCount	1.98053	79.5211	28.5357	9.0712	3.58544	5.51574
cdc13endog_SW130p_TR2_220412	cdc13endog	mad2WTymEGFP	cdc13_gs_red	SW130p	220415_SW130p_TR2_s10_04	Cell_308	1	Cytoplasm	IntensityCount	15.4886	79.5211	28.5357	9.0712	3.58544	5.51574
cdc13endog_SW130p_TR2_220412	cdc13endog	mad2WTymEGFP	cdc13_gs_red	SW130p	220415_SW130p_TR2_s10_04	Cell_308	1	WholeCell	HybridCount	19.9805	79.5211	28.5357	9.0712	3.58544	5.51574
cdc13endog_SW130p_TR2_220412	cdc13endog	mad2WTymEGFP	cdc13_gs_red	SW130p	220415_SW130p_TR2_s10_04	Cell_308	1	Nucleus	HybridCount	1.98053	79.5211	28.5357	9.0712	3.58544	5.51574
cdc13endog_SW130p_TR2_220412	cdc13endog	mad2WTymEGFP	cdc13_gs_red	SW130p	220415_SW130p_TR2_s10_04	Cell_308	1	Cytoplasm	HybridCount	18	79.5211	28.5357	9.0712	3.58544	5.51574
cdc13endog_SW130p_TR2_220412	cdc13endog	mad2WTymEGFP	cdc13_gs_red	SW130p	220415_SW130p_TR2_s10_04	Cell_309	1	WholeCell	SpotCount	21	83.9841	28.4131	9.55434	3.57593	4.68637
cdc13endog_SW130p_TR2_220412	cdc13endog	mad2WTymEGFP	cdc13_gs_red	SW130p	220415_SW130p_TR2_s10_04	Cell_309	1	Nucleus	SpotCount	2	83.9841	28.4131	9.55434	3.57593	4.68637
cdc13endog_SW130p_TR2_220412	cdc13endog	mad2WTymEGFP	cdc13_gs_red	SW130p	220415_SW130p_TR2_s10_04	Cell_309	1	Cytoplasm	SpotCount	19	83.9841	28.4131	9.55434	3.57593	4.68637
cdc13endog_SW130p_TR2_220412	cdc13endog	mad2WTymEGFP	cdc13_gs_red	SW130p	220415_SW130p_TR2_s10_04	Cell_309	1	WholeCell	IntensityCount	22.6328	83.9841	28.4131	9.55434	3.57593	4.68637
cdc13endog_SW130p_TR2_220412	cdc13endog	mad2WTymEGFP	cdc13_gs_red	SW130p	220415_SW130p_TR2_s10_04	Cell_309	1	Nucleus	IntensityCount	2.86192	83.9841	28.4131	9.55434	3.57593	4.68637
cdc13endog_SW130p_TR2_220412	cdc13endog	mad2WTymEGFP	cdc13_gs_red	SW130p	220415_SW130p_TR2_s10_04	Cell_309	1	Cytoplasm	IntensityCount	19.7709	83.9841	28.4131	9.55434	3.57593	4.68637
cdc13endog_SW130p_TR2_220412	cdc13endog	mad2WTymEGFP	cdc13_gs_red	SW130p	220415_SW130p_TR2_s10_04	Cell_309	1	WholeCell	HybridCount	21	83.9841	28.4131	9.55434	3.57593	4.68637
cdc13endog_SW130p_TR2_220412	cdc13endog	mad2WTymEGFP	cdc13_gs_red	SW130p	220415_SW130p_TR2_s10_04	Cell_309	1	Nucleus	HybridCount	2	83.9841	28.4131	9.55434	3.57593	4.68637
cdc13endog_SW130p_TR2_220412	cdc13endog	mad2WTymEGFP	cdc13_gs_red	SW130p	220415_SW130p_TR2_s10_04	Cell_309	1	Cytoplasm	HybridCount	19	83.9841	28.4131	9.55434	3.57593	4.68637
cdc13endog_SW130p_TR2_220412	cdc13endog	mad2WTymEGFP	cdc13_gs_red	SW130p	220415_SW130p_TR2_s10_04	Cell_310	1	WholeCell	SpotCount	25	91.8753	32.2663	10.39	3.56554	4.04178
cdc13endog_SW130p_TR2_220412	cdc13endog	mad2WTymEGFP	cdc13_gs_red	SW130p	220415_SW130p_TR2_s10_04	Cell_310	1	Nucleus	SpotCount	5	91.8753	32.2663	10.39	3.56554	4.04178
cdc13endog_SW130p_TR2_220412	cdc13endog	mad2WTymEGFP	cdc13_gs_red	SW130p	220415_SW130p_TR2_s10_04	Cell_310	1	Cytoplasm	SpotCount	20	91.8753	32.2663	10.39	3.56554	4.04178
cdc13endog_SW130p_TR2_220412	cdc13endog	mad2WTymEGFP	cdc13_gs_red	SW130p	220415_SW130p_TR2_s10_04	Cell_310	1	WholeCell	IntensityCount	24.7962	91.8753	32.2663	10.39	3.56554	4.04178
cdc13endog_SW130p_TR2_220412	cdc13endog	mad2WTymEGFP	cdc13_gs_red	SW130p	220415_SW130p_TR2_s10_04	Cell_310	1	Nucleus	IntensityCount	5.56308	91.8753	32.2663	10.39	3.56554	4.04178
cdc13endog_SW130p_TR2_220412	cdc13endog	mad2WTymEGFP	cdc13_gs_red	SW130p	220415_SW130p_TR2_s10_04	Cell_310	1	Cytoplasm	IntensityCount	19.2331	91.8753	32.2663	10.39	3.56554	4.04178
cdc13endog_SW130p_TR2_220412	cdc13endog	mad2WTymEGFP	cdc13_gs_red	SW130p	220415_SW130p_TR2_s10_04	Cell_310	1	WholeCell	HybridCount	26.5675	91.8753	32.2663	10.39	3.56554	4.04178
cdc13endog_SW130p_TR2_220412	cdc13endog	mad2WTymEGFP	cdc13_gs_red	SW130p	220415_SW130p_TR2_s10_04	Cell_310	1	Nucleus	HybridCount	5.77416	91.8753	32.2663	10.39	3.56554	4.04178
cdc13endog_SW130p_TR2_220412	cdc13endog	mad2WTymEGFP	cdc13_gs_red	SW130p	220415_SW130p_TR2_s10_04	Cell_310	1	Cytoplasm	HybridCount	20.7933	91.8753	32.2663	10.39	3.56554	4.04178
cdc13endog_SW130p_TR2_220412	cdc13endog	mad2WTymEGFP	cdc13_gs_red	SW130p	220415_SW130p_TR2_s10_04	Cell_311	2	WholeCell	SpotCount	31	130.6	44.4259	13.2234	3.72537	7.18109
cdc13endog_SW130p_TR2_220412	cdc13endog	mad2WTymEGFP	cdc13_gs_red	SW130p	220415_SW130p_TR2_s10_04	Cell_311	2	Nucleus	SpotCount	4	130.6	44.4259	13.2234	3.72537	7.18109
cdc13endog_SW130p_TR2_220412	cdc13endog	mad2WTymEGFP	cdc13_gs_red	SW130p	220415_SW130p_TR2_s10_04	Cell_311	2	Cytoplasm	SpotCount	27	130.6	44.4259	13.2234	3.72537	7.18109
cdc13endog_SW130p_TR2_220412	cdc13endog	mad2WTymEGFP	cdc13_gs_red	SW130p	220415_SW130p_TR2_s10_04	Cell_311	2	WholeCell	IntensityCount	32.5757	130.6	44.4259	13.2234	3.72537	7.18109
cdc13endog_SW130p_TR2_220412	cdc13endog	mad2WTymEGFP	cdc13_gs_red	SW130p	220415_SW130p_TR2_s10_04	Cell_311	2	Nucleus	IntensityCount	3.99192	130.6	44.4259	13.2234	3.72537	7.18109
cdc13endog_SW130p_TR2_220412	cdc13endog	mad2WTymEGFP	cdc13_gs_red	SW130p	220415_SW130p_TR2_s10_04	Cell_311	2	Cytoplasm	IntensityCount	28.5838	130.6	44.4259	13.2234	3.72537	7.18109
cdc13endog_SW130p_TR2_220412	cdc13endog	mad2WTymEGFP	cdc13_gs_red	SW130p	220415_SW130p_TR2_s10_04	Cell_311	2	WholeCell	HybridCount	31.8212	130.6	44.4259	13.2234	3.72537	7.18109
cdc13endog_SW130p_TR2_220412	cdc13endog	mad2WTymEGFP	cdc13_gs_red	SW130p	220415_SW130p_TR2_s10_04	Cell_311	2	Nucleus	HybridCount	4	130.6	44.4259	13.2234	3.72537	7.18109
cdc13endog_SW130p_TR2_220412	cdc13endog	mad2WTymEGFP	cdc13_gs_red	SW130p	220415_SW130p_TR2_s10_04	Cell_311	2	Cytoplasm	HybridCount	27.8212	130.6	44.4259	13.2234	3.72537	7.18109
cdc13endog_SW130p_TR2_220412	cdc13endog	mad2WTymEGFP	cdc13_gs_red	SW130p	220415_SW130p_TR2_s10_04	Cell_312	1	WholeCell	SpotCount	23	115.214	39.0939	12.285	3.64	5.90458
cdc13endog_SW130p_TR2_220412	cdc13endog	mad2WTymEGFP	cdc13_gs_red	SW130p	220415_SW130p_TR2_s10_04	Cell_312	1	Nucleus	SpotCount	2	115.214	39.0939	12.285	3.64	5.90458
cdc13endog_SW130p_TR2_220412	cdc13endog	mad2WTymEGFP	cdc13_gs_red	SW130p	220415_SW130p_TR2_s10_04	Cell_312	1	Cytoplasm	SpotCount	21	115.214	39.0939	12.285	3.64	5.90458
cdc13endog_SW130p_TR2_220412	cdc13endog	mad2WTymEGFP	cdc13_gs_red	SW130p	220415_SW130p_TR2_s10_04	Cell_312	1	WholeCell	IntensityCount	30.9851	115.214	39.0939	12.285	3.64	5.90458
cdc13endog_SW130p_TR2_220412	cdc13endog	mad2WTymEGFP	cdc13_gs_red	SW130p	220415_SW130p_TR2_s10_04	Cell_312	1	Nucleus	IntensityCount	4.00473	115.214	39.0939	12.285	3.64	5.90458
cdc13endog_SW130p_TR2_220412	cdc13endog	mad2WTymEGFP	cdc13_gs_red	SW130p	220415_SW130p_TR2_s10_04	Cell_312	1	Cytoplasm	IntensityCount	26.9803	115.214	39.0939	12.285	3.64	5.90458
cdc13endog_SW130p_TR2_220412	cdc13endog	mad2WTymEGFP	cdc13_gs_red	SW130p	220415_SW130p_TR2_s10_04	Cell_312	1	WholeCell	HybridCount	28.8998	115.214	39.0939	12.285	3.64	5.90458
cdc13endog_SW130p_TR2_220412	cdc13endog	mad2WTymEGFP	cdc13_gs_red	SW130p	220415_SW130p_TR2_s10_04	Cell_312	1	Nucleus	HybridCount	3.85757	115.214	39.0939	12.285	3.64	5.90458
cdc13endog_SW130p_TR2_220412	cdc13endog	mad2WTymEGFP	cdc13_gs_red	SW130p	220415_SW130p_TR2_s10_04	Cell_312	1	Cytoplasm	HybridCount	25.0423	115.214	39.0939	12.285	3.64	5.90458
cdc13endog_SW130p_TR2_220412	cdc13endog	mad2WTymEGFP	cdc13_gs_red	SW130p	220415_SW130p_TR2_s10_04	Cell_313	1	WholeCell	SpotCount	38	94.6619	36.2019	12.4828	3.25171	4.38372
cdc13endog_SW130p_TR2_220412	cdc13endog	mad2WTymEGFP	cdc13_gs_red	SW130p	220415_SW130p_TR2_s10_04	Cell_313	1	Nucleus	SpotCount	4	94.6619	36.2019	12.4828	3.25171	4.38372
cdc13endog_SW130p_TR2_220412	cdc13endog	mad2WTymEGFP	cdc13_gs_red	SW130p	220415_SW130p_TR2_s10_04	Cell_313	1	Cytoplasm	SpotCount	34	94.6619	36.2019	12.4828	3.25171	4.38372
cdc13endog_SW130p_TR2_220412	cdc13endog	mad2WTymEGFP	cdc13_gs_red	SW130p	220415_SW130p_TR2_s10_04	Cell_313	1	WholeCell	IntensityCount	35.9694	94.6619	36.2019	12.4828	3.25171	4.38372
cdc13endog_SW130p_TR2_220412	cdc13endog	mad2WTymEGFP	cdc13_gs_red	SW130p	220415_SW130p_TR2_s10_04	Cell_313	1	Nucleus	IntensityCount	5.38185	94.6619	36.2019	12.4828	3.25171	4.38372
cdc13endog_SW130p_TR2_220412	cdc13endog	mad2WTymEGFP	cdc13_gs_red	SW130p	220415_SW130p_TR2_s10_04	Cell_313	1	Cytoplasm	IntensityCount	30.5876	94.6619	36.2019	12.4828	3.25171	4.38372
cdc13endog_SW130p_TR2_220412	cdc13endog	mad2WTymEGFP	cdc13_gs_red	SW130p	220415_SW130p_TR2_s10_04	Cell_313	1	WholeCell	HybridCount	39.6189	94.6619	36.2019	12.4828	3.25171	4.38372
cdc13endog_SW130p_TR2_220412	cdc13endog	mad2WTymEGFP	cdc13_gs_red	SW130p	220415_SW130p_TR2_s10_04	Cell_313	1	Nucleus	HybridCount	5.61887	94.6619	36.2019	12.4828	3.25171	4.38372
cdc13endog_SW130p_TR2_220412	cdc13endog	mad2WTymEGFP	cdc13_gs_red	SW130p	220415_SW130p_TR2_s10_04	Cell_313	1	Cytoplasm	HybridCount	34	94.6619	36.2019	12.4828	3.25171	4.38372
cdc13endog_SW130p_TR2_220412	cdc13endog	mad2WTymEGFP	cdc13_gs_red	SW130p	220415_SW130p_TR2_s10_04	Cell_315	1	WholeCell	SpotCount	15	73.1075	24.7691	7.77287	3.78056	4.28753
cdc13endog_SW130p_TR2_220412	cdc13endog	mad2WTymEGFP	cdc13_gs_red	SW130p	220415_SW130p_TR2_s10_04	Cell_315	1	Nucleus	SpotCount	2	73.1075	24.7691	7.77287	3.78056	4.28753
cdc13endog_SW130p_TR2_220412	cdc13endog	mad2WTymEGFP	cdc13_gs_red	SW130p	220415_SW130p_TR2_s10_04	Cell_315	1	Cytoplasm	SpotCount	13	73.1075	24.7691	7.77287	3.78056	4.28753
cdc13endog_SW130p_TR2_220412	cdc13endog	mad2WTymEGFP	cdc13_gs_red	SW130p	220415_SW130p_TR2_s10_04	Cell_315	1	WholeCell	IntensityCount	14.4262	73.1075	24.7691	7.77287	3.78056	4.28753
cdc13endog_SW130p_TR2_220412	cdc13endog	mad2WTymEGFP	cdc13_gs_red	SW130p	220415_SW130p_TR2_s10_04	Cell_315	1	Nucleus	IntensityCount	2.28127	73.1075	24.7691	7.77287	3.78056	4.28753
cdc13endog_SW130p_TR2_220412	cdc13endog	mad2WTymEGFP	cdc13_gs_red	SW130p	220415_SW130p_TR2_s10_04	Cell_315	1	Cytoplasm	IntensityCount	12.145	73.1075	24.7691	7.77287	3.78056	4.28753
cdc13endog_SW130p_TR2_220412	cdc13endog	mad2WTymEGFP	cdc13_gs_red	SW130p	220415_SW130p_TR2_s10_04	Cell_315	1	WholeCell	HybridCount	15	73.1075	24.7691	7.77287	3.78056	4.28753
cdc13endog_SW130p_TR2_220412	cdc13endog	mad2WTymEGFP	cdc13_gs_red	SW130p	220415_SW130p_TR2_s10_04	Cell_315	1	Nucleus	HybridCount	2	73.1075	24.7691	7.77287	3.78056	4.28753
cdc13endog_SW130p_TR2_220412	cdc13endog	mad2WTymEGFP	cdc13_gs_red	SW130p	220415_SW130p_TR2_s10_04	Cell_315	1	Cytoplasm	HybridCount	13	73.1075	24.7691	7.77287	3.78056	4.28753
cdc13endog_SW130p_TR2_220412	cdc13endog	mad2WTymEGFP	cdc13_gs_red	SW130p	220415_SW130p_TR2_s10_04	Cell_316	1	WholeCell	SpotCount	27	138.816	42.8922	13.0426	3.87848	4.67384
cdc13endog_SW130p_TR2_220412	cdc13endog	mad2WTymEGFP	cdc13_gs_red	SW130p	220415_SW130p_TR2_s10_04	Cell_316	1	Nucleus	SpotCount	3	138.816	42.8922	13.0426	3.87848	4.67384
cdc13endog_SW130p_TR2_220412	cdc13endog	mad2WTymEGFP	cdc13_gs_red	SW130p	220415_SW130p_TR2_s10_04	Cell_316	1	Cytoplasm	SpotCount	24	138.816	42.8922	13.0426	3.87848	4.67384
cdc13endog_SW130p_TR2_220412	cdc13endog	mad2WTymEGFP	cdc13_gs_red	SW130p	220415_SW130p_TR2_s10_04	Cell_316	1	WholeCell	IntensityCount	33.2477	138.816	42.8922	13.0426	3.87848	4.67384
cdc13endog_SW130p_TR2_220412	cdc13endog	mad2WTymEGFP	cdc13_gs_red	SW130p	220415_SW130p_TR2_s10_04	Cell_316	1	Nucleus	IntensityCount	5.28607	138.816	42.8922	13.0426	3.87848	4.67384
cdc13endog_SW130p_TR2_220412	cdc13endog	mad2WTymEGFP	cdc13_gs_red	SW130p	220415_SW130p_TR2_s10_04	Cell_316	1	Cytoplasm	IntensityCount	27.9616	138.816	42.8922	13.0426	3.87848	4.67384
cdc13endog_SW130p_TR2_220412	cdc13endog	mad2WTymEGFP	cdc13_gs_red	SW130p	220415_SW130p_TR2_s10_04	Cell_316	1	WholeCell	HybridCount	29.0115	138.816	42.8922	13.0426	3.87848	4.67384
cdc13endog_SW130p_TR2_220412	cdc13endog	mad2WTymEGFP	cdc13_gs_red	SW130p	220415_SW130p_TR2_s10_04	Cell_316	1	Nucleus	HybridCount	4.22808	138.816	42.8922	13.0426	3.87848	4.67384
cdc13endog_SW130p_TR2_220412	cdc13endog	mad2WTymEGFP	cdc13_gs_red	SW130p	220415_SW130p_TR2_s10_04	Cell_316	1	Cytoplasm	HybridCount	24.7835	138.816	42.8922	13.0426	3.87848	4.67384
cdc13endog_SW130p_TR2_220412	cdc13endog	mad2WTymEGFP	cdc13_gs_red	SW130p	220415_SW130p_TR2_s10_04	Cell_317	1	WholeCell	SpotCount	23	73.4339	24.5029	7.84207	3.7678	4.39456
cdc13endog_SW130p_TR2_220412	cdc13endog	mad2WTymEGFP	cdc13_gs_red	SW130p	220415_SW130p_TR2_s10_04	Cell_317	1	Nucleus	SpotCount	2	73.4339	24.5029	7.84207	3.7678	4.39456
cdc13endog_SW130p_TR2_220412	cdc13endog	mad2WTymEGFP	cdc13_gs_red	SW130p	220415_SW130p_TR2_s10_04	Cell_317	1	Cytoplasm	SpotCount	21	73.4339	24.5029	7.84207	3.7678	4.39456
cdc13endog_SW130p_TR2_220412	cdc13endog	mad2WTymEGFP	cdc13_gs_red	SW130p	220415_SW130p_TR2_s10_04	Cell_317	1	WholeCell	IntensityCount	24.0042	73.4339	24.5029	7.84207	3.7678	4.39456
cdc13endog_SW130p_TR2_220412	cdc13endog	mad2WTymEGFP	cdc13_gs_red	SW130p	220415_SW130p_TR2_s10_04	Cell_317	1	Nucleus	IntensityCount	2.4802	73.4339	24.5029	7.84207	3.7678	4.39456
cdc13endog_SW130p_TR2_220412	cdc13endog	mad2WTymEGFP	cdc13_gs_red	SW130p	220415_SW130p_TR2_s10_04	Cell_317	1	Cytoplasm	IntensityCount	21.524	73.4339	24.5029	7.84207	3.7678	4.39456
cdc13endog_SW130p_TR2_220412	cdc13endog	mad2WTymEGFP	cdc13_gs_red	SW130p	220415_SW130p_TR2_s10_04	Cell_317	1	WholeCell	HybridCount	23	73.4339	24.5029	7.84207	3.7678	4.39456
cdc13endog_SW130p_TR2_220412	cdc13endog	mad2WTymEGFP	cdc13_gs_red	SW130p	220415_SW130p_TR2_s10_04	Cell_317	1	Nucleus	HybridCount	2	73.4339	24.5029	7.84207	3.7678	4.39456
cdc13endog_SW130p_TR2_220412	cdc13endog	mad2WTymEGFP	cdc13_gs_red	SW130p	220415_SW130p_TR2_s10_04	Cell_317	1	Cytoplasm	HybridCount	21	73.4339	24.5029	7.84207	3.7678	4.39456
cdc13endog_SW130p_TR2_220412	cdc13endog	mad2WTymEGFP	cdc13_gs_red	SW130p	220415_SW130p_TR2_s10_04	Cell_318	2	WholeCell	SpotCount	30	99.1395	37.4187	11.7357	3.45336	8.1665
cdc13endog_SW130p_TR2_220412	cdc13endog	mad2WTymEGFP	cdc13_gs_red	SW130p	220415_SW130p_TR2_s10_04	Cell_318	2	Nucleus	SpotCount	4	99.1395	37.4187	11.7357	3.45336	8.1665
cdc13endog_SW130p_TR2_220412	cdc13endog	mad2WTymEGFP	cdc13_gs_red	SW130p	220415_SW130p_TR2_s10_04	Cell_318	2	Cytoplasm	SpotCount	26	99.1395	37.4187	11.7357	3.45336	8.1665
cdc13endog_SW130p_TR2_220412	cdc13endog	mad2WTymEGFP	cdc13_gs_red	SW130p	220415_SW130p_TR2_s10_04	Cell_318	2	WholeCell	IntensityCount	31.8812	99.1395	37.4187	11.7357	3.45336	8.1665
cdc13endog_SW130p_TR2_220412	cdc13endog	mad2WTymEGFP	cdc13_gs_red	SW130p	220415_SW130p_TR2_s10_04	Cell_318	2	Nucleus	IntensityCount	4.69154	99.1395	37.4187	11.7357	3.45336	8.1665
cdc13endog_SW130p_TR2_220412	cdc13endog	mad2WTymEGFP	cdc13_gs_red	SW130p	220415_SW130p_TR2_s10_04	Cell_318	2	Cytoplasm	IntensityCount	27.1897	99.1395	37.4187	11.7357	3.45336	8.1665
cdc13endog_SW130p_TR2_220412	cdc13endog	mad2WTymEGFP	cdc13_gs_red	SW130p	220415_SW130p_TR2_s10_04	Cell_318	2	WholeCell	HybridCount	31.0831	99.1395	37.4187	11.7357	3.45336	8.1665
cdc13endog_SW130p_TR2_220412	cdc13endog	mad2WTymEGFP	cdc13_gs_red	SW130p	220415_SW130p_TR2_s10_04	Cell_318	2	Nucleus	HybridCount	4	99.1395	37.4187	11.7357	3.45336	8.1665
cdc13endog_SW130p_TR2_220412	cdc13endog	mad2WTymEGFP	cdc13_gs_red	SW130p	220415_SW130p_TR2_s10_04	Cell_318	2	Cytoplasm	HybridCount	27.0831	99.1395	37.4187	11.7357	3.45336	8.1665
cdc13endog_SW130p_TR2_220412	cdc13endog	mad2WTymEGFP	cdc13_gs_red	SW130p	220415_SW130p_TR2_s10_04	Cell_319	1	WholeCell	SpotCount	15	89.6046	32.8726	10.392	3.51778	5.77684
cdc13endog_SW130p_TR2_220412	cdc13endog	mad2WTymEGFP	cdc13_gs_red	SW130p	220415_SW130p_TR2_s10_04	Cell_319	1	Nucleus	SpotCount	1	89.6046	32.8726	10.392	3.51778	5.77684
cdc13endog_SW130p_TR2_220412	cdc13endog	mad2WTymEGFP	cdc13_gs_red	SW130p	220415_SW130p_TR2_s10_04	Cell_319	1	Cytoplasm	SpotCount	14	89.6046	32.8726	10.392	3.51778	5.77684
cdc13endog_SW130p_TR2_220412	cdc13endog	mad2WTymEGFP	cdc13_gs_red	SW130p	220415_SW130p_TR2_s10_04	Cell_319	1	WholeCell	IntensityCount	19.2926	89.6046	32.8726	10.392	3.51778	5.77684
cdc13endog_SW130p_TR2_220412	cdc13endog	mad2WTymEGFP	cdc13_gs_red	SW130p	220415_SW130p_TR2_s10_04	Cell_319	1	Nucleus	IntensityCount	1.17958	89.6046	32.8726	10.392	3.51778	5.77684
cdc13endog_SW130p_TR2_220412	cdc13endog	mad2WTymEGFP	cdc13_gs_red	SW130p	220415_SW130p_TR2_s10_04	Cell_319	1	Cytoplasm	IntensityCount	18.1131	89.6046	32.8726	10.392	3.51778	5.77684
cdc13endog_SW130p_TR2_220412	cdc13endog	mad2WTymEGFP	cdc13_gs_red	SW130p	220415_SW130p_TR2_s10_04	Cell_319	1	WholeCell	HybridCount	16.8224	89.6046	32.8726	10.392	3.51778	5.77684
cdc13endog_SW130p_TR2_220412	cdc13endog	mad2WTymEGFP	cdc13_gs_red	SW130p	220415_SW130p_TR2_s10_04	Cell_319	1	Nucleus	HybridCount	1	89.6046	32.8726	10.392	3.51778	5.77684
cdc13endog_SW130p_TR2_220412	cdc13endog	mad2WTymEGFP	cdc13_gs_red	SW130p	220415_SW130p_TR2_s10_04	Cell_319	1	Cytoplasm	HybridCount	15.8224	89.6046	32.8726	10.392	3.51778	5.77684
cdc13endog_SW130p_TR2_220412	cdc13endog	mad2WTymEGFP	cdc13_gs_red	SW130p	220415_SW130p_TR2_s10_04	Cell_32	1	WholeCell	SpotCount	15	64.819	23.7339	8.38636	3.37099	4.76003
cdc13endog_SW130p_TR2_220412	cdc13endog	mad2WTymEGFP	cdc13_gs_red	SW130p	220415_SW130p_TR2_s10_04	Cell_32	1	Nucleus	SpotCount	2	64.819	23.7339	8.38636	3.37099	4.76003
cdc13endog_SW130p_TR2_220412	cdc13endog	mad2WTymEGFP	cdc13_gs_red	SW130p	220415_SW130p_TR2_s10_04	Cell_32	1	Cytoplasm	SpotCount	13	64.819	23.7339	8.38636	3.37099	4.76003
cdc13endog_SW130p_TR2_220412	cdc13endog	mad2WTymEGFP	cdc13_gs_red	SW130p	220415_SW130p_TR2_s10_04	Cell_32	1	WholeCell	IntensityCount	14.0138	64.819	23.7339	8.38636	3.37099	4.76003
cdc13endog_SW130p_TR2_220412	cdc13endog	mad2WTymEGFP	cdc13_gs_red	SW130p	220415_SW130p_TR2_s10_04	Cell_32	1	Nucleus	IntensityCount	1.67511	64.819	23.7339	8.38636	3.37099	4.76003
cdc13endog_SW130p_TR2_220412	cdc13endog	mad2WTymEGFP	cdc13_gs_red	SW130p	220415_SW130p_TR2_s10_04	Cell_32	1	Cytoplasm	IntensityCount	12.3387	64.819	23.7339	8.38636	3.37099	4.76003
cdc13endog_SW130p_TR2_220412	cdc13endog	mad2WTymEGFP	cdc13_gs_red	SW130p	220415_SW130p_TR2_s10_04	Cell_32	1	WholeCell	HybridCount	15	64.819	23.7339	8.38636	3.37099	4.76003
cdc13endog_SW130p_TR2_220412	cdc13endog	mad2WTymEGFP	cdc13_gs_red	SW130p	220415_SW130p_TR2_s10_04	Cell_32	1	Nucleus	HybridCount	2	64.819	23.7339	8.38636	3.37099	4.76003
cdc13endog_SW130p_TR2_220412	cdc13endog	mad2WTymEGFP	cdc13_gs_red	SW130p	220415_SW130p_TR2_s10_04	Cell_32	1	Cytoplasm	HybridCount	13	64.819	23.7339	8.38636	3.37099	4.76003
cdc13endog_SW130p_TR2_220412	cdc13endog	mad2WTymEGFP	cdc13_gs_red	SW130p	220415_SW130p_TR2_s10_04	Cell_320	1	WholeCell	SpotCount	27	115.202	37.9975	11.6258	3.76053	5.30928
cdc13endog_SW130p_TR2_220412	cdc13endog	mad2WTymEGFP	cdc13_gs_red	SW130p	220415_SW130p_TR2_s10_04	Cell_320	1	Nucleus	SpotCount	1	115.202	37.9975	11.6258	3.76053	5.30928
cdc13endog_SW130p_TR2_220412	cdc13endog	mad2WTymEGFP	cdc13_gs_red	SW130p	220415_SW130p_TR2_s10_04	Cell_320	1	Cytoplasm	SpotCount	26	115.202	37.9975	11.6258	3.76053	5.30928
cdc13endog_SW130p_TR2_220412	cdc13endog	mad2WTymEGFP	cdc13_gs_red	SW130p	220415_SW130p_TR2_s10_04	Cell_320	1	WholeCell	IntensityCount	25.2971	115.202	37.9975	11.6258	3.76053	5.30928
cdc13endog_SW130p_TR2_220412	cdc13endog	mad2WTymEGFP	cdc13_gs_red	SW130p	220415_SW130p_TR2_s10_04	Cell_320	1	Nucleus	IntensityCount	0.759189	115.202	37.9975	11.6258	3.76053	5.30928
cdc13endog_SW130p_TR2_220412	cdc13endog	mad2WTymEGFP	cdc13_gs_red	SW130p	220415_SW130p_TR2_s10_04	Cell_320	1	Cytoplasm	IntensityCount	24.538	115.202	37.9975	11.6258	3.76053	5.30928
cdc13endog_SW130p_TR2_220412	cdc13endog	mad2WTymEGFP	cdc13_gs_red	SW130p	220415_SW130p_TR2_s10_04	Cell_320	1	WholeCell	HybridCount	27	115.202	37.9975	11.6258	3.76053	5.30928
cdc13endog_SW130p_TR2_220412	cdc13endog	mad2WTymEGFP	cdc13_gs_red	SW130p	220415_SW130p_TR2_s10_04	Cell_320	1	Nucleus	HybridCount	1	115.202	37.9975	11.6258	3.76053	5.30928
cdc13endog_SW130p_TR2_220412	cdc13endog	mad2WTymEGFP	cdc13_gs_red	SW130p	220415_SW130p_TR2_s10_04	Cell_320	1	Cytoplasm	HybridCount	26	115.202	37.9975	11.6258	3.76053	5.30928
cdc13endog_SW130p_TR2_220412	cdc13endog	mad2WTymEGFP	cdc13_gs_red	SW130p	220415_SW130p_TR2_s10_04	Cell_321	1	WholeCell	SpotCount	16	80.0661	27.8406	9.26627	3.55147	4.80213
cdc13endog_SW130p_TR2_220412	cdc13endog	mad2WTymEGFP	cdc13_gs_red	SW130p	220415_SW130p_TR2_s10_04	Cell_321	1	Nucleus	SpotCount	2	80.0661	27.8406	9.26627	3.55147	4.80213
cdc13endog_SW130p_TR2_220412	cdc13endog	mad2WTymEGFP	cdc13_gs_red	SW130p	220415_SW130p_TR2_s10_04	Cell_321	1	Cytoplasm	SpotCount	14	80.0661	27.8406	9.26627	3.55147	4.80213
cdc13endog_SW130p_TR2_220412	cdc13endog	mad2WTymEGFP	cdc13_gs_red	SW130p	220415_SW130p_TR2_s10_04	Cell_321	1	WholeCell	IntensityCount	16.4082	80.0661	27.8406	9.26627	3.55147	4.80213
cdc13endog_SW130p_TR2_220412	cdc13endog	mad2WTymEGFP	cdc13_gs_red	SW130p	220415_SW130p_TR2_s10_04	Cell_321	1	Nucleus	IntensityCount	1.56646	80.0661	27.8406	9.26627	3.55147	4.80213
cdc13endog_SW130p_TR2_220412	cdc13endog	mad2WTymEGFP	cdc13_gs_red	SW130p	220415_SW130p_TR2_s10_04	Cell_321	1	Cytoplasm	IntensityCount	14.8418	80.0661	27.8406	9.26627	3.55147	4.80213
cdc13endog_SW130p_TR2_220412	cdc13endog	mad2WTymEGFP	cdc13_gs_red	SW130p	220415_SW130p_TR2_s10_04	Cell_321	1	WholeCell	HybridCount	17.4724	80.0661	27.8406	9.26627	3.55147	4.80213
cdc13endog_SW130p_TR2_220412	cdc13endog	mad2WTymEGFP	cdc13_gs_red	SW130p	220415_SW130p_TR2_s10_04	Cell_321	1	Nucleus	HybridCount	2	80.0661	27.8406	9.26627	3.55147	4.80213
cdc13endog_SW130p_TR2_220412	cdc13endog	mad2WTymEGFP	cdc13_gs_red	SW130p	220415_SW130p_TR2_s10_04	Cell_321	1	Cytoplasm	HybridCount	15.4724	80.0661	27.8406	9.26627	3.55147	4.80213
cdc13endog_SW130p_TR2_220412	cdc13endog	mad2WTymEGFP	cdc13_gs_red	SW130p	220415_SW130p_TR2_s10_04	Cell_322	1	WholeCell	SpotCount	15	82.8675	27.1245	8.86933	3.71871	4.56314
cdc13endog_SW130p_TR2_220412	cdc13endog	mad2WTymEGFP	cdc13_gs_red	SW130p	220415_SW130p_TR2_s10_04	Cell_322	1	Nucleus	SpotCount	1	82.8675	27.1245	8.86933	3.71871	4.56314
cdc13endog_SW130p_TR2_220412	cdc13endog	mad2WTymEGFP	cdc13_gs_red	SW130p	220415_SW130p_TR2_s10_04	Cell_322	1	Cytoplasm	SpotCount	14	82.8675	27.1245	8.86933	3.71871	4.56314
cdc13endog_SW130p_TR2_220412	cdc13endog	mad2WTymEGFP	cdc13_gs_red	SW130p	220415_SW130p_TR2_s10_04	Cell_322	1	WholeCell	IntensityCount	18.7365	82.8675	27.1245	8.86933	3.71871	4.56314
cdc13endog_SW130p_TR2_220412	cdc13endog	mad2WTymEGFP	cdc13_gs_red	SW130p	220415_SW130p_TR2_s10_04	Cell_322	1	Nucleus	IntensityCount	3.03336	82.8675	27.1245	8.86933	3.71871	4.56314
cdc13endog_SW130p_TR2_220412	cdc13endog	mad2WTymEGFP	cdc13_gs_red	SW130p	220415_SW130p_TR2_s10_04	Cell_322	1	Cytoplasm	IntensityCount	15.7032	82.8675	27.1245	8.86933	3.71871	4.56314
cdc13endog_SW130p_TR2_220412	cdc13endog	mad2WTymEGFP	cdc13_gs_red	SW130p	220415_SW130p_TR2_s10_04	Cell_322	1	WholeCell	HybridCount	17.9506	82.8675	27.1245	8.86933	3.71871	4.56314
cdc13endog_SW130p_TR2_220412	cdc13endog	mad2WTymEGFP	cdc13_gs_red	SW130p	220415_SW130p_TR2_s10_04	Cell_322	1	Nucleus	HybridCount	3.03336	82.8675	27.1245	8.86933	3.71871	4.56314
cdc13endog_SW130p_TR2_220412	cdc13endog	mad2WTymEGFP	cdc13_gs_red	SW130p	220415_SW130p_TR2_s10_04	Cell_322	1	Cytoplasm	HybridCount	14.9173	82.8675	27.1245	8.86933	3.71871	4.56314
cdc13endog_SW130p_TR2_220412	cdc13endog	mad2WTymEGFP	cdc13_gs_red	SW130p	220415_SW130p_TR2_s10_04	Cell_323	1	WholeCell	SpotCount	19	67.8788	23.8501	7.93188	3.58141	4.66482
cdc13endog_SW130p_TR2_220412	cdc13endog	mad2WTymEGFP	cdc13_gs_red	SW130p	220415_SW130p_TR2_s10_04	Cell_323	1	Nucleus	SpotCount	3	67.8788	23.8501	7.93188	3.58141	4.66482
cdc13endog_SW130p_TR2_220412	cdc13endog	mad2WTymEGFP	cdc13_gs_red	SW130p	220415_SW130p_TR2_s10_04	Cell_323	1	Cytoplasm	SpotCount	16	67.8788	23.8501	7.93188	3.58141	4.66482
cdc13endog_SW130p_TR2_220412	cdc13endog	mad2WTymEGFP	cdc13_gs_red	SW130p	220415_SW130p_TR2_s10_04	Cell_323	1	WholeCell	IntensityCount	18.6319	67.8788	23.8501	7.93188	3.58141	4.66482
cdc13endog_SW130p_TR2_220412	cdc13endog	mad2WTymEGFP	cdc13_gs_red	SW130p	220415_SW130p_TR2_s10_04	Cell_323	1	Nucleus	IntensityCount	3.09671	67.8788	23.8501	7.93188	3.58141	4.66482
cdc13endog_SW130p_TR2_220412	cdc13endog	mad2WTymEGFP	cdc13_gs_red	SW130p	220415_SW130p_TR2_s10_04	Cell_323	1	Cytoplasm	IntensityCount	15.5352	67.8788	23.8501	7.93188	3.58141	4.66482
cdc13endog_SW130p_TR2_220412	cdc13endog	mad2WTymEGFP	cdc13_gs_red	SW130p	220415_SW130p_TR2_s10_04	Cell_323	1	WholeCell	HybridCount	19	67.8788	23.8501	7.93188	3.58141	4.66482
cdc13endog_SW130p_TR2_220412	cdc13endog	mad2WTymEGFP	cdc13_gs_red	SW130p	220415_SW130p_TR2_s10_04	Cell_323	1	Nucleus	HybridCount	3	67.8788	23.8501	7.93188	3.58141	4.66482
cdc13endog_SW130p_TR2_220412	cdc13endog	mad2WTymEGFP	cdc13_gs_red	SW130p	220415_SW130p_TR2_s10_04	Cell_323	1	Cytoplasm	HybridCount	16	67.8788	23.8501	7.93188	3.58141	4.66482
cdc13endog_SW130p_TR2_220412	cdc13endog	mad2WTymEGFP	cdc13_gs_red	SW130p	220415_SW130p_TR2_s10_04	Cell_324	1	WholeCell	SpotCount	17	78.4507	26.476	8.35257	3.75013	4.58708
cdc13endog_SW130p_TR2_220412	cdc13endog	mad2WTymEGFP	cdc13_gs_red	SW130p	220415_SW130p_TR2_s10_04	Cell_324	1	Nucleus	SpotCount	2	78.4507	26.476	8.35257	3.75013	4.58708
cdc13endog_SW130p_TR2_220412	cdc13endog	mad2WTymEGFP	cdc13_gs_red	SW130p	220415_SW130p_TR2_s10_04	Cell_324	1	Cytoplasm	SpotCount	15	78.4507	26.476	8.35257	3.75013	4.58708
cdc13endog_SW130p_TR2_220412	cdc13endog	mad2WTymEGFP	cdc13_gs_red	SW130p	220415_SW130p_TR2_s10_04	Cell_324	1	WholeCell	IntensityCount	16.874	78.4507	26.476	8.35257	3.75013	4.58708
cdc13endog_SW130p_TR2_220412	cdc13endog	mad2WTymEGFP	cdc13_gs_red	SW130p	220415_SW130p_TR2_s10_04	Cell_324	1	Nucleus	IntensityCount	1.55302	78.4507	26.476	8.35257	3.75013	4.58708
cdc13endog_SW130p_TR2_220412	cdc13endog	mad2WTymEGFP	cdc13_gs_red	SW130p	220415_SW130p_TR2_s10_04	Cell_324	1	Cytoplasm	IntensityCount	15.321	78.4507	26.476	8.35257	3.75013	4.58708
cdc13endog_SW130p_TR2_220412	cdc13endog	mad2WTymEGFP	cdc13_gs_red	SW130p	220415_SW130p_TR2_s10_04	Cell_324	1	WholeCell	HybridCount	17.7005	78.4507	26.476	8.35257	3.75013	4.58708
cdc13endog_SW130p_TR2_220412	cdc13endog	mad2WTymEGFP	cdc13_gs_red	SW130p	220415_SW130p_TR2_s10_04	Cell_324	1	Nucleus	HybridCount	2	78.4507	26.476	8.35257	3.75013	4.58708
cdc13endog_SW130p_TR2_220412	cdc13endog	mad2WTymEGFP	cdc13_gs_red	SW130p	220415_SW130p_TR2_s10_04	Cell_324	1	Cytoplasm	HybridCount	15.7005	78.4507	26.476	8.35257	3.75013	4.58708
cdc13endog_SW130p_TR2_220412	cdc13endog	mad2WTymEGFP	cdc13_gs_red	SW130p	220415_SW130p_TR2_s10_04	Cell_325	1	WholeCell	SpotCount	13	70.1343	24.2726	7.76996	3.69569	5.18182
cdc13endog_SW130p_TR2_220412	cdc13endog	mad2WTymEGFP	cdc13_gs_red	SW130p	220415_SW130p_TR2_s10_04	Cell_325	1	Nucleus	SpotCount	1	70.1343	24.2726	7.76996	3.69569	5.18182
cdc13endog_SW130p_TR2_220412	cdc13endog	mad2WTymEGFP	cdc13_gs_red	SW130p	220415_SW130p_TR2_s10_04	Cell_325	1	Cytoplasm	SpotCount	12	70.1343	24.2726	7.76996	3.69569	5.18182
cdc13endog_SW130p_TR2_220412	cdc13endog	mad2WTymEGFP	cdc13_gs_red	SW130p	220415_SW130p_TR2_s10_04	Cell_325	1	WholeCell	IntensityCount	11.9166	70.1343	24.2726	7.76996	3.69569	5.18182
cdc13endog_SW130p_TR2_220412	cdc13endog	mad2WTymEGFP	cdc13_gs_red	SW130p	220415_SW130p_TR2_s10_04	Cell_325	1	Nucleus	IntensityCount	1.31702	70.1343	24.2726	7.76996	3.69569	5.18182
cdc13endog_SW130p_TR2_220412	cdc13endog	mad2WTymEGFP	cdc13_gs_red	SW130p	220415_SW130p_TR2_s10_04	Cell_325	1	Cytoplasm	IntensityCount	10.5996	70.1343	24.2726	7.76996	3.69569	5.18182
cdc13endog_SW130p_TR2_220412	cdc13endog	mad2WTymEGFP	cdc13_gs_red	SW130p	220415_SW130p_TR2_s10_04	Cell_325	1	WholeCell	HybridCount	13	70.1343	24.2726	7.76996	3.69569	5.18182
cdc13endog_SW130p_TR2_220412	cdc13endog	mad2WTymEGFP	cdc13_gs_red	SW130p	220415_SW130p_TR2_s10_04	Cell_325	1	Nucleus	HybridCount	1	70.1343	24.2726	7.76996	3.69569	5.18182
cdc13endog_SW130p_TR2_220412	cdc13endog	mad2WTymEGFP	cdc13_gs_red	SW130p	220415_SW130p_TR2_s10_04	Cell_325	1	Cytoplasm	HybridCount	12	70.1343	24.2726	7.76996	3.69569	5.18182
cdc13endog_SW130p_TR2_220412	cdc13endog	mad2WTymEGFP	cdc13_gs_red	SW130p	220415_SW130p_TR2_s10_04	Cell_327	1	WholeCell	SpotCount	20	92.8697	30.3059	9.15811	3.87725	6.02119
cdc13endog_SW130p_TR2_220412	cdc13endog	mad2WTymEGFP	cdc13_gs_red	SW130p	220415_SW130p_TR2_s10_04	Cell_327	1	Nucleus	SpotCount	2	92.8697	30.3059	9.15811	3.87725	6.02119
cdc13endog_SW130p_TR2_220412	cdc13endog	mad2WTymEGFP	cdc13_gs_red	SW130p	220415_SW130p_TR2_s10_04	Cell_327	1	Cytoplasm	SpotCount	18	92.8697	30.3059	9.15811	3.87725	6.02119
cdc13endog_SW130p_TR2_220412	cdc13endog	mad2WTymEGFP	cdc13_gs_red	SW130p	220415_SW130p_TR2_s10_04	Cell_327	1	WholeCell	IntensityCount	22.064	92.8697	30.3059	9.15811	3.87725	6.02119
cdc13endog_SW130p_TR2_220412	cdc13endog	mad2WTymEGFP	cdc13_gs_red	SW130p	220415_SW130p_TR2_s10_04	Cell_327	1	Nucleus	IntensityCount	2.21474	92.8697	30.3059	9.15811	3.87725	6.02119
cdc13endog_SW130p_TR2_220412	cdc13endog	mad2WTymEGFP	cdc13_gs_red	SW130p	220415_SW130p_TR2_s10_04	Cell_327	1	Cytoplasm	IntensityCount	19.8492	92.8697	30.3059	9.15811	3.87725	6.02119
cdc13endog_SW130p_TR2_220412	cdc13endog	mad2WTymEGFP	cdc13_gs_red	SW130p	220415_SW130p_TR2_s10_04	Cell_327	1	WholeCell	HybridCount	20.89	92.8697	30.3059	9.15811	3.87725	6.02119
cdc13endog_SW130p_TR2_220412	cdc13endog	mad2WTymEGFP	cdc13_gs_red	SW130p	220415_SW130p_TR2_s10_04	Cell_327	1	Nucleus	HybridCount	2	92.8697	30.3059	9.15811	3.87725	6.02119
cdc13endog_SW130p_TR2_220412	cdc13endog	mad2WTymEGFP	cdc13_gs_red	SW130p	220415_SW130p_TR2_s10_04	Cell_327	1	Cytoplasm	HybridCount	18.89	92.8697	30.3059	9.15811	3.87725	6.02119
cdc13endog_SW130p_TR2_220412	cdc13endog	mad2WTymEGFP	cdc13_gs_red	SW130p	220415_SW130p_TR2_s10_04	Cell_328	1	WholeCell	SpotCount	11	63.3368	21.782	6.98344	3.75043	5.17281
cdc13endog_SW130p_TR2_220412	cdc13endog	mad2WTymEGFP	cdc13_gs_red	SW130p	220415_SW130p_TR2_s10_04	Cell_328	1	Nucleus	SpotCount	1	63.3368	21.782	6.98344	3.75043	5.17281
cdc13endog_SW130p_TR2_220412	cdc13endog	mad2WTymEGFP	cdc13_gs_red	SW130p	220415_SW130p_TR2_s10_04	Cell_328	1	Cytoplasm	SpotCount	10	63.3368	21.782	6.98344	3.75043	5.17281
cdc13endog_SW130p_TR2_220412	cdc13endog	mad2WTymEGFP	cdc13_gs_red	SW130p	220415_SW130p_TR2_s10_04	Cell_328	1	WholeCell	IntensityCount	10.5142	63.3368	21.782	6.98344	3.75043	5.17281
cdc13endog_SW130p_TR2_220412	cdc13endog	mad2WTymEGFP	cdc13_gs_red	SW130p	220415_SW130p_TR2_s10_04	Cell_328	1	Nucleus	IntensityCount	0.89909	63.3368	21.782	6.98344	3.75043	5.17281
cdc13endog_SW130p_TR2_220412	cdc13endog	mad2WTymEGFP	cdc13_gs_red	SW130p	220415_SW130p_TR2_s10_04	Cell_328	1	Cytoplasm	IntensityCount	9.61515	63.3368	21.782	6.98344	3.75043	5.17281
cdc13endog_SW130p_TR2_220412	cdc13endog	mad2WTymEGFP	cdc13_gs_red	SW130p	220415_SW130p_TR2_s10_04	Cell_328	1	WholeCell	HybridCount	11	63.3368	21.782	6.98344	3.75043	5.17281
cdc13endog_SW130p_TR2_220412	cdc13endog	mad2WTymEGFP	cdc13_gs_red	SW130p	220415_SW130p_TR2_s10_04	Cell_328	1	Nucleus	HybridCount	1	63.3368	21.782	6.98344	3.75043	5.17281
cdc13endog_SW130p_TR2_220412	cdc13endog	mad2WTymEGFP	cdc13_gs_red	SW130p	220415_SW130p_TR2_s10_04	Cell_328	1	Cytoplasm	HybridCount	10	63.3368	21.782	6.98344	3.75043	5.17281
cdc13endog_SW130p_TR2_220412	cdc13endog	mad2WTymEGFP	cdc13_gs_red	SW130p	220415_SW130p_TR2_s10_04	Cell_33	1	WholeCell	SpotCount	25	80.7548	30.0102	10.4992	3.30791	4.15754
cdc13endog_SW130p_TR2_220412	cdc13endog	mad2WTymEGFP	cdc13_gs_red	SW130p	220415_SW130p_TR2_s10_04	Cell_33	1	Nucleus	SpotCount	3	80.7548	30.0102	10.4992	3.30791	4.15754
cdc13endog_SW130p_TR2_220412	cdc13endog	mad2WTymEGFP	cdc13_gs_red	SW130p	220415_SW130p_TR2_s10_04	Cell_33	1	Cytoplasm	SpotCount	22	80.7548	30.0102	10.4992	3.30791	4.15754
cdc13endog_SW130p_TR2_220412	cdc13endog	mad2WTymEGFP	cdc13_gs_red	SW130p	220415_SW130p_TR2_s10_04	Cell_33	1	WholeCell	IntensityCount	22.377	80.7548	30.0102	10.4992	3.30791	4.15754
cdc13endog_SW130p_TR2_220412	cdc13endog	mad2WTymEGFP	cdc13_gs_red	SW130p	220415_SW130p_TR2_s10_04	Cell_33	1	Nucleus	IntensityCount	2.35799	80.7548	30.0102	10.4992	3.30791	4.15754
cdc13endog_SW130p_TR2_220412	cdc13endog	mad2WTymEGFP	cdc13_gs_red	SW130p	220415_SW130p_TR2_s10_04	Cell_33	1	Cytoplasm	IntensityCount	20.019	80.7548	30.0102	10.4992	3.30791	4.15754
cdc13endog_SW130p_TR2_220412	cdc13endog	mad2WTymEGFP	cdc13_gs_red	SW130p	220415_SW130p_TR2_s10_04	Cell_33	1	WholeCell	HybridCount	25	80.7548	30.0102	10.4992	3.30791	4.15754
cdc13endog_SW130p_TR2_220412	cdc13endog	mad2WTymEGFP	cdc13_gs_red	SW130p	220415_SW130p_TR2_s10_04	Cell_33	1	Nucleus	HybridCount	3	80.7548	30.0102	10.4992	3.30791	4.15754
cdc13endog_SW130p_TR2_220412	cdc13endog	mad2WTymEGFP	cdc13_gs_red	SW130p	220415_SW130p_TR2_s10_04	Cell_33	1	Cytoplasm	HybridCount	22	80.7548	30.0102	10.4992	3.30791	4.15754
cdc13endog_SW130p_TR2_220412	cdc13endog	mad2WTymEGFP	cdc13_gs_red	SW130p	220415_SW130p_TR2_s10_04	Cell_35	1	WholeCell	SpotCount	15	74.0739	27.5787	9.45776	3.36352	4.64257
cdc13endog_SW130p_TR2_220412	cdc13endog	mad2WTymEGFP	cdc13_gs_red	SW130p	220415_SW130p_TR2_s10_04	Cell_35	1	Nucleus	SpotCount	3	74.0739	27.5787	9.45776	3.36352	4.64257
cdc13endog_SW130p_TR2_220412	cdc13endog	mad2WTymEGFP	cdc13_gs_red	SW130p	220415_SW130p_TR2_s10_04	Cell_35	1	Cytoplasm	SpotCount	12	74.0739	27.5787	9.45776	3.36352	4.64257
cdc13endog_SW130p_TR2_220412	cdc13endog	mad2WTymEGFP	cdc13_gs_red	SW130p	220415_SW130p_TR2_s10_04	Cell_35	1	WholeCell	IntensityCount	10.7926	74.0739	27.5787	9.45776	3.36352	4.64257
cdc13endog_SW130p_TR2_220412	cdc13endog	mad2WTymEGFP	cdc13_gs_red	SW130p	220415_SW130p_TR2_s10_04	Cell_35	1	Nucleus	IntensityCount	1.96885	74.0739	27.5787	9.45776	3.36352	4.64257
cdc13endog_SW130p_TR2_220412	cdc13endog	mad2WTymEGFP	cdc13_gs_red	SW130p	220415_SW130p_TR2_s10_04	Cell_35	1	Cytoplasm	IntensityCount	8.82372	74.0739	27.5787	9.45776	3.36352	4.64257
cdc13endog_SW130p_TR2_220412	cdc13endog	mad2WTymEGFP	cdc13_gs_red	SW130p	220415_SW130p_TR2_s10_04	Cell_35	1	WholeCell	HybridCount	15	74.0739	27.5787	9.45776	3.36352	4.64257
cdc13endog_SW130p_TR2_220412	cdc13endog	mad2WTymEGFP	cdc13_gs_red	SW130p	220415_SW130p_TR2_s10_04	Cell_35	1	Nucleus	HybridCount	3	74.0739	27.5787	9.45776	3.36352	4.64257
cdc13endog_SW130p_TR2_220412	cdc13endog	mad2WTymEGFP	cdc13_gs_red	SW130p	220415_SW130p_TR2_s10_04	Cell_35	1	Cytoplasm	HybridCount	12	74.0739	27.5787	9.45776	3.36352	4.64257
cdc13endog_SW130p_TR2_220412	cdc13endog	mad2WTymEGFP	cdc13_gs_red	SW130p	220415_SW130p_TR2_s10_04	Cell_36	1	WholeCell	SpotCount	17	70.2314	25.5486	8.31911	3.53907	4.81242
cdc13endog_SW130p_TR2_220412	cdc13endog	mad2WTymEGFP	cdc13_gs_red	SW130p	220415_SW130p_TR2_s10_04	Cell_36	1	Nucleus	SpotCount	2	70.2314	25.5486	8.31911	3.53907	4.81242
cdc13endog_SW130p_TR2_220412	cdc13endog	mad2WTymEGFP	cdc13_gs_red	SW130p	220415_SW130p_TR2_s10_04	Cell_36	1	Cytoplasm	SpotCount	15	70.2314	25.5486	8.31911	3.53907	4.81242
cdc13endog_SW130p_TR2_220412	cdc13endog	mad2WTymEGFP	cdc13_gs_red	SW130p	220415_SW130p_TR2_s10_04	Cell_36	1	WholeCell	IntensityCount	17.6169	70.2314	25.5486	8.31911	3.53907	4.81242
cdc13endog_SW130p_TR2_220412	cdc13endog	mad2WTymEGFP	cdc13_gs_red	SW130p	220415_SW130p_TR2_s10_04	Cell_36	1	Nucleus	IntensityCount	2.0149	70.2314	25.5486	8.31911	3.53907	4.81242
cdc13endog_SW130p_TR2_220412	cdc13endog	mad2WTymEGFP	cdc13_gs_red	SW130p	220415_SW130p_TR2_s10_04	Cell_36	1	Cytoplasm	IntensityCount	15.602	70.2314	25.5486	8.31911	3.53907	4.81242
cdc13endog_SW130p_TR2_220412	cdc13endog	mad2WTymEGFP	cdc13_gs_red	SW130p	220415_SW130p_TR2_s10_04	Cell_36	1	WholeCell	HybridCount	17	70.2314	25.5486	8.31911	3.53907	4.81242
cdc13endog_SW130p_TR2_220412	cdc13endog	mad2WTymEGFP	cdc13_gs_red	SW130p	220415_SW130p_TR2_s10_04	Cell_36	1	Nucleus	HybridCount	2	70.2314	25.5486	8.31911	3.53907	4.81242
cdc13endog_SW130p_TR2_220412	cdc13endog	mad2WTymEGFP	cdc13_gs_red	SW130p	220415_SW130p_TR2_s10_04	Cell_36	1	Cytoplasm	HybridCount	15	70.2314	25.5486	8.31911	3.53907	4.81242
cdc13endog_SW130p_TR2_220412	cdc13endog	mad2WTymEGFP	cdc13_gs_red	SW130p	220415_SW130p_TR2_s10_04	Cell_37	1	WholeCell	SpotCount	19	86.7388	30.0186	10.0234	3.53344	3.94615
cdc13endog_SW130p_TR2_220412	cdc13endog	mad2WTymEGFP	cdc13_gs_red	SW130p	220415_SW130p_TR2_s10_04	Cell_37	1	Nucleus	SpotCount	2	86.7388	30.0186	10.0234	3.53344	3.94615
cdc13endog_SW130p_TR2_220412	cdc13endog	mad2WTymEGFP	cdc13_gs_red	SW130p	220415_SW130p_TR2_s10_04	Cell_37	1	Cytoplasm	SpotCount	17	86.7388	30.0186	10.0234	3.53344	3.94615
cdc13endog_SW130p_TR2_220412	cdc13endog	mad2WTymEGFP	cdc13_gs_red	SW130p	220415_SW130p_TR2_s10_04	Cell_37	1	WholeCell	IntensityCount	15.4731	86.7388	30.0186	10.0234	3.53344	3.94615
cdc13endog_SW130p_TR2_220412	cdc13endog	mad2WTymEGFP	cdc13_gs_red	SW130p	220415_SW130p_TR2_s10_04	Cell_37	1	Nucleus	IntensityCount	2.29244	86.7388	30.0186	10.0234	3.53344	3.94615
cdc13endog_SW130p_TR2_220412	cdc13endog	mad2WTymEGFP	cdc13_gs_red	SW130p	220415_SW130p_TR2_s10_04	Cell_37	1	Cytoplasm	IntensityCount	13.1807	86.7388	30.0186	10.0234	3.53344	3.94615
cdc13endog_SW130p_TR2_220412	cdc13endog	mad2WTymEGFP	cdc13_gs_red	SW130p	220415_SW130p_TR2_s10_04	Cell_37	1	WholeCell	HybridCount	19	86.7388	30.0186	10.0234	3.53344	3.94615
cdc13endog_SW130p_TR2_220412	cdc13endog	mad2WTymEGFP	cdc13_gs_red	SW130p	220415_SW130p_TR2_s10_04	Cell_37	1	Nucleus	HybridCount	2	86.7388	30.0186	10.0234	3.53344	3.94615
cdc13endog_SW130p_TR2_220412	cdc13endog	mad2WTymEGFP	cdc13_gs_red	SW130p	220415_SW130p_TR2_s10_04	Cell_37	1	Cytoplasm	HybridCount	17	86.7388	30.0186	10.0234	3.53344	3.94615
cdc13endog_SW130p_TR2_220412	cdc13endog	mad2WTymEGFP	cdc13_gs_red	SW130p	220415_SW130p_TR2_s10_04	Cell_38	1	WholeCell	SpotCount	16	83.7475	31.9114	11.4304	3.20803	3.76729
cdc13endog_SW130p_TR2_220412	cdc13endog	mad2WTymEGFP	cdc13_gs_red	SW130p	220415_SW130p_TR2_s10_04	Cell_38	1	Nucleus	SpotCount	2	83.7475	31.9114	11.4304	3.20803	3.76729
cdc13endog_SW130p_TR2_220412	cdc13endog	mad2WTymEGFP	cdc13_gs_red	SW130p	220415_SW130p_TR2_s10_04	Cell_38	1	Cytoplasm	SpotCount	14	83.7475	31.9114	11.4304	3.20803	3.76729
cdc13endog_SW130p_TR2_220412	cdc13endog	mad2WTymEGFP	cdc13_gs_red	SW130p	220415_SW130p_TR2_s10_04	Cell_38	1	WholeCell	IntensityCount	12.5884	83.7475	31.9114	11.4304	3.20803	3.76729
cdc13endog_SW130p_TR2_220412	cdc13endog	mad2WTymEGFP	cdc13_gs_red	SW130p	220415_SW130p_TR2_s10_04	Cell_38	1	Nucleus	IntensityCount	2.08593	83.7475	31.9114	11.4304	3.20803	3.76729
cdc13endog_SW130p_TR2_220412	cdc13endog	mad2WTymEGFP	cdc13_gs_red	SW130p	220415_SW130p_TR2_s10_04	Cell_38	1	Cytoplasm	IntensityCount	10.5025	83.7475	31.9114	11.4304	3.20803	3.76729
cdc13endog_SW130p_TR2_220412	cdc13endog	mad2WTymEGFP	cdc13_gs_red	SW130p	220415_SW130p_TR2_s10_04	Cell_38	1	WholeCell	HybridCount	16	83.7475	31.9114	11.4304	3.20803	3.76729
cdc13endog_SW130p_TR2_220412	cdc13endog	mad2WTymEGFP	cdc13_gs_red	SW130p	220415_SW130p_TR2_s10_04	Cell_38	1	Nucleus	HybridCount	2	83.7475	31.9114	11.4304	3.20803	3.76729
cdc13endog_SW130p_TR2_220412	cdc13endog	mad2WTymEGFP	cdc13_gs_red	SW130p	220415_SW130p_TR2_s10_04	Cell_38	1	Cytoplasm	HybridCount	14	83.7475	31.9114	11.4304	3.20803	3.76729
cdc13endog_SW130p_TR2_220412	cdc13endog	mad2WTymEGFP	cdc13_gs_red	SW130p	220415_SW130p_TR2_s10_04	Cell_39	1	WholeCell	SpotCount	23	85.283	27.0463	8.7769	3.80264	4.80101
cdc13endog_SW130p_TR2_220412	cdc13endog	mad2WTymEGFP	cdc13_gs_red	SW130p	220415_SW130p_TR2_s10_04	Cell_39	1	Nucleus	SpotCount	2	85.283	27.0463	8.7769	3.80264	4.80101
cdc13endog_SW130p_TR2_220412	cdc13endog	mad2WTymEGFP	cdc13_gs_red	SW130p	220415_SW130p_TR2_s10_04	Cell_39	1	Cytoplasm	SpotCount	21	85.283	27.0463	8.7769	3.80264	4.80101
cdc13endog_SW130p_TR2_220412	cdc13endog	mad2WTymEGFP	cdc13_gs_red	SW130p	220415_SW130p_TR2_s10_04	Cell_39	1	WholeCell	IntensityCount	20.4501	85.283	27.0463	8.7769	3.80264	4.80101
cdc13endog_SW130p_TR2_220412	cdc13endog	mad2WTymEGFP	cdc13_gs_red	SW130p	220415_SW130p_TR2_s10_04	Cell_39	1	Nucleus	IntensityCount	1.85979	85.283	27.0463	8.7769	3.80264	4.80101
cdc13endog_SW130p_TR2_220412	cdc13endog	mad2WTymEGFP	cdc13_gs_red	SW130p	220415_SW130p_TR2_s10_04	Cell_39	1	Cytoplasm	IntensityCount	18.5903	85.283	27.0463	8.7769	3.80264	4.80101
cdc13endog_SW130p_TR2_220412	cdc13endog	mad2WTymEGFP	cdc13_gs_red	SW130p	220415_SW130p_TR2_s10_04	Cell_39	1	WholeCell	HybridCount	23.7786	85.283	27.0463	8.7769	3.80264	4.80101
cdc13endog_SW130p_TR2_220412	cdc13endog	mad2WTymEGFP	cdc13_gs_red	SW130p	220415_SW130p_TR2_s10_04	Cell_39	1	Nucleus	HybridCount	2	85.283	27.0463	8.7769	3.80264	4.80101
cdc13endog_SW130p_TR2_220412	cdc13endog	mad2WTymEGFP	cdc13_gs_red	SW130p	220415_SW130p_TR2_s10_04	Cell_39	1	Cytoplasm	HybridCount	21.7786	85.283	27.0463	8.7769	3.80264	4.80101
cdc13endog_SW130p_TR2_220412	cdc13endog	mad2WTymEGFP	cdc13_gs_red	SW130p	220415_SW130p_TR2_s10_04	Cell_41	2	WholeCell	SpotCount	22	114.516	38.4348	11.8049	3.71465	4.66271
cdc13endog_SW130p_TR2_220412	cdc13endog	mad2WTymEGFP	cdc13_gs_red	SW130p	220415_SW130p_TR2_s10_04	Cell_41	2	Nucleus	SpotCount	3	114.516	38.4348	11.8049	3.71465	4.66271
cdc13endog_SW130p_TR2_220412	cdc13endog	mad2WTymEGFP	cdc13_gs_red	SW130p	220415_SW130p_TR2_s10_04	Cell_41	2	Cytoplasm	SpotCount	19	114.516	38.4348	11.8049	3.71465	4.66271
cdc13endog_SW130p_TR2_220412	cdc13endog	mad2WTymEGFP	cdc13_gs_red	SW130p	220415_SW130p_TR2_s10_04	Cell_41	2	WholeCell	IntensityCount	19.4213	114.516	38.4348	11.8049	3.71465	4.66271
cdc13endog_SW130p_TR2_220412	cdc13endog	mad2WTymEGFP	cdc13_gs_red	SW130p	220415_SW130p_TR2_s10_04	Cell_41	2	Nucleus	IntensityCount	2.35552	114.516	38.4348	11.8049	3.71465	4.66271
cdc13endog_SW130p_TR2_220412	cdc13endog	mad2WTymEGFP	cdc13_gs_red	SW130p	220415_SW130p_TR2_s10_04	Cell_41	2	Cytoplasm	IntensityCount	17.0658	114.516	38.4348	11.8049	3.71465	4.66271
cdc13endog_SW130p_TR2_220412	cdc13endog	mad2WTymEGFP	cdc13_gs_red	SW130p	220415_SW130p_TR2_s10_04	Cell_41	2	WholeCell	HybridCount	22	114.516	38.4348	11.8049	3.71465	4.66271
cdc13endog_SW130p_TR2_220412	cdc13endog	mad2WTymEGFP	cdc13_gs_red	SW130p	220415_SW130p_TR2_s10_04	Cell_41	2	Nucleus	HybridCount	3	114.516	38.4348	11.8049	3.71465	4.66271
cdc13endog_SW130p_TR2_220412	cdc13endog	mad2WTymEGFP	cdc13_gs_red	SW130p	220415_SW130p_TR2_s10_04	Cell_41	2	Cytoplasm	HybridCount	19	114.516	38.4348	11.8049	3.71465	4.66271
cdc13endog_SW130p_TR2_220412	cdc13endog	mad2WTymEGFP	cdc13_gs_red	SW130p	220415_SW130p_TR2_s10_04	Cell_42	1	WholeCell	SpotCount	14	73.16	25.7641	8.50242	3.56904	4.08501
cdc13endog_SW130p_TR2_220412	cdc13endog	mad2WTymEGFP	cdc13_gs_red	SW130p	220415_SW130p_TR2_s10_04	Cell_42	1	Nucleus	SpotCount	1	73.16	25.7641	8.50242	3.56904	4.08501
cdc13endog_SW130p_TR2_220412	cdc13endog	mad2WTymEGFP	cdc13_gs_red	SW130p	220415_SW130p_TR2_s10_04	Cell_42	1	Cytoplasm	SpotCount	13	73.16	25.7641	8.50242	3.56904	4.08501
cdc13endog_SW130p_TR2_220412	cdc13endog	mad2WTymEGFP	cdc13_gs_red	SW130p	220415_SW130p_TR2_s10_04	Cell_42	1	WholeCell	IntensityCount	11.5572	73.16	25.7641	8.50242	3.56904	4.08501
cdc13endog_SW130p_TR2_220412	cdc13endog	mad2WTymEGFP	cdc13_gs_red	SW130p	220415_SW130p_TR2_s10_04	Cell_42	1	Nucleus	IntensityCount	1.09669	73.16	25.7641	8.50242	3.56904	4.08501
cdc13endog_SW130p_TR2_220412	cdc13endog	mad2WTymEGFP	cdc13_gs_red	SW130p	220415_SW130p_TR2_s10_04	Cell_42	1	Cytoplasm	IntensityCount	10.4605	73.16	25.7641	8.50242	3.56904	4.08501
cdc13endog_SW130p_TR2_220412	cdc13endog	mad2WTymEGFP	cdc13_gs_red	SW130p	220415_SW130p_TR2_s10_04	Cell_42	1	WholeCell	HybridCount	14	73.16	25.7641	8.50242	3.56904	4.08501
cdc13endog_SW130p_TR2_220412	cdc13endog	mad2WTymEGFP	cdc13_gs_red	SW130p	220415_SW130p_TR2_s10_04	Cell_42	1	Nucleus	HybridCount	1	73.16	25.7641	8.50242	3.56904	4.08501
cdc13endog_SW130p_TR2_220412	cdc13endog	mad2WTymEGFP	cdc13_gs_red	SW130p	220415_SW130p_TR2_s10_04	Cell_42	1	Cytoplasm	HybridCount	13	73.16	25.7641	8.50242	3.56904	4.08501
cdc13endog_SW130p_TR2_220412	cdc13endog	mad2WTymEGFP	cdc13_gs_red	SW130p	220415_SW130p_TR2_s10_04	Cell_43	1	WholeCell	SpotCount	20	88.0077	28.2906	9.95181	3.57662	4.09515
cdc13endog_SW130p_TR2_220412	cdc13endog	mad2WTymEGFP	cdc13_gs_red	SW130p	220415_SW130p_TR2_s10_04	Cell_43	1	Nucleus	SpotCount	2	88.0077	28.2906	9.95181	3.57662	4.09515
cdc13endog_SW130p_TR2_220412	cdc13endog	mad2WTymEGFP	cdc13_gs_red	SW130p	220415_SW130p_TR2_s10_04	Cell_43	1	Cytoplasm	SpotCount	18	88.0077	28.2906	9.95181	3.57662	4.09515
cdc13endog_SW130p_TR2_220412	cdc13endog	mad2WTymEGFP	cdc13_gs_red	SW130p	220415_SW130p_TR2_s10_04	Cell_43	1	WholeCell	IntensityCount	19.2223	88.0077	28.2906	9.95181	3.57662	4.09515
cdc13endog_SW130p_TR2_220412	cdc13endog	mad2WTymEGFP	cdc13_gs_red	SW130p	220415_SW130p_TR2_s10_04	Cell_43	1	Nucleus	IntensityCount	1.34799	88.0077	28.2906	9.95181	3.57662	4.09515
cdc13endog_SW130p_TR2_220412	cdc13endog	mad2WTymEGFP	cdc13_gs_red	SW130p	220415_SW130p_TR2_s10_04	Cell_43	1	Cytoplasm	IntensityCount	17.8743	88.0077	28.2906	9.95181	3.57662	4.09515
cdc13endog_SW130p_TR2_220412	cdc13endog	mad2WTymEGFP	cdc13_gs_red	SW130p	220415_SW130p_TR2_s10_04	Cell_43	1	WholeCell	HybridCount	21.2689	88.0077	28.2906	9.95181	3.57662	4.09515
cdc13endog_SW130p_TR2_220412	cdc13endog	mad2WTymEGFP	cdc13_gs_red	SW130p	220415_SW130p_TR2_s10_04	Cell_43	1	Nucleus	HybridCount	2	88.0077	28.2906	9.95181	3.57662	4.09515
cdc13endog_SW130p_TR2_220412	cdc13endog	mad2WTymEGFP	cdc13_gs_red	SW130p	220415_SW130p_TR2_s10_04	Cell_43	1	Cytoplasm	HybridCount	19.2689	88.0077	28.2906	9.95181	3.57662	4.09515
cdc13endog_SW130p_TR2_220412	cdc13endog	mad2WTymEGFP	cdc13_gs_red	SW130p	220415_SW130p_TR2_s10_04	Cell_45	1	WholeCell	SpotCount	19	75.6335	27.1456	8.70337	3.58097	4.43118
cdc13endog_SW130p_TR2_220412	cdc13endog	mad2WTymEGFP	cdc13_gs_red	SW130p	220415_SW130p_TR2_s10_04	Cell_45	1	Nucleus	SpotCount	3	75.6335	27.1456	8.70337	3.58097	4.43118
cdc13endog_SW130p_TR2_220412	cdc13endog	mad2WTymEGFP	cdc13_gs_red	SW130p	220415_SW130p_TR2_s10_04	Cell_45	1	Cytoplasm	SpotCount	16	75.6335	27.1456	8.70337	3.58097	4.43118
cdc13endog_SW130p_TR2_220412	cdc13endog	mad2WTymEGFP	cdc13_gs_red	SW130p	220415_SW130p_TR2_s10_04	Cell_45	1	WholeCell	IntensityCount	17.456	75.6335	27.1456	8.70337	3.58097	4.43118
cdc13endog_SW130p_TR2_220412	cdc13endog	mad2WTymEGFP	cdc13_gs_red	SW130p	220415_SW130p_TR2_s10_04	Cell_45	1	Nucleus	IntensityCount	2.94953	75.6335	27.1456	8.70337	3.58097	4.43118
cdc13endog_SW130p_TR2_220412	cdc13endog	mad2WTymEGFP	cdc13_gs_red	SW130p	220415_SW130p_TR2_s10_04	Cell_45	1	Cytoplasm	IntensityCount	14.5065	75.6335	27.1456	8.70337	3.58097	4.43118
cdc13endog_SW130p_TR2_220412	cdc13endog	mad2WTymEGFP	cdc13_gs_red	SW130p	220415_SW130p_TR2_s10_04	Cell_45	1	WholeCell	HybridCount	19	75.6335	27.1456	8.70337	3.58097	4.43118
cdc13endog_SW130p_TR2_220412	cdc13endog	mad2WTymEGFP	cdc13_gs_red	SW130p	220415_SW130p_TR2_s10_04	Cell_45	1	Nucleus	HybridCount	3	75.6335	27.1456	8.70337	3.58097	4.43118
cdc13endog_SW130p_TR2_220412	cdc13endog	mad2WTymEGFP	cdc13_gs_red	SW130p	220415_SW130p_TR2_s10_04	Cell_45	1	Cytoplasm	HybridCount	16	75.6335	27.1456	8.70337	3.58097	4.43118
cdc13endog_SW130p_TR2_220412	cdc13endog	mad2WTymEGFP	cdc13_gs_red	SW130p	220415_SW130p_TR2_s10_04	Cell_47	1	WholeCell	SpotCount	32	75.2367	31.584	11.6001	3.00648	5.20281
cdc13endog_SW130p_TR2_220412	cdc13endog	mad2WTymEGFP	cdc13_gs_red	SW130p	220415_SW130p_TR2_s10_04	Cell_47	1	Nucleus	SpotCount	3	75.2367	31.584	11.6001	3.00648	5.20281
cdc13endog_SW130p_TR2_220412	cdc13endog	mad2WTymEGFP	cdc13_gs_red	SW130p	220415_SW130p_TR2_s10_04	Cell_47	1	Cytoplasm	SpotCount	29	75.2367	31.584	11.6001	3.00648	5.20281
cdc13endog_SW130p_TR2_220412	cdc13endog	mad2WTymEGFP	cdc13_gs_red	SW130p	220415_SW130p_TR2_s10_04	Cell_47	1	WholeCell	IntensityCount	34.0837	75.2367	31.584	11.6001	3.00648	5.20281
cdc13endog_SW130p_TR2_220412	cdc13endog	mad2WTymEGFP	cdc13_gs_red	SW130p	220415_SW130p_TR2_s10_04	Cell_47	1	Nucleus	IntensityCount	4.08086	75.2367	31.584	11.6001	3.00648	5.20281
cdc13endog_SW130p_TR2_220412	cdc13endog	mad2WTymEGFP	cdc13_gs_red	SW130p	220415_SW130p_TR2_s10_04	Cell_47	1	Cytoplasm	IntensityCount	30.0029	75.2367	31.584	11.6001	3.00648	5.20281
cdc13endog_SW130p_TR2_220412	cdc13endog	mad2WTymEGFP	cdc13_gs_red	SW130p	220415_SW130p_TR2_s10_04	Cell_47	1	WholeCell	HybridCount	33.1	75.2367	31.584	11.6001	3.00648	5.20281
cdc13endog_SW130p_TR2_220412	cdc13endog	mad2WTymEGFP	cdc13_gs_red	SW130p	220415_SW130p_TR2_s10_04	Cell_47	1	Nucleus	HybridCount	4.10001	75.2367	31.584	11.6001	3.00648	5.20281
cdc13endog_SW130p_TR2_220412	cdc13endog	mad2WTymEGFP	cdc13_gs_red	SW130p	220415_SW130p_TR2_s10_04	Cell_47	1	Cytoplasm	HybridCount	29	75.2367	31.584	11.6001	3.00648	5.20281
cdc13endog_SW130p_TR2_220412	cdc13endog	mad2WTymEGFP	cdc13_gs_red	SW130p	220415_SW130p_TR2_s10_04	Cell_48	1	WholeCell	SpotCount	9	49.2148	19.2195	7.3606	3.15124	4.93297
cdc13endog_SW130p_TR2_220412	cdc13endog	mad2WTymEGFP	cdc13_gs_red	SW130p	220415_SW130p_TR2_s10_04	Cell_48	1	Nucleus	SpotCount	2	49.2148	19.2195	7.3606	3.15124	4.93297
cdc13endog_SW130p_TR2_220412	cdc13endog	mad2WTymEGFP	cdc13_gs_red	SW130p	220415_SW130p_TR2_s10_04	Cell_48	1	Cytoplasm	SpotCount	7	49.2148	19.2195	7.3606	3.15124	4.93297
cdc13endog_SW130p_TR2_220412	cdc13endog	mad2WTymEGFP	cdc13_gs_red	SW130p	220415_SW130p_TR2_s10_04	Cell_48	1	WholeCell	IntensityCount	8.66149	49.2148	19.2195	7.3606	3.15124	4.93297
cdc13endog_SW130p_TR2_220412	cdc13endog	mad2WTymEGFP	cdc13_gs_red	SW130p	220415_SW130p_TR2_s10_04	Cell_48	1	Nucleus	IntensityCount	1.75672	49.2148	19.2195	7.3606	3.15124	4.93297
cdc13endog_SW130p_TR2_220412	cdc13endog	mad2WTymEGFP	cdc13_gs_red	SW130p	220415_SW130p_TR2_s10_04	Cell_48	1	Cytoplasm	IntensityCount	6.90477	49.2148	19.2195	7.3606	3.15124	4.93297
cdc13endog_SW130p_TR2_220412	cdc13endog	mad2WTymEGFP	cdc13_gs_red	SW130p	220415_SW130p_TR2_s10_04	Cell_48	1	WholeCell	HybridCount	9.75503	49.2148	19.2195	7.3606	3.15124	4.93297
cdc13endog_SW130p_TR2_220412	cdc13endog	mad2WTymEGFP	cdc13_gs_red	SW130p	220415_SW130p_TR2_s10_04	Cell_48	1	Nucleus	HybridCount	2	49.2148	19.2195	7.3606	3.15124	4.93297
cdc13endog_SW130p_TR2_220412	cdc13endog	mad2WTymEGFP	cdc13_gs_red	SW130p	220415_SW130p_TR2_s10_04	Cell_48	1	Cytoplasm	HybridCount	7.75503	49.2148	19.2195	7.3606	3.15124	4.93297
cdc13endog_SW130p_TR2_220412	cdc13endog	mad2WTymEGFP	cdc13_gs_red	SW130p	220415_SW130p_TR2_s10_04	Cell_50	1	WholeCell	SpotCount	15	64.7474	22.8108	7.68782	3.56109	5.00395
cdc13endog_SW130p_TR2_220412	cdc13endog	mad2WTymEGFP	cdc13_gs_red	SW130p	220415_SW130p_TR2_s10_04	Cell_50	1	Nucleus	SpotCount	1	64.7474	22.8108	7.68782	3.56109	5.00395
cdc13endog_SW130p_TR2_220412	cdc13endog	mad2WTymEGFP	cdc13_gs_red	SW130p	220415_SW130p_TR2_s10_04	Cell_50	1	Cytoplasm	SpotCount	14	64.7474	22.8108	7.68782	3.56109	5.00395
cdc13endog_SW130p_TR2_220412	cdc13endog	mad2WTymEGFP	cdc13_gs_red	SW130p	220415_SW130p_TR2_s10_04	Cell_50	1	WholeCell	IntensityCount	13.3004	64.7474	22.8108	7.68782	3.56109	5.00395
cdc13endog_SW130p_TR2_220412	cdc13endog	mad2WTymEGFP	cdc13_gs_red	SW130p	220415_SW130p_TR2_s10_04	Cell_50	1	Nucleus	IntensityCount	1.25802	64.7474	22.8108	7.68782	3.56109	5.00395
cdc13endog_SW130p_TR2_220412	cdc13endog	mad2WTymEGFP	cdc13_gs_red	SW130p	220415_SW130p_TR2_s10_04	Cell_50	1	Cytoplasm	IntensityCount	12.0424	64.7474	22.8108	7.68782	3.56109	5.00395
cdc13endog_SW130p_TR2_220412	cdc13endog	mad2WTymEGFP	cdc13_gs_red	SW130p	220415_SW130p_TR2_s10_04	Cell_50	1	WholeCell	HybridCount	15	64.7474	22.8108	7.68782	3.56109	5.00395
cdc13endog_SW130p_TR2_220412	cdc13endog	mad2WTymEGFP	cdc13_gs_red	SW130p	220415_SW130p_TR2_s10_04	Cell_50	1	Nucleus	HybridCount	1	64.7474	22.8108	7.68782	3.56109	5.00395
cdc13endog_SW130p_TR2_220412	cdc13endog	mad2WTymEGFP	cdc13_gs_red	SW130p	220415_SW130p_TR2_s10_04	Cell_50	1	Cytoplasm	HybridCount	14	64.7474	22.8108	7.68782	3.56109	5.00395
cdc13endog_SW130p_TR2_220412	cdc13endog	mad2WTymEGFP	cdc13_gs_red	SW130p	220415_SW130p_TR2_s10_04	Cell_51	1	WholeCell	SpotCount	17	68.5558	25.1557	8.255	3.51	5.05268
cdc13endog_SW130p_TR2_220412	cdc13endog	mad2WTymEGFP	cdc13_gs_red	SW130p	220415_SW130p_TR2_s10_04	Cell_51	1	Nucleus	SpotCount	3	68.5558	25.1557	8.255	3.51	5.05268
cdc13endog_SW130p_TR2_220412	cdc13endog	mad2WTymEGFP	cdc13_gs_red	SW130p	220415_SW130p_TR2_s10_04	Cell_51	1	Cytoplasm	SpotCount	14	68.5558	25.1557	8.255	3.51	5.05268
cdc13endog_SW130p_TR2_220412	cdc13endog	mad2WTymEGFP	cdc13_gs_red	SW130p	220415_SW130p_TR2_s10_04	Cell_51	1	WholeCell	IntensityCount	16.8477	68.5558	25.1557	8.255	3.51	5.05268
cdc13endog_SW130p_TR2_220412	cdc13endog	mad2WTymEGFP	cdc13_gs_red	SW130p	220415_SW130p_TR2_s10_04	Cell_51	1	Nucleus	IntensityCount	4.53095	68.5558	25.1557	8.255	3.51	5.05268
cdc13endog_SW130p_TR2_220412	cdc13endog	mad2WTymEGFP	cdc13_gs_red	SW130p	220415_SW130p_TR2_s10_04	Cell_51	1	Cytoplasm	IntensityCount	12.3168	68.5558	25.1557	8.255	3.51	5.05268
cdc13endog_SW130p_TR2_220412	cdc13endog	mad2WTymEGFP	cdc13_gs_red	SW130p	220415_SW130p_TR2_s10_04	Cell_51	1	WholeCell	HybridCount	18.4351	68.5558	25.1557	8.255	3.51	5.05268
cdc13endog_SW130p_TR2_220412	cdc13endog	mad2WTymEGFP	cdc13_gs_red	SW130p	220415_SW130p_TR2_s10_04	Cell_51	1	Nucleus	HybridCount	4.43515	68.5558	25.1557	8.255	3.51	5.05268
cdc13endog_SW130p_TR2_220412	cdc13endog	mad2WTymEGFP	cdc13_gs_red	SW130p	220415_SW130p_TR2_s10_04	Cell_51	1	Cytoplasm	HybridCount	14	68.5558	25.1557	8.255	3.51	5.05268
cdc13endog_SW130p_TR2_220412	cdc13endog	mad2WTymEGFP	cdc13_gs_red	SW130p	220415_SW130p_TR2_s10_04	Cell_52	1	WholeCell	SpotCount	19	88.8182	31.6537	10.7303	3.4348	4.70947
cdc13endog_SW130p_TR2_220412	cdc13endog	mad2WTymEGFP	cdc13_gs_red	SW130p	220415_SW130p_TR2_s10_04	Cell_52	1	Nucleus	SpotCount	3	88.8182	31.6537	10.7303	3.4348	4.70947
cdc13endog_SW130p_TR2_220412	cdc13endog	mad2WTymEGFP	cdc13_gs_red	SW130p	220415_SW130p_TR2_s10_04	Cell_52	1	Cytoplasm	SpotCount	16	88.8182	31.6537	10.7303	3.4348	4.70947
cdc13endog_SW130p_TR2_220412	cdc13endog	mad2WTymEGFP	cdc13_gs_red	SW130p	220415_SW130p_TR2_s10_04	Cell_52	1	WholeCell	IntensityCount	20.3469	88.8182	31.6537	10.7303	3.4348	4.70947
cdc13endog_SW130p_TR2_220412	cdc13endog	mad2WTymEGFP	cdc13_gs_red	SW130p	220415_SW130p_TR2_s10_04	Cell_52	1	Nucleus	IntensityCount	2.53461	88.8182	31.6537	10.7303	3.4348	4.70947
cdc13endog_SW130p_TR2_220412	cdc13endog	mad2WTymEGFP	cdc13_gs_red	SW130p	220415_SW130p_TR2_s10_04	Cell_52	1	Cytoplasm	IntensityCount	17.8123	88.8182	31.6537	10.7303	3.4348	4.70947
cdc13endog_SW130p_TR2_220412	cdc13endog	mad2WTymEGFP	cdc13_gs_red	SW130p	220415_SW130p_TR2_s10_04	Cell_52	1	WholeCell	HybridCount	19	88.8182	31.6537	10.7303	3.4348	4.70947
cdc13endog_SW130p_TR2_220412	cdc13endog	mad2WTymEGFP	cdc13_gs_red	SW130p	220415_SW130p_TR2_s10_04	Cell_52	1	Nucleus	HybridCount	3	88.8182	31.6537	10.7303	3.4348	4.70947
cdc13endog_SW130p_TR2_220412	cdc13endog	mad2WTymEGFP	cdc13_gs_red	SW130p	220415_SW130p_TR2_s10_04	Cell_52	1	Cytoplasm	HybridCount	16	88.8182	31.6537	10.7303	3.4348	4.70947
cdc13endog_SW130p_TR2_220412	cdc13endog	mad2WTymEGFP	cdc13_gs_red	SW130p	220415_SW130p_TR2_s10_04	Cell_53	1	WholeCell	SpotCount	24	103.119	33.2169	10.8777	3.68897	4.32401
cdc13endog_SW130p_TR2_220412	cdc13endog	mad2WTymEGFP	cdc13_gs_red	SW130p	220415_SW130p_TR2_s10_04	Cell_53	1	Nucleus	SpotCount	2	103.119	33.2169	10.8777	3.68897	4.32401
cdc13endog_SW130p_TR2_220412	cdc13endog	mad2WTymEGFP	cdc13_gs_red	SW130p	220415_SW130p_TR2_s10_04	Cell_53	1	Cytoplasm	SpotCount	22	103.119	33.2169	10.8777	3.68897	4.32401
cdc13endog_SW130p_TR2_220412	cdc13endog	mad2WTymEGFP	cdc13_gs_red	SW130p	220415_SW130p_TR2_s10_04	Cell_53	1	WholeCell	IntensityCount	21.5508	103.119	33.2169	10.8777	3.68897	4.32401
cdc13endog_SW130p_TR2_220412	cdc13endog	mad2WTymEGFP	cdc13_gs_red	SW130p	220415_SW130p_TR2_s10_04	Cell_53	1	Nucleus	IntensityCount	2.59141	103.119	33.2169	10.8777	3.68897	4.32401
cdc13endog_SW130p_TR2_220412	cdc13endog	mad2WTymEGFP	cdc13_gs_red	SW130p	220415_SW130p_TR2_s10_04	Cell_53	1	Cytoplasm	IntensityCount	18.9594	103.119	33.2169	10.8777	3.68897	4.32401
cdc13endog_SW130p_TR2_220412	cdc13endog	mad2WTymEGFP	cdc13_gs_red	SW130p	220415_SW130p_TR2_s10_04	Cell_53	1	WholeCell	HybridCount	24	103.119	33.2169	10.8777	3.68897	4.32401
cdc13endog_SW130p_TR2_220412	cdc13endog	mad2WTymEGFP	cdc13_gs_red	SW130p	220415_SW130p_TR2_s10_04	Cell_53	1	Nucleus	HybridCount	2	103.119	33.2169	10.8777	3.68897	4.32401
cdc13endog_SW130p_TR2_220412	cdc13endog	mad2WTymEGFP	cdc13_gs_red	SW130p	220415_SW130p_TR2_s10_04	Cell_53	1	Cytoplasm	HybridCount	22	103.119	33.2169	10.8777	3.68897	4.32401
cdc13endog_SW130p_TR2_220412	cdc13endog	mad2WTymEGFP	cdc13_gs_red	SW130p	220415_SW130p_TR2_s10_04	Cell_54	1	WholeCell	SpotCount	17	71.8967	27.885	9.75	3.25	4.82256
cdc13endog_SW130p_TR2_220412	cdc13endog	mad2WTymEGFP	cdc13_gs_red	SW130p	220415_SW130p_TR2_s10_04	Cell_54	1	Nucleus	SpotCount	3	71.8967	27.885	9.75	3.25	4.82256
cdc13endog_SW130p_TR2_220412	cdc13endog	mad2WTymEGFP	cdc13_gs_red	SW130p	220415_SW130p_TR2_s10_04	Cell_54	1	Cytoplasm	SpotCount	14	71.8967	27.885	9.75	3.25	4.82256
cdc13endog_SW130p_TR2_220412	cdc13endog	mad2WTymEGFP	cdc13_gs_red	SW130p	220415_SW130p_TR2_s10_04	Cell_54	1	WholeCell	IntensityCount	16.097	71.8967	27.885	9.75	3.25	4.82256
cdc13endog_SW130p_TR2_220412	cdc13endog	mad2WTymEGFP	cdc13_gs_red	SW130p	220415_SW130p_TR2_s10_04	Cell_54	1	Nucleus	IntensityCount	3.48957	71.8967	27.885	9.75	3.25	4.82256
cdc13endog_SW130p_TR2_220412	cdc13endog	mad2WTymEGFP	cdc13_gs_red	SW130p	220415_SW130p_TR2_s10_04	Cell_54	1	Cytoplasm	IntensityCount	12.6074	71.8967	27.885	9.75	3.25	4.82256
cdc13endog_SW130p_TR2_220412	cdc13endog	mad2WTymEGFP	cdc13_gs_red	SW130p	220415_SW130p_TR2_s10_04	Cell_54	1	WholeCell	HybridCount	17	71.8967	27.885	9.75	3.25	4.82256
cdc13endog_SW130p_TR2_220412	cdc13endog	mad2WTymEGFP	cdc13_gs_red	SW130p	220415_SW130p_TR2_s10_04	Cell_54	1	Nucleus	HybridCount	3	71.8967	27.885	9.75	3.25	4.82256
cdc13endog_SW130p_TR2_220412	cdc13endog	mad2WTymEGFP	cdc13_gs_red	SW130p	220415_SW130p_TR2_s10_04	Cell_54	1	Cytoplasm	HybridCount	14	71.8967	27.885	9.75	3.25	4.82256
cdc13endog_SW130p_TR2_220412	cdc13endog	mad2WTymEGFP	cdc13_gs_red	SW130p	220415_SW130p_TR2_s10_04	Cell_55	1	WholeCell	SpotCount	37	98.1142	35.5618	12.1759	3.3615	5.1483
cdc13endog_SW130p_TR2_220412	cdc13endog	mad2WTymEGFP	cdc13_gs_red	SW130p	220415_SW130p_TR2_s10_04	Cell_55	1	Nucleus	SpotCount	4	98.1142	35.5618	12.1759	3.3615	5.1483
cdc13endog_SW130p_TR2_220412	cdc13endog	mad2WTymEGFP	cdc13_gs_red	SW130p	220415_SW130p_TR2_s10_04	Cell_55	1	Cytoplasm	SpotCount	33	98.1142	35.5618	12.1759	3.3615	5.1483
cdc13endog_SW130p_TR2_220412	cdc13endog	mad2WTymEGFP	cdc13_gs_red	SW130p	220415_SW130p_TR2_s10_04	Cell_55	1	WholeCell	IntensityCount	40.4027	98.1142	35.5618	12.1759	3.3615	5.1483
cdc13endog_SW130p_TR2_220412	cdc13endog	mad2WTymEGFP	cdc13_gs_red	SW130p	220415_SW130p_TR2_s10_04	Cell_55	1	Nucleus	IntensityCount	7.75278	98.1142	35.5618	12.1759	3.3615	5.1483
cdc13endog_SW130p_TR2_220412	cdc13endog	mad2WTymEGFP	cdc13_gs_red	SW130p	220415_SW130p_TR2_s10_04	Cell_55	1	Cytoplasm	IntensityCount	32.65	98.1142	35.5618	12.1759	3.3615	5.1483
cdc13endog_SW130p_TR2_220412	cdc13endog	mad2WTymEGFP	cdc13_gs_red	SW130p	220415_SW130p_TR2_s10_04	Cell_55	1	WholeCell	HybridCount	40.3151	98.1142	35.5618	12.1759	3.3615	5.1483
cdc13endog_SW130p_TR2_220412	cdc13endog	mad2WTymEGFP	cdc13_gs_red	SW130p	220415_SW130p_TR2_s10_04	Cell_55	1	Nucleus	HybridCount	7.31511	98.1142	35.5618	12.1759	3.3615	5.1483
cdc13endog_SW130p_TR2_220412	cdc13endog	mad2WTymEGFP	cdc13_gs_red	SW130p	220415_SW130p_TR2_s10_04	Cell_55	1	Cytoplasm	HybridCount	33	98.1142	35.5618	12.1759	3.3615	5.1483
cdc13endog_SW130p_TR2_220412	cdc13endog	mad2WTymEGFP	cdc13_gs_red	SW130p	220415_SW130p_TR2_s10_04	Cell_56	2	WholeCell	SpotCount	20	103.478	37.6279	12.3723	3.42514	8.10228
cdc13endog_SW130p_TR2_220412	cdc13endog	mad2WTymEGFP	cdc13_gs_red	SW130p	220415_SW130p_TR2_s10_04	Cell_56	2	Nucleus	SpotCount	2	103.478	37.6279	12.3723	3.42514	8.10228
cdc13endog_SW130p_TR2_220412	cdc13endog	mad2WTymEGFP	cdc13_gs_red	SW130p	220415_SW130p_TR2_s10_04	Cell_56	2	Cytoplasm	SpotCount	18	103.478	37.6279	12.3723	3.42514	8.10228
cdc13endog_SW130p_TR2_220412	cdc13endog	mad2WTymEGFP	cdc13_gs_red	SW130p	220415_SW130p_TR2_s10_04	Cell_56	2	WholeCell	IntensityCount	16.3743	103.478	37.6279	12.3723	3.42514	8.10228
cdc13endog_SW130p_TR2_220412	cdc13endog	mad2WTymEGFP	cdc13_gs_red	SW130p	220415_SW130p_TR2_s10_04	Cell_56	2	Nucleus	IntensityCount	1.95877	103.478	37.6279	12.3723	3.42514	8.10228
cdc13endog_SW130p_TR2_220412	cdc13endog	mad2WTymEGFP	cdc13_gs_red	SW130p	220415_SW130p_TR2_s10_04	Cell_56	2	Cytoplasm	IntensityCount	14.4155	103.478	37.6279	12.3723	3.42514	8.10228
cdc13endog_SW130p_TR2_220412	cdc13endog	mad2WTymEGFP	cdc13_gs_red	SW130p	220415_SW130p_TR2_s10_04	Cell_56	2	WholeCell	HybridCount	20	103.478	37.6279	12.3723	3.42514	8.10228
cdc13endog_SW130p_TR2_220412	cdc13endog	mad2WTymEGFP	cdc13_gs_red	SW130p	220415_SW130p_TR2_s10_04	Cell_56	2	Nucleus	HybridCount	2	103.478	37.6279	12.3723	3.42514	8.10228
cdc13endog_SW130p_TR2_220412	cdc13endog	mad2WTymEGFP	cdc13_gs_red	SW130p	220415_SW130p_TR2_s10_04	Cell_56	2	Cytoplasm	HybridCount	18	103.478	37.6279	12.3723	3.42514	8.10228
cdc13endog_SW130p_TR2_220412	cdc13endog	mad2WTymEGFP	cdc13_gs_red	SW130p	220415_SW130p_TR2_s10_04	Cell_57	1	WholeCell	SpotCount	35	86.4092	34.0091	11.9961	3.17137	3.62829
cdc13endog_SW130p_TR2_220412	cdc13endog	mad2WTymEGFP	cdc13_gs_red	SW130p	220415_SW130p_TR2_s10_04	Cell_57	1	Nucleus	SpotCount	2	86.4092	34.0091	11.9961	3.17137	3.62829
cdc13endog_SW130p_TR2_220412	cdc13endog	mad2WTymEGFP	cdc13_gs_red	SW130p	220415_SW130p_TR2_s10_04	Cell_57	1	Cytoplasm	SpotCount	33	86.4092	34.0091	11.9961	3.17137	3.62829
cdc13endog_SW130p_TR2_220412	cdc13endog	mad2WTymEGFP	cdc13_gs_red	SW130p	220415_SW130p_TR2_s10_04	Cell_57	1	WholeCell	IntensityCount	31.0639	86.4092	34.0091	11.9961	3.17137	3.62829
cdc13endog_SW130p_TR2_220412	cdc13endog	mad2WTymEGFP	cdc13_gs_red	SW130p	220415_SW130p_TR2_s10_04	Cell_57	1	Nucleus	IntensityCount	1.3809	86.4092	34.0091	11.9961	3.17137	3.62829
cdc13endog_SW130p_TR2_220412	cdc13endog	mad2WTymEGFP	cdc13_gs_red	SW130p	220415_SW130p_TR2_s10_04	Cell_57	1	Cytoplasm	IntensityCount	29.683	86.4092	34.0091	11.9961	3.17137	3.62829
cdc13endog_SW130p_TR2_220412	cdc13endog	mad2WTymEGFP	cdc13_gs_red	SW130p	220415_SW130p_TR2_s10_04	Cell_57	1	WholeCell	HybridCount	36.6968	86.4092	34.0091	11.9961	3.17137	3.62829
cdc13endog_SW130p_TR2_220412	cdc13endog	mad2WTymEGFP	cdc13_gs_red	SW130p	220415_SW130p_TR2_s10_04	Cell_57	1	Nucleus	HybridCount	2	86.4092	34.0091	11.9961	3.17137	3.62829
cdc13endog_SW130p_TR2_220412	cdc13endog	mad2WTymEGFP	cdc13_gs_red	SW130p	220415_SW130p_TR2_s10_04	Cell_57	1	Cytoplasm	HybridCount	34.6968	86.4092	34.0091	11.9961	3.17137	3.62829
cdc13endog_SW130p_TR2_220412	cdc13endog	mad2WTymEGFP	cdc13_gs_red	SW130p	220415_SW130p_TR2_s10_04	Cell_59	1	WholeCell	SpotCount	8	51.3661	19.9547	7.09234	3.30403	4.37273
cdc13endog_SW130p_TR2_220412	cdc13endog	mad2WTymEGFP	cdc13_gs_red	SW130p	220415_SW130p_TR2_s10_04	Cell_59	1	Nucleus	SpotCount	0	51.3661	19.9547	7.09234	3.30403	4.37273
cdc13endog_SW130p_TR2_220412	cdc13endog	mad2WTymEGFP	cdc13_gs_red	SW130p	220415_SW130p_TR2_s10_04	Cell_59	1	Cytoplasm	SpotCount	8	51.3661	19.9547	7.09234	3.30403	4.37273
cdc13endog_SW130p_TR2_220412	cdc13endog	mad2WTymEGFP	cdc13_gs_red	SW130p	220415_SW130p_TR2_s10_04	Cell_59	1	WholeCell	IntensityCount	7.36341	51.3661	19.9547	7.09234	3.30403	4.37273
cdc13endog_SW130p_TR2_220412	cdc13endog	mad2WTymEGFP	cdc13_gs_red	SW130p	220415_SW130p_TR2_s10_04	Cell_59	1	Nucleus	IntensityCount	0	51.3661	19.9547	7.09234	3.30403	4.37273
cdc13endog_SW130p_TR2_220412	cdc13endog	mad2WTymEGFP	cdc13_gs_red	SW130p	220415_SW130p_TR2_s10_04	Cell_59	1	Cytoplasm	IntensityCount	7.36341	51.3661	19.9547	7.09234	3.30403	4.37273
cdc13endog_SW130p_TR2_220412	cdc13endog	mad2WTymEGFP	cdc13_gs_red	SW130p	220415_SW130p_TR2_s10_04	Cell_59	1	WholeCell	HybridCount	8	51.3661	19.9547	7.09234	3.30403	4.37273
cdc13endog_SW130p_TR2_220412	cdc13endog	mad2WTymEGFP	cdc13_gs_red	SW130p	220415_SW130p_TR2_s10_04	Cell_59	1	Nucleus	HybridCount	0	51.3661	19.9547	7.09234	3.30403	4.37273
cdc13endog_SW130p_TR2_220412	cdc13endog	mad2WTymEGFP	cdc13_gs_red	SW130p	220415_SW130p_TR2_s10_04	Cell_59	1	Cytoplasm	HybridCount	8	51.3661	19.9547	7.09234	3.30403	4.37273
cdc13endog_SW130p_TR2_220412	cdc13endog	mad2WTymEGFP	cdc13_gs_red	SW130p	220415_SW130p_TR2_s10_04	Cell_60	1	WholeCell	SpotCount	14	54.9185	22.1897	8.0542	3.16041	5.21619
cdc13endog_SW130p_TR2_220412	cdc13endog	mad2WTymEGFP	cdc13_gs_red	SW130p	220415_SW130p_TR2_s10_04	Cell_60	1	Nucleus	SpotCount	1	54.9185	22.1897	8.0542	3.16041	5.21619
cdc13endog_SW130p_TR2_220412	cdc13endog	mad2WTymEGFP	cdc13_gs_red	SW130p	220415_SW130p_TR2_s10_04	Cell_60	1	Cytoplasm	SpotCount	13	54.9185	22.1897	8.0542	3.16041	5.21619
cdc13endog_SW130p_TR2_220412	cdc13endog	mad2WTymEGFP	cdc13_gs_red	SW130p	220415_SW130p_TR2_s10_04	Cell_60	1	WholeCell	IntensityCount	14.1446	54.9185	22.1897	8.0542	3.16041	5.21619
cdc13endog_SW130p_TR2_220412	cdc13endog	mad2WTymEGFP	cdc13_gs_red	SW130p	220415_SW130p_TR2_s10_04	Cell_60	1	Nucleus	IntensityCount	0.485758	54.9185	22.1897	8.0542	3.16041	5.21619
cdc13endog_SW130p_TR2_220412	cdc13endog	mad2WTymEGFP	cdc13_gs_red	SW130p	220415_SW130p_TR2_s10_04	Cell_60	1	Cytoplasm	IntensityCount	13.6588	54.9185	22.1897	8.0542	3.16041	5.21619
cdc13endog_SW130p_TR2_220412	cdc13endog	mad2WTymEGFP	cdc13_gs_red	SW130p	220415_SW130p_TR2_s10_04	Cell_60	1	WholeCell	HybridCount	14.836	54.9185	22.1897	8.0542	3.16041	5.21619
cdc13endog_SW130p_TR2_220412	cdc13endog	mad2WTymEGFP	cdc13_gs_red	SW130p	220415_SW130p_TR2_s10_04	Cell_60	1	Nucleus	HybridCount	1	54.9185	22.1897	8.0542	3.16041	5.21619
cdc13endog_SW130p_TR2_220412	cdc13endog	mad2WTymEGFP	cdc13_gs_red	SW130p	220415_SW130p_TR2_s10_04	Cell_60	1	Cytoplasm	HybridCount	13.836	54.9185	22.1897	8.0542	3.16041	5.21619
cdc13endog_SW130p_TR2_220412	cdc13endog	mad2WTymEGFP	cdc13_gs_red	SW130p	220415_SW130p_TR2_s10_04	Cell_61	2	WholeCell	SpotCount	18	108.795	36.7998	11.882	3.60115	7.36122
cdc13endog_SW130p_TR2_220412	cdc13endog	mad2WTymEGFP	cdc13_gs_red	SW130p	220415_SW130p_TR2_s10_04	Cell_61	2	Nucleus	SpotCount	1	108.795	36.7998	11.882	3.60115	7.36122
cdc13endog_SW130p_TR2_220412	cdc13endog	mad2WTymEGFP	cdc13_gs_red	SW130p	220415_SW130p_TR2_s10_04	Cell_61	2	Cytoplasm	SpotCount	17	108.795	36.7998	11.882	3.60115	7.36122
cdc13endog_SW130p_TR2_220412	cdc13endog	mad2WTymEGFP	cdc13_gs_red	SW130p	220415_SW130p_TR2_s10_04	Cell_61	2	WholeCell	IntensityCount	13.4572	108.795	36.7998	11.882	3.60115	7.36122
cdc13endog_SW130p_TR2_220412	cdc13endog	mad2WTymEGFP	cdc13_gs_red	SW130p	220415_SW130p_TR2_s10_04	Cell_61	2	Nucleus	IntensityCount	0.680559	108.795	36.7998	11.882	3.60115	7.36122
cdc13endog_SW130p_TR2_220412	cdc13endog	mad2WTymEGFP	cdc13_gs_red	SW130p	220415_SW130p_TR2_s10_04	Cell_61	2	Cytoplasm	IntensityCount	12.7767	108.795	36.7998	11.882	3.60115	7.36122
cdc13endog_SW130p_TR2_220412	cdc13endog	mad2WTymEGFP	cdc13_gs_red	SW130p	220415_SW130p_TR2_s10_04	Cell_61	2	WholeCell	HybridCount	18	108.795	36.7998	11.882	3.60115	7.36122
cdc13endog_SW130p_TR2_220412	cdc13endog	mad2WTymEGFP	cdc13_gs_red	SW130p	220415_SW130p_TR2_s10_04	Cell_61	2	Nucleus	HybridCount	1	108.795	36.7998	11.882	3.60115	7.36122
cdc13endog_SW130p_TR2_220412	cdc13endog	mad2WTymEGFP	cdc13_gs_red	SW130p	220415_SW130p_TR2_s10_04	Cell_61	2	Cytoplasm	HybridCount	17	108.795	36.7998	11.882	3.60115	7.36122
cdc13endog_SW130p_TR2_220412	cdc13endog	mad2WTymEGFP	cdc13_gs_red	SW130p	220415_SW130p_TR2_s10_04	Cell_63	1	WholeCell	SpotCount	24	88.9448	30.0376	10.4138	3.49951	5.05578
cdc13endog_SW130p_TR2_220412	cdc13endog	mad2WTymEGFP	cdc13_gs_red	SW130p	220415_SW130p_TR2_s10_04	Cell_63	1	Nucleus	SpotCount	4	88.9448	30.0376	10.4138	3.49951	5.05578
cdc13endog_SW130p_TR2_220412	cdc13endog	mad2WTymEGFP	cdc13_gs_red	SW130p	220415_SW130p_TR2_s10_04	Cell_63	1	Cytoplasm	SpotCount	20	88.9448	30.0376	10.4138	3.49951	5.05578
cdc13endog_SW130p_TR2_220412	cdc13endog	mad2WTymEGFP	cdc13_gs_red	SW130p	220415_SW130p_TR2_s10_04	Cell_63	1	WholeCell	IntensityCount	21.9639	88.9448	30.0376	10.4138	3.49951	5.05578
cdc13endog_SW130p_TR2_220412	cdc13endog	mad2WTymEGFP	cdc13_gs_red	SW130p	220415_SW130p_TR2_s10_04	Cell_63	1	Nucleus	IntensityCount	4.69706	88.9448	30.0376	10.4138	3.49951	5.05578
cdc13endog_SW130p_TR2_220412	cdc13endog	mad2WTymEGFP	cdc13_gs_red	SW130p	220415_SW130p_TR2_s10_04	Cell_63	1	Cytoplasm	IntensityCount	17.2668	88.9448	30.0376	10.4138	3.49951	5.05578
cdc13endog_SW130p_TR2_220412	cdc13endog	mad2WTymEGFP	cdc13_gs_red	SW130p	220415_SW130p_TR2_s10_04	Cell_63	1	WholeCell	HybridCount	24.9173	88.9448	30.0376	10.4138	3.49951	5.05578
cdc13endog_SW130p_TR2_220412	cdc13endog	mad2WTymEGFP	cdc13_gs_red	SW130p	220415_SW130p_TR2_s10_04	Cell_63	1	Nucleus	HybridCount	4.91733	88.9448	30.0376	10.4138	3.49951	5.05578
cdc13endog_SW130p_TR2_220412	cdc13endog	mad2WTymEGFP	cdc13_gs_red	SW130p	220415_SW130p_TR2_s10_04	Cell_63	1	Cytoplasm	HybridCount	20	88.9448	30.0376	10.4138	3.49951	5.05578
cdc13endog_SW130p_TR2_220412	cdc13endog	mad2WTymEGFP	cdc13_gs_red	SW130p	220415_SW130p_TR2_s10_04	Cell_64	1	WholeCell	SpotCount	49	135.193	45.1568	14.6487	3.57657	5.7498
cdc13endog_SW130p_TR2_220412	cdc13endog	mad2WTymEGFP	cdc13_gs_red	SW130p	220415_SW130p_TR2_s10_04	Cell_64	1	Nucleus	SpotCount	3	135.193	45.1568	14.6487	3.57657	5.7498
cdc13endog_SW130p_TR2_220412	cdc13endog	mad2WTymEGFP	cdc13_gs_red	SW130p	220415_SW130p_TR2_s10_04	Cell_64	1	Cytoplasm	SpotCount	46	135.193	45.1568	14.6487	3.57657	5.7498
cdc13endog_SW130p_TR2_220412	cdc13endog	mad2WTymEGFP	cdc13_gs_red	SW130p	220415_SW130p_TR2_s10_04	Cell_64	1	WholeCell	IntensityCount	50.8561	135.193	45.1568	14.6487	3.57657	5.7498
cdc13endog_SW130p_TR2_220412	cdc13endog	mad2WTymEGFP	cdc13_gs_red	SW130p	220415_SW130p_TR2_s10_04	Cell_64	1	Nucleus	IntensityCount	4.82456	135.193	45.1568	14.6487	3.57657	5.7498
cdc13endog_SW130p_TR2_220412	cdc13endog	mad2WTymEGFP	cdc13_gs_red	SW130p	220415_SW130p_TR2_s10_04	Cell_64	1	Cytoplasm	IntensityCount	46.0315	135.193	45.1568	14.6487	3.57657	5.7498
cdc13endog_SW130p_TR2_220412	cdc13endog	mad2WTymEGFP	cdc13_gs_red	SW130p	220415_SW130p_TR2_s10_04	Cell_64	1	WholeCell	HybridCount	49.985	135.193	45.1568	14.6487	3.57657	5.7498
cdc13endog_SW130p_TR2_220412	cdc13endog	mad2WTymEGFP	cdc13_gs_red	SW130p	220415_SW130p_TR2_s10_04	Cell_64	1	Nucleus	HybridCount	3.98503	135.193	45.1568	14.6487	3.57657	5.7498
cdc13endog_SW130p_TR2_220412	cdc13endog	mad2WTymEGFP	cdc13_gs_red	SW130p	220415_SW130p_TR2_s10_04	Cell_64	1	Cytoplasm	HybridCount	46	135.193	45.1568	14.6487	3.57657	5.7498
cdc13endog_SW130p_TR2_220412	cdc13endog	mad2WTymEGFP	cdc13_gs_red	SW130p	220415_SW130p_TR2_s10_04	Cell_66	1	WholeCell	SpotCount	20	69.6082	24.6698	8.34444	3.51514	5.01141
cdc13endog_SW130p_TR2_220412	cdc13endog	mad2WTymEGFP	cdc13_gs_red	SW130p	220415_SW130p_TR2_s10_04	Cell_66	1	Nucleus	SpotCount	2	69.6082	24.6698	8.34444	3.51514	5.01141
cdc13endog_SW130p_TR2_220412	cdc13endog	mad2WTymEGFP	cdc13_gs_red	SW130p	220415_SW130p_TR2_s10_04	Cell_66	1	Cytoplasm	SpotCount	18	69.6082	24.6698	8.34444	3.51514	5.01141
cdc13endog_SW130p_TR2_220412	cdc13endog	mad2WTymEGFP	cdc13_gs_red	SW130p	220415_SW130p_TR2_s10_04	Cell_66	1	WholeCell	IntensityCount	21.4709	69.6082	24.6698	8.34444	3.51514	5.01141
cdc13endog_SW130p_TR2_220412	cdc13endog	mad2WTymEGFP	cdc13_gs_red	SW130p	220415_SW130p_TR2_s10_04	Cell_66	1	Nucleus	IntensityCount	3.14259	69.6082	24.6698	8.34444	3.51514	5.01141
cdc13endog_SW130p_TR2_220412	cdc13endog	mad2WTymEGFP	cdc13_gs_red	SW130p	220415_SW130p_TR2_s10_04	Cell_66	1	Cytoplasm	IntensityCount	18.3283	69.6082	24.6698	8.34444	3.51514	5.01141
cdc13endog_SW130p_TR2_220412	cdc13endog	mad2WTymEGFP	cdc13_gs_red	SW130p	220415_SW130p_TR2_s10_04	Cell_66	1	WholeCell	HybridCount	20.9284	69.6082	24.6698	8.34444	3.51514	5.01141
cdc13endog_SW130p_TR2_220412	cdc13endog	mad2WTymEGFP	cdc13_gs_red	SW130p	220415_SW130p_TR2_s10_04	Cell_66	1	Nucleus	HybridCount	2.92837	69.6082	24.6698	8.34444	3.51514	5.01141
cdc13endog_SW130p_TR2_220412	cdc13endog	mad2WTymEGFP	cdc13_gs_red	SW130p	220415_SW130p_TR2_s10_04	Cell_66	1	Cytoplasm	HybridCount	18	69.6082	24.6698	8.34444	3.51514	5.01141
cdc13endog_SW130p_TR2_220412	cdc13endog	mad2WTymEGFP	cdc13_gs_red	SW130p	220415_SW130p_TR2_s10_04	Cell_67	1	WholeCell	SpotCount	16	62.4001	22.2024	7.69914	3.48623	4.35781
cdc13endog_SW130p_TR2_220412	cdc13endog	mad2WTymEGFP	cdc13_gs_red	SW130p	220415_SW130p_TR2_s10_04	Cell_67	1	Nucleus	SpotCount	3	62.4001	22.2024	7.69914	3.48623	4.35781
cdc13endog_SW130p_TR2_220412	cdc13endog	mad2WTymEGFP	cdc13_gs_red	SW130p	220415_SW130p_TR2_s10_04	Cell_67	1	Cytoplasm	SpotCount	13	62.4001	22.2024	7.69914	3.48623	4.35781
cdc13endog_SW130p_TR2_220412	cdc13endog	mad2WTymEGFP	cdc13_gs_red	SW130p	220415_SW130p_TR2_s10_04	Cell_67	1	WholeCell	IntensityCount	14.3267	62.4001	22.2024	7.69914	3.48623	4.35781
cdc13endog_SW130p_TR2_220412	cdc13endog	mad2WTymEGFP	cdc13_gs_red	SW130p	220415_SW130p_TR2_s10_04	Cell_67	1	Nucleus	IntensityCount	2.38721	62.4001	22.2024	7.69914	3.48623	4.35781
cdc13endog_SW130p_TR2_220412	cdc13endog	mad2WTymEGFP	cdc13_gs_red	SW130p	220415_SW130p_TR2_s10_04	Cell_67	1	Cytoplasm	IntensityCount	11.9395	62.4001	22.2024	7.69914	3.48623	4.35781
cdc13endog_SW130p_TR2_220412	cdc13endog	mad2WTymEGFP	cdc13_gs_red	SW130p	220415_SW130p_TR2_s10_04	Cell_67	1	WholeCell	HybridCount	16	62.4001	22.2024	7.69914	3.48623	4.35781
cdc13endog_SW130p_TR2_220412	cdc13endog	mad2WTymEGFP	cdc13_gs_red	SW130p	220415_SW130p_TR2_s10_04	Cell_67	1	Nucleus	HybridCount	3	62.4001	22.2024	7.69914	3.48623	4.35781
cdc13endog_SW130p_TR2_220412	cdc13endog	mad2WTymEGFP	cdc13_gs_red	SW130p	220415_SW130p_TR2_s10_04	Cell_67	1	Cytoplasm	HybridCount	13	62.4001	22.2024	7.69914	3.48623	4.35781
cdc13endog_SW130p_TR2_220412	cdc13endog	mad2WTymEGFP	cdc13_gs_red	SW130p	220415_SW130p_TR2_s10_04	Cell_68	1	WholeCell	SpotCount	16	73.2901	22.4855	6.94025	4.09061	3.59449
cdc13endog_SW130p_TR2_220412	cdc13endog	mad2WTymEGFP	cdc13_gs_red	SW130p	220415_SW130p_TR2_s10_04	Cell_68	1	Nucleus	SpotCount	2	73.2901	22.4855	6.94025	4.09061	3.59449
cdc13endog_SW130p_TR2_220412	cdc13endog	mad2WTymEGFP	cdc13_gs_red	SW130p	220415_SW130p_TR2_s10_04	Cell_68	1	Cytoplasm	SpotCount	14	73.2901	22.4855	6.94025	4.09061	3.59449
cdc13endog_SW130p_TR2_220412	cdc13endog	mad2WTymEGFP	cdc13_gs_red	SW130p	220415_SW130p_TR2_s10_04	Cell_68	1	WholeCell	IntensityCount	13.0503	73.2901	22.4855	6.94025	4.09061	3.59449
cdc13endog_SW130p_TR2_220412	cdc13endog	mad2WTymEGFP	cdc13_gs_red	SW130p	220415_SW130p_TR2_s10_04	Cell_68	1	Nucleus	IntensityCount	2.85163	73.2901	22.4855	6.94025	4.09061	3.59449
cdc13endog_SW130p_TR2_220412	cdc13endog	mad2WTymEGFP	cdc13_gs_red	SW130p	220415_SW130p_TR2_s10_04	Cell_68	1	Cytoplasm	IntensityCount	10.1986	73.2901	22.4855	6.94025	4.09061	3.59449
cdc13endog_SW130p_TR2_220412	cdc13endog	mad2WTymEGFP	cdc13_gs_red	SW130p	220415_SW130p_TR2_s10_04	Cell_68	1	WholeCell	HybridCount	16	73.2901	22.4855	6.94025	4.09061	3.59449
cdc13endog_SW130p_TR2_220412	cdc13endog	mad2WTymEGFP	cdc13_gs_red	SW130p	220415_SW130p_TR2_s10_04	Cell_68	1	Nucleus	HybridCount	2	73.2901	22.4855	6.94025	4.09061	3.59449
cdc13endog_SW130p_TR2_220412	cdc13endog	mad2WTymEGFP	cdc13_gs_red	SW130p	220415_SW130p_TR2_s10_04	Cell_68	1	Cytoplasm	HybridCount	14	73.2901	22.4855	6.94025	4.09061	3.59449
cdc13endog_SW130p_TR2_220412	cdc13endog	mad2WTymEGFP	cdc13_gs_red	SW130p	220415_SW130p_TR2_s10_04	Cell_70	1	WholeCell	SpotCount	11	54.7797	21.4609	7.61244	3.2701	5.22252
cdc13endog_SW130p_TR2_220412	cdc13endog	mad2WTymEGFP	cdc13_gs_red	SW130p	220415_SW130p_TR2_s10_04	Cell_70	1	Nucleus	SpotCount	2	54.7797	21.4609	7.61244	3.2701	5.22252
cdc13endog_SW130p_TR2_220412	cdc13endog	mad2WTymEGFP	cdc13_gs_red	SW130p	220415_SW130p_TR2_s10_04	Cell_70	1	Cytoplasm	SpotCount	9	54.7797	21.4609	7.61244	3.2701	5.22252
cdc13endog_SW130p_TR2_220412	cdc13endog	mad2WTymEGFP	cdc13_gs_red	SW130p	220415_SW130p_TR2_s10_04	Cell_70	1	WholeCell	IntensityCount	12.0783	54.7797	21.4609	7.61244	3.2701	5.22252
cdc13endog_SW130p_TR2_220412	cdc13endog	mad2WTymEGFP	cdc13_gs_red	SW130p	220415_SW130p_TR2_s10_04	Cell_70	1	Nucleus	IntensityCount	1.77864	54.7797	21.4609	7.61244	3.2701	5.22252
cdc13endog_SW130p_TR2_220412	cdc13endog	mad2WTymEGFP	cdc13_gs_red	SW130p	220415_SW130p_TR2_s10_04	Cell_70	1	Cytoplasm	IntensityCount	10.2997	54.7797	21.4609	7.61244	3.2701	5.22252
cdc13endog_SW130p_TR2_220412	cdc13endog	mad2WTymEGFP	cdc13_gs_red	SW130p	220415_SW130p_TR2_s10_04	Cell_70	1	WholeCell	HybridCount	11	54.7797	21.4609	7.61244	3.2701	5.22252
cdc13endog_SW130p_TR2_220412	cdc13endog	mad2WTymEGFP	cdc13_gs_red	SW130p	220415_SW130p_TR2_s10_04	Cell_70	1	Nucleus	HybridCount	2	54.7797	21.4609	7.61244	3.2701	5.22252
cdc13endog_SW130p_TR2_220412	cdc13endog	mad2WTymEGFP	cdc13_gs_red	SW130p	220415_SW130p_TR2_s10_04	Cell_70	1	Cytoplasm	HybridCount	9	54.7797	21.4609	7.61244	3.2701	5.22252
cdc13endog_SW130p_TR2_220412	cdc13endog	mad2WTymEGFP	cdc13_gs_red	SW130p	220415_SW130p_TR2_s10_04	Cell_71	1	WholeCell	SpotCount	19	91.5772	30.9143	9.91249	3.66268	4.16205
cdc13endog_SW130p_TR2_220412	cdc13endog	mad2WTymEGFP	cdc13_gs_red	SW130p	220415_SW130p_TR2_s10_04	Cell_71	1	Nucleus	SpotCount	1	91.5772	30.9143	9.91249	3.66268	4.16205
cdc13endog_SW130p_TR2_220412	cdc13endog	mad2WTymEGFP	cdc13_gs_red	SW130p	220415_SW130p_TR2_s10_04	Cell_71	1	Cytoplasm	SpotCount	18	91.5772	30.9143	9.91249	3.66268	4.16205
cdc13endog_SW130p_TR2_220412	cdc13endog	mad2WTymEGFP	cdc13_gs_red	SW130p	220415_SW130p_TR2_s10_04	Cell_71	1	WholeCell	IntensityCount	15.2053	91.5772	30.9143	9.91249	3.66268	4.16205
cdc13endog_SW130p_TR2_220412	cdc13endog	mad2WTymEGFP	cdc13_gs_red	SW130p	220415_SW130p_TR2_s10_04	Cell_71	1	Nucleus	IntensityCount	1.90406	91.5772	30.9143	9.91249	3.66268	4.16205
cdc13endog_SW130p_TR2_220412	cdc13endog	mad2WTymEGFP	cdc13_gs_red	SW130p	220415_SW130p_TR2_s10_04	Cell_71	1	Cytoplasm	IntensityCount	13.3012	91.5772	30.9143	9.91249	3.66268	4.16205
cdc13endog_SW130p_TR2_220412	cdc13endog	mad2WTymEGFP	cdc13_gs_red	SW130p	220415_SW130p_TR2_s10_04	Cell_71	1	WholeCell	HybridCount	19.9041	91.5772	30.9143	9.91249	3.66268	4.16205
cdc13endog_SW130p_TR2_220412	cdc13endog	mad2WTymEGFP	cdc13_gs_red	SW130p	220415_SW130p_TR2_s10_04	Cell_71	1	Nucleus	HybridCount	1.90406	91.5772	30.9143	9.91249	3.66268	4.16205
cdc13endog_SW130p_TR2_220412	cdc13endog	mad2WTymEGFP	cdc13_gs_red	SW130p	220415_SW130p_TR2_s10_04	Cell_71	1	Cytoplasm	HybridCount	18	91.5772	30.9143	9.91249	3.66268	4.16205
cdc13endog_SW130p_TR2_220412	cdc13endog	mad2WTymEGFP	cdc13_gs_red	SW130p	220415_SW130p_TR2_s10_04	Cell_74	1	WholeCell	SpotCount	16	50.4909	18.9386	6.955	3.315	5.09183
cdc13endog_SW130p_TR2_220412	cdc13endog	mad2WTymEGFP	cdc13_gs_red	SW130p	220415_SW130p_TR2_s10_04	Cell_74	1	Nucleus	SpotCount	1	50.4909	18.9386	6.955	3.315	5.09183
cdc13endog_SW130p_TR2_220412	cdc13endog	mad2WTymEGFP	cdc13_gs_red	SW130p	220415_SW130p_TR2_s10_04	Cell_74	1	Cytoplasm	SpotCount	15	50.4909	18.9386	6.955	3.315	5.09183
cdc13endog_SW130p_TR2_220412	cdc13endog	mad2WTymEGFP	cdc13_gs_red	SW130p	220415_SW130p_TR2_s10_04	Cell_74	1	WholeCell	IntensityCount	14.4451	50.4909	18.9386	6.955	3.315	5.09183
cdc13endog_SW130p_TR2_220412	cdc13endog	mad2WTymEGFP	cdc13_gs_red	SW130p	220415_SW130p_TR2_s10_04	Cell_74	1	Nucleus	IntensityCount	0.775852	50.4909	18.9386	6.955	3.315	5.09183
cdc13endog_SW130p_TR2_220412	cdc13endog	mad2WTymEGFP	cdc13_gs_red	SW130p	220415_SW130p_TR2_s10_04	Cell_74	1	Cytoplasm	IntensityCount	13.6692	50.4909	18.9386	6.955	3.315	5.09183
cdc13endog_SW130p_TR2_220412	cdc13endog	mad2WTymEGFP	cdc13_gs_red	SW130p	220415_SW130p_TR2_s10_04	Cell_74	1	WholeCell	HybridCount	16	50.4909	18.9386	6.955	3.315	5.09183
cdc13endog_SW130p_TR2_220412	cdc13endog	mad2WTymEGFP	cdc13_gs_red	SW130p	220415_SW130p_TR2_s10_04	Cell_74	1	Nucleus	HybridCount	1	50.4909	18.9386	6.955	3.315	5.09183
cdc13endog_SW130p_TR2_220412	cdc13endog	mad2WTymEGFP	cdc13_gs_red	SW130p	220415_SW130p_TR2_s10_04	Cell_74	1	Cytoplasm	HybridCount	15	50.4909	18.9386	6.955	3.315	5.09183
cdc13endog_SW130p_TR2_220412	cdc13endog	mad2WTymEGFP	cdc13_gs_red	SW130p	220415_SW130p_TR2_s10_04	Cell_75	1	WholeCell	SpotCount	28	100.334	34.8922	11.6099	3.49738	4.00713
cdc13endog_SW130p_TR2_220412	cdc13endog	mad2WTymEGFP	cdc13_gs_red	SW130p	220415_SW130p_TR2_s10_04	Cell_75	1	Nucleus	SpotCount	1	100.334	34.8922	11.6099	3.49738	4.00713
cdc13endog_SW130p_TR2_220412	cdc13endog	mad2WTymEGFP	cdc13_gs_red	SW130p	220415_SW130p_TR2_s10_04	Cell_75	1	Cytoplasm	SpotCount	27	100.334	34.8922	11.6099	3.49738	4.00713
cdc13endog_SW130p_TR2_220412	cdc13endog	mad2WTymEGFP	cdc13_gs_red	SW130p	220415_SW130p_TR2_s10_04	Cell_75	1	WholeCell	IntensityCount	24.7055	100.334	34.8922	11.6099	3.49738	4.00713
cdc13endog_SW130p_TR2_220412	cdc13endog	mad2WTymEGFP	cdc13_gs_red	SW130p	220415_SW130p_TR2_s10_04	Cell_75	1	Nucleus	IntensityCount	0.896215	100.334	34.8922	11.6099	3.49738	4.00713
cdc13endog_SW130p_TR2_220412	cdc13endog	mad2WTymEGFP	cdc13_gs_red	SW130p	220415_SW130p_TR2_s10_04	Cell_75	1	Cytoplasm	IntensityCount	23.8093	100.334	34.8922	11.6099	3.49738	4.00713
cdc13endog_SW130p_TR2_220412	cdc13endog	mad2WTymEGFP	cdc13_gs_red	SW130p	220415_SW130p_TR2_s10_04	Cell_75	1	WholeCell	HybridCount	29.619	100.334	34.8922	11.6099	3.49738	4.00713
cdc13endog_SW130p_TR2_220412	cdc13endog	mad2WTymEGFP	cdc13_gs_red	SW130p	220415_SW130p_TR2_s10_04	Cell_75	1	Nucleus	HybridCount	1	100.334	34.8922	11.6099	3.49738	4.00713
cdc13endog_SW130p_TR2_220412	cdc13endog	mad2WTymEGFP	cdc13_gs_red	SW130p	220415_SW130p_TR2_s10_04	Cell_75	1	Cytoplasm	HybridCount	28.619	100.334	34.8922	11.6099	3.49738	4.00713
cdc13endog_SW130p_TR2_220412	cdc13endog	mad2WTymEGFP	cdc13_gs_red	SW130p	220415_SW130p_TR2_s10_04	Cell_77	1	WholeCell	SpotCount	14	73.2449	22.308	7.42927	3.90075	4.44442
cdc13endog_SW130p_TR2_220412	cdc13endog	mad2WTymEGFP	cdc13_gs_red	SW130p	220415_SW130p_TR2_s10_04	Cell_77	1	Nucleus	SpotCount	2	73.2449	22.308	7.42927	3.90075	4.44442
cdc13endog_SW130p_TR2_220412	cdc13endog	mad2WTymEGFP	cdc13_gs_red	SW130p	220415_SW130p_TR2_s10_04	Cell_77	1	Cytoplasm	SpotCount	12	73.2449	22.308	7.42927	3.90075	4.44442
cdc13endog_SW130p_TR2_220412	cdc13endog	mad2WTymEGFP	cdc13_gs_red	SW130p	220415_SW130p_TR2_s10_04	Cell_77	1	WholeCell	IntensityCount	12.649	73.2449	22.308	7.42927	3.90075	4.44442
cdc13endog_SW130p_TR2_220412	cdc13endog	mad2WTymEGFP	cdc13_gs_red	SW130p	220415_SW130p_TR2_s10_04	Cell_77	1	Nucleus	IntensityCount	1.83407	73.2449	22.308	7.42927	3.90075	4.44442
cdc13endog_SW130p_TR2_220412	cdc13endog	mad2WTymEGFP	cdc13_gs_red	SW130p	220415_SW130p_TR2_s10_04	Cell_77	1	Cytoplasm	IntensityCount	10.8149	73.2449	22.308	7.42927	3.90075	4.44442
cdc13endog_SW130p_TR2_220412	cdc13endog	mad2WTymEGFP	cdc13_gs_red	SW130p	220415_SW130p_TR2_s10_04	Cell_77	1	WholeCell	HybridCount	14	73.2449	22.308	7.42927	3.90075	4.44442
cdc13endog_SW130p_TR2_220412	cdc13endog	mad2WTymEGFP	cdc13_gs_red	SW130p	220415_SW130p_TR2_s10_04	Cell_77	1	Nucleus	HybridCount	2	73.2449	22.308	7.42927	3.90075	4.44442
cdc13endog_SW130p_TR2_220412	cdc13endog	mad2WTymEGFP	cdc13_gs_red	SW130p	220415_SW130p_TR2_s10_04	Cell_77	1	Cytoplasm	HybridCount	12	73.2449	22.308	7.42927	3.90075	4.44442
cdc13endog_SW130p_TR2_220412	cdc13endog	mad2WTymEGFP	cdc13_gs_red	SW130p	220415_SW130p_TR2_s10_04	Cell_78	1	WholeCell	SpotCount	8	56.7617	22.5826	7.98251	3.23542	5.61643
cdc13endog_SW130p_TR2_220412	cdc13endog	mad2WTymEGFP	cdc13_gs_red	SW130p	220415_SW130p_TR2_s10_04	Cell_78	1	Nucleus	SpotCount	2	56.7617	22.5826	7.98251	3.23542	5.61643
cdc13endog_SW130p_TR2_220412	cdc13endog	mad2WTymEGFP	cdc13_gs_red	SW130p	220415_SW130p_TR2_s10_04	Cell_78	1	Cytoplasm	SpotCount	6	56.7617	22.5826	7.98251	3.23542	5.61643
cdc13endog_SW130p_TR2_220412	cdc13endog	mad2WTymEGFP	cdc13_gs_red	SW130p	220415_SW130p_TR2_s10_04	Cell_78	1	WholeCell	IntensityCount	8.23414	56.7617	22.5826	7.98251	3.23542	5.61643
cdc13endog_SW130p_TR2_220412	cdc13endog	mad2WTymEGFP	cdc13_gs_red	SW130p	220415_SW130p_TR2_s10_04	Cell_78	1	Nucleus	IntensityCount	2.05477	56.7617	22.5826	7.98251	3.23542	5.61643
cdc13endog_SW130p_TR2_220412	cdc13endog	mad2WTymEGFP	cdc13_gs_red	SW130p	220415_SW130p_TR2_s10_04	Cell_78	1	Cytoplasm	IntensityCount	6.17937	56.7617	22.5826	7.98251	3.23542	5.61643
cdc13endog_SW130p_TR2_220412	cdc13endog	mad2WTymEGFP	cdc13_gs_red	SW130p	220415_SW130p_TR2_s10_04	Cell_78	1	WholeCell	HybridCount	8.83483	56.7617	22.5826	7.98251	3.23542	5.61643
cdc13endog_SW130p_TR2_220412	cdc13endog	mad2WTymEGFP	cdc13_gs_red	SW130p	220415_SW130p_TR2_s10_04	Cell_78	1	Nucleus	HybridCount	2	56.7617	22.5826	7.98251	3.23542	5.61643
cdc13endog_SW130p_TR2_220412	cdc13endog	mad2WTymEGFP	cdc13_gs_red	SW130p	220415_SW130p_TR2_s10_04	Cell_78	1	Cytoplasm	HybridCount	6.83483	56.7617	22.5826	7.98251	3.23542	5.61643
cdc13endog_SW130p_TR2_220412	cdc13endog	mad2WTymEGFP	cdc13_gs_red	SW130p	220415_SW130p_TR2_s10_04	Cell_79	1	WholeCell	SpotCount	16	60.9615	20.2863	7.06688	3.64161	4.60708
cdc13endog_SW130p_TR2_220412	cdc13endog	mad2WTymEGFP	cdc13_gs_red	SW130p	220415_SW130p_TR2_s10_04	Cell_79	1	Nucleus	SpotCount	2	60.9615	20.2863	7.06688	3.64161	4.60708
cdc13endog_SW130p_TR2_220412	cdc13endog	mad2WTymEGFP	cdc13_gs_red	SW130p	220415_SW130p_TR2_s10_04	Cell_79	1	Cytoplasm	SpotCount	14	60.9615	20.2863	7.06688	3.64161	4.60708
cdc13endog_SW130p_TR2_220412	cdc13endog	mad2WTymEGFP	cdc13_gs_red	SW130p	220415_SW130p_TR2_s10_04	Cell_79	1	WholeCell	IntensityCount	12.7726	60.9615	20.2863	7.06688	3.64161	4.60708
cdc13endog_SW130p_TR2_220412	cdc13endog	mad2WTymEGFP	cdc13_gs_red	SW130p	220415_SW130p_TR2_s10_04	Cell_79	1	Nucleus	IntensityCount	1.12669	60.9615	20.2863	7.06688	3.64161	4.60708
cdc13endog_SW130p_TR2_220412	cdc13endog	mad2WTymEGFP	cdc13_gs_red	SW130p	220415_SW130p_TR2_s10_04	Cell_79	1	Cytoplasm	IntensityCount	11.6459	60.9615	20.2863	7.06688	3.64161	4.60708
cdc13endog_SW130p_TR2_220412	cdc13endog	mad2WTymEGFP	cdc13_gs_red	SW130p	220415_SW130p_TR2_s10_04	Cell_79	1	WholeCell	HybridCount	16	60.9615	20.2863	7.06688	3.64161	4.60708
cdc13endog_SW130p_TR2_220412	cdc13endog	mad2WTymEGFP	cdc13_gs_red	SW130p	220415_SW130p_TR2_s10_04	Cell_79	1	Nucleus	HybridCount	2	60.9615	20.2863	7.06688	3.64161	4.60708
cdc13endog_SW130p_TR2_220412	cdc13endog	mad2WTymEGFP	cdc13_gs_red	SW130p	220415_SW130p_TR2_s10_04	Cell_79	1	Cytoplasm	HybridCount	14	60.9615	20.2863	7.06688	3.64161	4.60708
cdc13endog_SW130p_TR2_220412	cdc13endog	mad2WTymEGFP	cdc13_gs_red	SW130p	220415_SW130p_TR2_s10_04	Cell_8	1	WholeCell	SpotCount	40	109.833	40.7248	12.8717	3.45424	4.78312
cdc13endog_SW130p_TR2_220412	cdc13endog	mad2WTymEGFP	cdc13_gs_red	SW130p	220415_SW130p_TR2_s10_04	Cell_8	1	Nucleus	SpotCount	4	109.833	40.7248	12.8717	3.45424	4.78312
cdc13endog_SW130p_TR2_220412	cdc13endog	mad2WTymEGFP	cdc13_gs_red	SW130p	220415_SW130p_TR2_s10_04	Cell_8	1	Cytoplasm	SpotCount	36	109.833	40.7248	12.8717	3.45424	4.78312
cdc13endog_SW130p_TR2_220412	cdc13endog	mad2WTymEGFP	cdc13_gs_red	SW130p	220415_SW130p_TR2_s10_04	Cell_8	1	WholeCell	IntensityCount	37.1316	109.833	40.7248	12.8717	3.45424	4.78312
cdc13endog_SW130p_TR2_220412	cdc13endog	mad2WTymEGFP	cdc13_gs_red	SW130p	220415_SW130p_TR2_s10_04	Cell_8	1	Nucleus	IntensityCount	5.20599	109.833	40.7248	12.8717	3.45424	4.78312
cdc13endog_SW130p_TR2_220412	cdc13endog	mad2WTymEGFP	cdc13_gs_red	SW130p	220415_SW130p_TR2_s10_04	Cell_8	1	Cytoplasm	IntensityCount	31.9256	109.833	40.7248	12.8717	3.45424	4.78312
cdc13endog_SW130p_TR2_220412	cdc13endog	mad2WTymEGFP	cdc13_gs_red	SW130p	220415_SW130p_TR2_s10_04	Cell_8	1	WholeCell	HybridCount	41.9712	109.833	40.7248	12.8717	3.45424	4.78312
cdc13endog_SW130p_TR2_220412	cdc13endog	mad2WTymEGFP	cdc13_gs_red	SW130p	220415_SW130p_TR2_s10_04	Cell_8	1	Nucleus	HybridCount	5.97118	109.833	40.7248	12.8717	3.45424	4.78312
cdc13endog_SW130p_TR2_220412	cdc13endog	mad2WTymEGFP	cdc13_gs_red	SW130p	220415_SW130p_TR2_s10_04	Cell_8	1	Cytoplasm	HybridCount	36	109.833	40.7248	12.8717	3.45424	4.78312
cdc13endog_SW130p_TR2_220412	cdc13endog	mad2WTymEGFP	cdc13_gs_red	SW130p	220415_SW130p_TR2_s10_04	Cell_82	1	WholeCell	SpotCount	24	106.997	37.6046	11.6377	3.61353	5.78797
cdc13endog_SW130p_TR2_220412	cdc13endog	mad2WTymEGFP	cdc13_gs_red	SW130p	220415_SW130p_TR2_s10_04	Cell_82	1	Nucleus	SpotCount	4	106.997	37.6046	11.6377	3.61353	5.78797
cdc13endog_SW130p_TR2_220412	cdc13endog	mad2WTymEGFP	cdc13_gs_red	SW130p	220415_SW130p_TR2_s10_04	Cell_82	1	Cytoplasm	SpotCount	20	106.997	37.6046	11.6377	3.61353	5.78797
cdc13endog_SW130p_TR2_220412	cdc13endog	mad2WTymEGFP	cdc13_gs_red	SW130p	220415_SW130p_TR2_s10_04	Cell_82	1	WholeCell	IntensityCount	28.7698	106.997	37.6046	11.6377	3.61353	5.78797
cdc13endog_SW130p_TR2_220412	cdc13endog	mad2WTymEGFP	cdc13_gs_red	SW130p	220415_SW130p_TR2_s10_04	Cell_82	1	Nucleus	IntensityCount	4.94218	106.997	37.6046	11.6377	3.61353	5.78797
cdc13endog_SW130p_TR2_220412	cdc13endog	mad2WTymEGFP	cdc13_gs_red	SW130p	220415_SW130p_TR2_s10_04	Cell_82	1	Cytoplasm	IntensityCount	23.8276	106.997	37.6046	11.6377	3.61353	5.78797
cdc13endog_SW130p_TR2_220412	cdc13endog	mad2WTymEGFP	cdc13_gs_red	SW130p	220415_SW130p_TR2_s10_04	Cell_82	1	WholeCell	HybridCount	25.6485	106.997	37.6046	11.6377	3.61353	5.78797
cdc13endog_SW130p_TR2_220412	cdc13endog	mad2WTymEGFP	cdc13_gs_red	SW130p	220415_SW130p_TR2_s10_04	Cell_82	1	Nucleus	HybridCount	5.64847	106.997	37.6046	11.6377	3.61353	5.78797
cdc13endog_SW130p_TR2_220412	cdc13endog	mad2WTymEGFP	cdc13_gs_red	SW130p	220415_SW130p_TR2_s10_04	Cell_82	1	Cytoplasm	HybridCount	20	106.997	37.6046	11.6377	3.61353	5.78797
cdc13endog_SW130p_TR2_220412	cdc13endog	mad2WTymEGFP	cdc13_gs_red	SW130p	220415_SW130p_TR2_s10_04	Cell_83	1	WholeCell	SpotCount	25	103.11	33.9056	11.0305	3.65801	5.45842
[truncated: 214,631+ more rows]
