# Supplementary material for: The minimal intrinsic stochasticity of constitutively expressed eukaryotic genes is sub-Poissonian
Source: Sci Adv. 2023 Aug 9;9(32):eadh5138. doi: 10.1126/sciadv.adh5138 (PMC10411910; doi:10.1126/sciadv.adh5138)
Supplement: Supplementary file 2 — Data S1 to S5 [file sciadv.adh5138_data_s1_to_s5.zip › sciadv.adh5138_data_s3.xlsx]

## Sheet: VariableDescriptions
Data S3. Source data for for promoter mapping experiments in Fig. 4A,B, S13A
Sheet qPCRData
RNA relative expression levels in exogenous locus strains from qPCR experiments
Variable	Description
SampleID	unique ID for cDNA library
Strain	unique strain ID
StrainGenotype	genotype of strain
Locus	locus containing ymEGFP-tagged version of gene: either endogenous locus (endogenous) or exogenous locus (leu1 or wis1)
UpstreamNt	for ymEGFP-tagged gene inserted at an exogenous locus, number of nucleotides gene fragment extends upstream of the start codon
Gene	gene whose expression is measured by qPCR
Target	sequence target of qPCR primers
RelExp	relative expression of gene normalized to the control sample (ControlSample)
Ct_mean	mean of cycle threshold
Ct_SD	standard deviation of cycle threshold
R2	coefficient of correlation for the standard curve (R^2)
Efficiency	efficiency of PCR (slope of standard curve)
TargetType	whether expression is measured for gene of interest (experimental) or a reference gene (reference)
ControlSample	cDNA library ID for control sample which expression is normalized to
ControlStrain	control sample strain ID
ControlStrainGenotype	control sample strain genotype
ReferenceGenes	set of reference genes used for calculating relative expression
qPCRname	unique qPCR experiment ID
Sheet ImmunoblotData
Protein relative expression levels in exogenous locus strains from immunoblots
Variable	Description
Gene	gene contained in sequence fragment copied to exogenous locus
Locus	exogenous locus where gene fragment inserted
UpstreamNt	distance (nucleotides) that exogenous locus gene fragment extends upstream of the start codon
RelExp	relative protein levels produced by exogenous locus fragment normalized to the control strain (ControlStrain)
Strain	unique strain ID
StrainGenotype	genotype of strain
ControlStrain	control strain which protein levels were normalized to
ControlStrainGenotype	genotype of control strain
ExperimentID	unique immunoblot ID

## Sheet: qPCRData
SampleID	Strain	StrainGenotype	Locus	UpstreamNt	Gene	Target	RelExp	Ct_mean	Ct_SD	R2	Efficiency	TargetType	ControlSample	ControlStrain	ControlStrainGenotype	ReferenceGenes	qPCRname
SU161_190607	SU161	leu1<<343nt-bub1+-ymeGFP-427nt	leu1	343	bub1	ymEGFP	0.898681	22.8974	0.00770027	0.9989	97.3147	experimental	SU228_190607	SU228	bub1+-ymEGFP	act1, cdc2	190702_bub1_replace_leu1
SU161_190607	SU161	leu1<<343nt-bub1+-ymeGFP-427nt	leu1	343	act1	act1	0.840719	18.3567	0.0213029	0.9972	97.5408	reference	SU228_190607	SU228	bub1+-ymEGFP	act1, cdc2	190702_bub1_replace_leu1
SU161_190607	SU161	leu1<<343nt-bub1+-ymeGFP-427nt	leu1	343	cdc2	cdc2	1.18946	22.6158	0.0928176	0.995	96.8655	reference	SU228_190607	SU228	bub1+-ymEGFP	act1, cdc2	190702_bub1_replace_leu1
SU162_190607	SU162	leu1<<82nt-bub1+-ymeGFP-427nt	leu1	82	bub1	ymEGFP	0.381469	24.5066	0.0555508	0.9989	97.3147	experimental	SU228_190607	SU228	bub1+-ymEGFP	act1, cdc2	190702_bub1_replace_leu1
SU162_190607	SU162	leu1<<82nt-bub1+-ymeGFP-427nt	leu1	82	act1	act1	0.836119	18.7126	0.0275448	0.9972	97.5408	reference	SU228_190607	SU228	bub1+-ymEGFP	act1, cdc2	190702_bub1_replace_leu1
SU162_190607	SU162	leu1<<82nt-bub1+-ymeGFP-427nt	leu1	82	cdc2	cdc2	1.196	22.9573	0.0850657	0.995	96.8655	reference	SU228_190607	SU228	bub1+-ymEGFP	act1, cdc2	190702_bub1_replace_leu1
SU228_190607	SU228	bub1+-ymEGFP	endogenous	NA	bub1	ymEGFP	1	23.3942	0.0899365	0.9989	97.3147	experimental	SU228_190607	SU228	bub1+-ymEGFP	act1, cdc2	190702_bub1_replace_leu1
SU228_190607	SU228	bub1+-ymEGFP	endogenous	NA	act1	act1	1	18.7547	0.0289079	0.9972	97.5408	reference	SU228_190607	SU228	bub1+-ymEGFP	act1, cdc2	190702_bub1_replace_leu1
SU228_190607	SU228	bub1+-ymEGFP	endogenous	NA	cdc2	cdc2	1	23.5282	0.138678	0.995	96.8655	reference	SU228_190607	SU228	bub1+-ymEGFP	act1, cdc2	190702_bub1_replace_leu1
SU185_190607	SU185	wis1+<<130nt-bub1+-ymEGFP-427nt	wis1	130	bub1	ymEGFP	0.646094	23.6823	0.042471	0.998472	95.7933	experimental	SU228_190612	SU228	bub1+-ymEGFP	act1, cdc2	190710_bub1_wis1
SU185_190607	SU185	wis1+<<130nt-bub1+-ymEGFP-427nt	wis1	130	act1	act1	0.915661	18.4322	0.0169272	0.999305	96.6553	reference	SU228_190612	SU228	bub1+-ymEGFP	act1, cdc2	190710_bub1_wis1
SU185_190607	SU185	wis1+<<130nt-bub1+-ymEGFP-427nt	wis1	130	cdc2	cdc2	1.09211	22.8496	0.0670957	0.998061	94.1737	reference	SU228_190612	SU228	bub1+-ymEGFP	act1, cdc2	190710_bub1_wis1
SU189_190607	SU189	wis1+<<170nt-bub1+-ymEGFP-427nt	wis1	170	bub1	ymEGFP	1.143	22.9838	0.0101254	0.998472	95.7933	experimental	SU228_190612	SU228	bub1+-ymEGFP	act1, cdc2	190710_bub1_wis1
SU189_190607	SU189	wis1+<<170nt-bub1+-ymEGFP-427nt	wis1	170	act1	act1	0.899969	18.6074	0.0557976	0.999305	96.6553	reference	SU228_190612	SU228	bub1+-ymEGFP	act1, cdc2	190710_bub1_wis1
SU189_190607	SU189	wis1+<<170nt-bub1+-ymEGFP-427nt	wis1	170	cdc2	cdc2	1.11115	22.976	0.05905	0.998061	94.1737	reference	SU228_190612	SU228	bub1+-ymEGFP	act1, cdc2	190710_bub1_wis1
SW229_190607	SW229	wis1+<<343nt-bub1+-ymEGFP-427nt	wis1	343	bub1	ymEGFP	1.19483	22.9422	0.0559855	0.998472	95.7933	experimental	SU228_190612	SU228	bub1+-ymEGFP	act1, cdc2	190710_bub1_wis1
SW229_190607	SW229	wis1+<<343nt-bub1+-ymEGFP-427nt	wis1	343	act1	act1	0.822782	18.7642	0.982585	0.999305	96.6553	reference	SU228_190612	SU228	bub1+-ymEGFP	act1, cdc2	190710_bub1_wis1
SW229_190607	SW229	wis1+<<343nt-bub1+-ymEGFP-427nt	wis1	343	cdc2	cdc2	1.21539	22.8656	0.151484	0.998061	94.1737	reference	SU228_190612	SU228	bub1+-ymEGFP	act1, cdc2	190710_bub1_wis1
SW231_190607	SW231	wis1+<<82nt-bub1+-ymEGFP-427nt	wis1	82	bub1	ymEGFP	0.445339	24.1487	0.0485951	0.998472	95.7933	experimental	SU228_190612	SU228	bub1+-ymEGFP	act1, cdc2	190710_bub1_wis1
SW231_190607	SW231	wis1+<<82nt-bub1+-ymEGFP-427nt	wis1	82	act1	act1	1.00756	18.2039	0.0787642	0.999305	96.6553	reference	SU228_190612	SU228	bub1+-ymEGFP	act1, cdc2	190710_bub1_wis1
SW231_190607	SW231	wis1+<<82nt-bub1+-ymEGFP-427nt	wis1	82	cdc2	cdc2	0.992492	22.9052	0.0679973	0.998061	94.1737	reference	SU228_190612	SU228	bub1+-ymEGFP	act1, cdc2	190710_bub1_wis1
SW232_190607	SW232	wis1+<<324nt-bub1+-ymEGFP-427nt	wis1	324	bub1	ymEGFP	0.89136	23.1172	0.121754	0.998472	95.7933	experimental	SU228_190612	SU228	bub1+-ymEGFP	act1, cdc2	190710_bub1_wis1
SW232_190607	SW232	wis1+<<324nt-bub1+-ymEGFP-427nt	wis1	324	act1	act1	0.896674	18.3776	0.220053	0.999305	96.6553	reference	SU228_190612	SU228	bub1+-ymEGFP	act1, cdc2	190710_bub1_wis1
SW232_190607	SW232	wis1+<<324nt-bub1+-ymEGFP-427nt	wis1	324	cdc2	cdc2	1.11523	22.7308	0.0246457	0.998061	94.1737	reference	SU228_190612	SU228	bub1+-ymEGFP	act1, cdc2	190710_bub1_wis1
SU228_190612	SU228	bub1+-ymEGFP	endogenous	NA	bub1	ymEGFP	1	23.2553	0.0556429	0.998472	95.7933	experimental	SU228_190612	SU228	bub1+-ymEGFP	act1, cdc2	190710_bub1_wis1
SU228_190612	SU228	bub1+-ymEGFP	endogenous	NA	act1	act1	1	18.5236	0.0749506	0.999305	96.6553	reference	SU228_190612	SU228	bub1+-ymEGFP	act1, cdc2	190710_bub1_wis1
SU228_190612	SU228	bub1+-ymEGFP	endogenous	NA	cdc2	cdc2	1	23.2083	0.0615637	0.998061	94.1737	reference	SU228_190612	SU228	bub1+-ymEGFP	act1, cdc2	190710_bub1_wis1
SW222_190628	SW222	wis1+<<13nt-mad2+-ymEGFP-521nt	wis1	13	mad2	ymEGFP	1.18434	24.1475	0.0426838	0.9965	88.865	experimental	SW130p_190628	SW130p	mad2+-ymEGFP	act1, cdc2	190722_mad2wis1
SW222_190628	SW222	wis1+<<13nt-mad2+-ymEGFP-521nt	wis1	13	act1	act1	0.888664	19.8816	0.0246591	0.9979	91.4677	reference	SW130p_190628	SW130p	mad2+-ymEGFP	act1, cdc2	190722_mad2wis1
SW222_190628	SW222	wis1+<<13nt-mad2+-ymEGFP-521nt	wis1	13	cdc2	cdc2	1.12528	23.6753	0.0527229	0.9981	90.4817	reference	SW130p_190628	SW130p	mad2+-ymEGFP	act1, cdc2	190722_mad2wis1
SW224_190628	SW224	wis1+<<49nt-mad2+-ymEGFP-521nt	wis1	49	mad2	ymEGFP	1.28291	23.0842	0.105426	0.9965	88.865	experimental	SW130p_190628	SW130p	mad2+-ymEGFP	act1, cdc2	190722_mad2wis1
SW224_190628	SW224	wis1+<<49nt-mad2+-ymEGFP-521nt	wis1	49	act1	act1	0.926599	18.8993	0.0521236	0.9979	91.4677	reference	SW130p_190628	SW130p	mad2+-ymEGFP	act1, cdc2	190722_mad2wis1
SW224_190628	SW224	wis1+<<49nt-mad2+-ymEGFP-521nt	wis1	49	cdc2	cdc2	1.07922	22.8149	0.159637	0.9981	90.4817	reference	SW130p_190628	SW130p	mad2+-ymEGFP	act1, cdc2	190722_mad2wis1
SW225_190628	SW225	wis1+<<348nt-mad2+-ymEGFP-521nt	wis1	348	mad2	ymEGFP	1.0612	23.2477	0.0842142	0.9965	88.865	experimental	SW130p_190628	SW130p	mad2+-ymEGFP	act1, cdc2	190722_mad2wis1
SW225_190628	SW225	wis1+<<348nt-mad2+-ymEGFP-521nt	wis1	348	act1	act1	0.950415	18.7282	0.0397708	0.9979	91.4677	reference	SW130p_190628	SW130p	mad2+-ymEGFP	act1, cdc2	190722_mad2wis1
SW225_190628	SW225	wis1+<<348nt-mad2+-ymEGFP-521nt	wis1	348	cdc2	cdc2	1.05217	22.7212	0.0570103	0.9981	90.4817	reference	SW130p_190628	SW130p	mad2+-ymEGFP	act1, cdc2	190722_mad2wis1
SW226_190628	SW226	wis1+<<58nt-mad2+-ymEGFP-521nt	wis1	58	mad2	ymEGFP	1.22867	23.0997	0.0285149	0.9965	88.865	experimental	SW130p_190628	SW130p	mad2+-ymEGFP	act1, cdc2	190722_mad2wis1
SW226_190628	SW226	wis1+<<58nt-mad2+-ymEGFP-521nt	wis1	58	act1	act1	0.957984	18.7967	0.025208	0.9979	91.4677	reference	SW130p_190628	SW130p	mad2+-ymEGFP	act1, cdc2	190722_mad2wis1
SW226_190628	SW226	wis1+<<58nt-mad2+-ymEGFP-521nt	wis1	58	cdc2	cdc2	1.04386	22.8149	0.022929	0.9981	90.4817	reference	SW130p_190628	SW130p	mad2+-ymEGFP	act1, cdc2	190722_mad2wis1
SW130p_190628	SW130p	mad2+-ymEGFP	endogenous	NA	mad2	ymEGFP	1	23.0191	0.0267234	0.9965	88.865	experimental	SW130p_190628	SW130p	mad2+-ymEGFP	act1, cdc2	190722_mad2wis1
SW130p_190628	SW130p	mad2+-ymEGFP	endogenous	NA	act1	act1	1	18.3347	0.0129457	0.9979	91.4677	reference	SW130p_190628	SW130p	mad2+-ymEGFP	act1, cdc2	190722_mad2wis1
SW130p_190628	SW130p	mad2+-ymEGFP	endogenous	NA	cdc2	cdc2	1	22.4824	0.0608405	0.9981	90.4817	reference	SW130p_190628	SW130p	mad2+-ymEGFP	act1, cdc2	190722_mad2wis1
SU167_190628	SU167	leu1<<49nt-mad2+-ymeGFP-521nt	leu1	49	mad2	ymEGFP	0.31935	25.3194	0.0562509	0.992267	82.5775	experimental	SW130p_190628	SW130p	mad2+-ymEGFP	act1, cdc2	190805_mad2leu1
SU167_190628	SU167	leu1<<49nt-mad2+-ymeGFP-521nt	leu1	49	act1	act1	0.89315	18.8421	0.0283813	0.993559	83.6784	reference	SW130p_190628	SW130p	mad2+-ymEGFP	act1, cdc2	190805_mad2leu1
SU167_190628	SU167	leu1<<49nt-mad2+-ymeGFP-521nt	leu1	49	cdc2	cdc2	1.11963	22.7095	0.0990542	0.991985	82.5248	reference	SW130p_190628	SW130p	mad2+-ymEGFP	act1, cdc2	190805_mad2leu1
SW509_190628	SW509	leu1<<13nt-mad2+-ymEGFP-521nt	leu1	13	mad2	ymEGFP	0.193274	26.1756	0.0984117	0.992267	82.5775	experimental	SW130p_190628	SW130p	mad2+-ymEGFP	act1, cdc2	190805_mad2leu1
SW509_190628	SW509	leu1<<13nt-mad2+-ymEGFP-521nt	leu1	13	act1	act1	0.928554	18.8	0.0329593	0.993559	83.6784	reference	SW130p_190628	SW130p	mad2+-ymEGFP	act1, cdc2	190805_mad2leu1
SW509_190628	SW509	leu1<<13nt-mad2+-ymEGFP-521nt	leu1	13	cdc2	cdc2	1.07694	22.7962	0.0894757	0.991985	82.5248	reference	SW130p_190628	SW130p	mad2+-ymEGFP	act1, cdc2	190805_mad2leu1
SW510_190628	SW510	leu1<<348nt-mad2+-ymEGFP-521nt	leu1	348	mad2	ymEGFP	1.13025	24.2034	0.0606123	0.992267	82.5775	experimental	SW130p_190628	SW130p	mad2+-ymEGFP	act1, cdc2	190805_mad2leu1
SW510_190628	SW510	leu1<<348nt-mad2+-ymEGFP-521nt	leu1	348	act1	act1	0.892338	19.8174	0.0709861	0.993559	83.6784	reference	SW130p_190628	SW130p	mad2+-ymEGFP	act1, cdc2	190805_mad2leu1
SW510_190628	SW510	leu1<<348nt-mad2+-ymEGFP-521nt	leu1	348	cdc2	cdc2	1.12065	23.692	0.022538	0.991985	82.5248	reference	SW130p_190628	SW130p	mad2+-ymEGFP	act1, cdc2	190805_mad2leu1
SW511_190628	SW511	leu1<<231nt-mad2+-ymEGFP-521nt	leu1	231	mad2	ymEGFP	0.962328	23.6643	0.0168108	0.992267	82.5775	experimental	SW130p_190628	SW130p	mad2+-ymEGFP	act1, cdc2	190805_mad2leu1
SW511_190628	SW511	leu1<<231nt-mad2+-ymEGFP-521nt	leu1	231	act1	act1	0.940709	18.9322	0.0208764	0.993559	83.6784	reference	SW130p_190628	SW130p	mad2+-ymEGFP	act1, cdc2	190805_mad2leu1
SW511_190628	SW511	leu1<<231nt-mad2+-ymEGFP-521nt	leu1	231	cdc2	cdc2	1.06303	22.973	0.0841495	0.991985	82.5248	reference	SW130p_190628	SW130p	mad2+-ymEGFP	act1, cdc2	190805_mad2leu1
SW514_190628	SW514	leu1<<58nt-mad2+-ymEGFP-521nt	leu1	58	mad2	ymEGFP	0.417196	24.8967	0.134659	0.992267	82.5775	experimental	SW130p_190628	SW130p	mad2+-ymEGFP	act1, cdc2	190805_mad2leu1
SW514_190628	SW514	leu1<<58nt-mad2+-ymEGFP-521nt	leu1	58	act1	act1	0.998054	18.6805	0.0980668	0.993559	83.6784	reference	SW130p_190628	SW130p	mad2+-ymEGFP	act1, cdc2	190805_mad2leu1
SW514_190628	SW514	leu1<<58nt-mad2+-ymEGFP-521nt	leu1	58	cdc2	cdc2	1.00195	22.9154	0.0268966	0.991985	82.5248	reference	SW130p_190628	SW130p	mad2+-ymEGFP	act1, cdc2	190805_mad2leu1
SW130p_190628	SW130p	mad2+-ymEGFP	endogenous	NA	mad2	ymEGFP	1	23.0051	0.0243626	0.992267	82.5775	experimental	SW130p_190628	SW130p	mad2+-ymEGFP	act1, cdc2	190805_mad2leu1
SW130p_190628	SW130p	mad2+-ymEGFP	endogenous	NA	act1	act1	1	18.2422	0.178466	0.993559	83.6784	reference	SW130p_190628	SW130p	mad2+-ymEGFP	act1, cdc2	190805_mad2leu1
SW130p_190628	SW130p	mad2+-ymEGFP	endogenous	NA	cdc2	cdc2	1	22.4789	0.0554608	0.991985	82.5248	reference	SW130p_190628	SW130p	mad2+-ymEGFP	act1, cdc2	190805_mad2leu1
SU169_190624	SU169	leu1<<460nt-mad3+-ymeGFP-279nt	leu1	460	mad3	ymEGFP	1.28378	23.5292	0.056313	0.9962	95.4007	experimental	SW132_190624	SW132	mad3+-ymEGFP	act1, cdc2	190806_mad3exog
SU169_190624	SU169	leu1<<460nt-mad3+-ymeGFP-279nt	leu1	460	act1	act1	0.809769	18.865	0.231243	0.9984	94.4989	reference	SW132_190624	SW132	mad3+-ymEGFP	act1, cdc2	190806_mad3exog
SU169_190624	SU169	leu1<<460nt-mad3+-ymeGFP-279nt	leu1	460	cdc2	cdc2	1.23492	22.8676	0.0567572	0.9988	93.2844	reference	SW132_190624	SW132	mad3+-ymEGFP	act1, cdc2	190806_mad3exog
SU170_190624	SU170	leu1<<286nt-mad3+-ymeGFP-279nt	leu1	286	mad3	ymEGFP	0.557209	25.017	0.051373	0.9962	95.4007	experimental	SW132_190624	SW132	mad3+-ymEGFP	act1, cdc2	190806_mad3exog
SU170_190624	SU170	leu1<<286nt-mad3+-ymeGFP-279nt	leu1	286	act1	act1	0.856347	19.0245	0.0454443	0.9984	94.4989	reference	SW132_190624	SW132	mad3+-ymEGFP	act1, cdc2	190806_mad3exog
SU170_190624	SU170	leu1<<286nt-mad3+-ymeGFP-279nt	leu1	286	cdc2	cdc2	1.16775	23.1983	0.110643	0.9988	93.2844	reference	SW132_190624	SW132	mad3+-ymEGFP	act1, cdc2	190806_mad3exog
SU184_190624	SU184	wis1+<<286nt-mad3+-ymEGFP-279nt	wis1	286	mad3	ymEGFP	0.695853	24.6112	0.118978	0.9962	95.4007	experimental	SW132_190624	SW132	mad3+-ymEGFP	act1, cdc2	190806_mad3exog
SU184_190624	SU184	wis1+<<286nt-mad3+-ymEGFP-279nt	wis1	286	act1	act1	0.837034	18.9841	0.0451502	0.9984	94.4989	reference	SW132_190624	SW132	mad3+-ymEGFP	act1, cdc2	190806_mad3exog
SU184_190624	SU184	wis1+<<286nt-mad3+-ymEGFP-279nt	wis1	286	cdc2	cdc2	1.19469	23.0883	0.0178143	0.9988	93.2844	reference	SW132_190624	SW132	mad3+-ymEGFP	act1, cdc2	190806_mad3exog
SU192_190624	SU192	wis1+<<392nt-mad3+-ymEGFP-279nt	wis1	392	mad3	ymEGFP	1.35307	23.6713	0.0671917	0.9962	95.4007	experimental	SW132_190624	SW132	mad3+-ymEGFP	act1, cdc2	190806_mad3exog
SU192_190624	SU192	wis1+<<392nt-mad3+-ymEGFP-279nt	wis1	392	act1	act1	0.905553	18.919	0.00696116	0.9984	94.4989	reference	SW132_190624	SW132	mad3+-ymEGFP	act1, cdc2	190806_mad3exog
SU192_190624	SU192	wis1+<<392nt-mad3+-ymEGFP-279nt	wis1	392	cdc2	cdc2	1.1043	23.2614	0.213821	0.9988	93.2844	reference	SW132_190624	SW132	mad3+-ymEGFP	act1, cdc2	190806_mad3exog
SU193_190624	SU193	wis1+<<460nt-mad3+-ymEGFP-279nt	wis1	460	mad3	ymEGFP	1.29842	23.675	0.0441845	0.9962	95.4007	experimental	SW132_190624	SW132	mad3+-ymEGFP	act1, cdc2	190806_mad3exog
SU193_190624	SU193	wis1+<<460nt-mad3+-ymEGFP-279nt	wis1	460	act1	act1	0.900437	18.8693	0.0177728	0.9984	94.4989	reference	SW132_190624	SW132	mad3+-ymEGFP	act1, cdc2	190806_mad3exog
SU193_190624	SU193	wis1+<<460nt-mad3+-ymEGFP-279nt	wis1	460	cdc2	cdc2	1.11057	23.194	0.0714572	0.9988	93.2844	reference	SW132_190624	SW132	mad3+-ymEGFP	act1, cdc2	190806_mad3exog
SU194_190624	SU194	wis1+<<332nt-mad3+-ymEGFP-279nt	wis1	332	mad3	ymEGFP	1.54288	23.2621	0.0793464	0.9962	95.4007	experimental	SW132_190624	SW132	mad3+-ymEGFP	act1, cdc2	190806_mad3exog
SU194_190624	SU194	wis1+<<332nt-mad3+-ymEGFP-279nt	wis1	332	act1	act1	0.920751	18.6793	0.0286177	0.9984	94.4989	reference	SW132_190624	SW132	mad3+-ymEGFP	act1, cdc2	190806_mad3exog
SU194_190624	SU194	wis1+<<332nt-mad3+-ymEGFP-279nt	wis1	332	cdc2	cdc2	1.08607	23.0699	0.114991	0.9988	93.2844	reference	SW132_190624	SW132	mad3+-ymEGFP	act1, cdc2	190806_mad3exog
SW132_190624	SW132	mad3+-ymEGFP	endogenous	NA	mad3	ymEGFP	1	23.9854	0.0133136	0.9962	95.4007	experimental	SW132_190624	SW132	mad3+-ymEGFP	act1, cdc2	190806_mad3exog
SW132_190624	SW132	mad3+-ymEGFP	endogenous	NA	act1	act1	1	18.6317	0.0562927	0.9984	94.4989	reference	SW132_190624	SW132	mad3+-ymEGFP	act1, cdc2	190806_mad3exog
SW132_190624	SW132	mad3+-ymEGFP	endogenous	NA	cdc2	cdc2	1	23.2724	0.0447523	0.9988	93.2844	reference	SW132_190624	SW132	mad3+-ymEGFP	act1, cdc2	190806_mad3exog
SU163_191114	SU163	leu1<<110nt-mad1+-ymeGFP-164nt	leu1	110	mad1	ymEGFP	1.0421	24.4219	0.0571642	0.9983	99.4739	experimental	SW206-3_191122	SW206	mad1+-ymEGFP	act1, cdc2	191124_mad1leu1
SU163_191114	SU163	leu1<<110nt-mad1+-ymeGFP-164nt	leu1	110	act1	act1	0.999487	19.0186	0.0373121	0.9984	97.8919	reference	SW206-3_191122	SW206	mad1+-ymEGFP	act1, cdc2	191124_mad1leu1
SU163_191114	SU163	leu1<<110nt-mad1+-ymeGFP-164nt	leu1	110	cdc2	cdc2	1.00051	23.5928	0.0331535	0.9988	99.412	reference	SW206-3_191122	SW206	mad1+-ymEGFP	act1, cdc2	191124_mad1leu1
SU165_191114	SU165	leu1<<13nt-mad1+-ymeGFP-164nt	leu1	13	mad1	ymEGFP	0.298049	26.1408	0.196884	0.9983	99.4739	experimental	SW206-3_191122	SW206	mad1+-ymEGFP	act1, cdc2	191124_mad1leu1
SU165_191114	SU165	leu1<<13nt-mad1+-ymeGFP-164nt	leu1	13	act1	act1	1.00681	18.913	0.0177253	0.9984	97.8919	reference	SW206-3_191122	SW206	mad1+-ymEGFP	act1, cdc2	191124_mad1leu1
SU165_191114	SU165	leu1<<13nt-mad1+-ymeGFP-164nt	leu1	13	cdc2	cdc2	0.993238	23.5095	0.0402317	0.9988	99.412	reference	SW206-3_191122	SW206	mad1+-ymEGFP	act1, cdc2	191124_mad1leu1
SW206-3_191122	SW206	mad1+-ymEGFP	endogenous	NA	mad1	ymEGFP	1	24.2993	0.0270858	0.9983	99.4739	experimental	SW206-3_191122	SW206	mad1+-ymEGFP	act1, cdc2	191124_mad1leu1
SW206-3_191122	SW206	mad1+-ymEGFP	endogenous	NA	act1	act1	1	18.8334	0.0929887	0.9984	97.8919	reference	SW206-3_191122	SW206	mad1+-ymEGFP	act1, cdc2	191124_mad1leu1
SW206-3_191122	SW206	mad1+-ymEGFP	endogenous	NA	cdc2	cdc2	1	23.4112	0.0822221	0.9988	99.412	reference	SW206-3_191122	SW206	mad1+-ymEGFP	act1, cdc2	191124_mad1leu1
SW228_191114	SW228	wis1+<<780nt-mad1+-ymEGFP-164nt	wis1	780	mad1	ymEGFP	1.08172	24.2507	0.0562768	0.998194	98.1585	experimental	SW206-3_191122	SW206	mad1+-ymEGFP	act1, cdc2	191124_mad1wis1
SW228_191114	SW228	wis1+<<780nt-mad1+-ymEGFP-164nt	wis1	780	act1	act1	0.918828	19.2554	0.00688312	0.999549	96.7966	reference	SW206-3_191122	SW206	mad1+-ymEGFP	act1, cdc2	191124_mad1wis1
SW228_191114	SW228	wis1+<<780nt-mad1+-ymEGFP-164nt	wis1	780	cdc2	cdc2	1.08834	23.6946	0.112126	0.999086	98.3004	reference	SW206-3_191122	SW206	mad1+-ymEGFP	act1, cdc2	191124_mad1wis1
SW513_191114	SW513	wis1+<<110nt-mad1+-ymEGFP-164nt	wis1	110	mad1	ymEGFP	1.50003	23.9234	0.0623896	0.998194	98.1585	experimental	SW206-3_191122	SW206	mad1+-ymEGFP	act1, cdc2	191124_mad1wis1
SW513_191114	SW513	wis1+<<110nt-mad1+-ymEGFP-164nt	wis1	110	act1	act1	0.860719	19.5042	0.0466466	0.999549	96.7966	reference	SW206-3_191122	SW206	mad1+-ymEGFP	act1, cdc2	191124_mad1wis1
SW513_191114	SW513	wis1+<<110nt-mad1+-ymEGFP-164nt	wis1	110	cdc2	cdc2	1.16182	23.7497	0.0832626	0.999086	98.3004	reference	SW206-3_191122	SW206	mad1+-ymEGFP	act1, cdc2	191124_mad1wis1
SU171_191114	SU171	wis1+<<86nt-mad1+-ymEGFP-164nt	wis1	86	mad1	ymEGFP	1.40278	24.2637	0.0921902	0.998194	98.1585	experimental	SW206-3_191122	SW206	mad1+-ymEGFP	act1, cdc2	191124_mad1wis1
SU171_191114	SU171	wis1+<<86nt-mad1+-ymEGFP-164nt	wis1	86	act1	act1	0.857127	19.7551	0.0802904	0.999549	96.7966	reference	SW206-3_191122	SW206	mad1+-ymEGFP	act1, cdc2	191124_mad1wis1
SU171_191114	SU171	wis1+<<86nt-mad1+-ymEGFP-164nt	wis1	86	cdc2	cdc2	1.16669	23.9856	0.0255287	0.999086	98.3004	reference	SW206-3_191122	SW206	mad1+-ymEGFP	act1, cdc2	191124_mad1wis1
SU172_191114	SU172	wis1+<<48nt-mad1+-ymEGFP-164nt	wis1	48	mad1	ymEGFP	0.906196	24.1267	0.095585	0.998194	98.1585	experimental	SW206-3_191122	SW206	mad1+-ymEGFP	act1, cdc2	191124_mad1wis1
SU172_191114	SU172	wis1+<<48nt-mad1+-ymEGFP-164nt	wis1	48	act1	act1	0.918591	18.8689	0.16927	0.999549	96.7966	reference	SW206-3_191122	SW206	mad1+-ymEGFP	act1, cdc2	191124_mad1wis1
SU172_191114	SU172	wis1+<<48nt-mad1+-ymEGFP-164nt	wis1	48	cdc2	cdc2	1.08862	23.3117	0.079416	0.999086	98.3004	reference	SW206-3_191122	SW206	mad1+-ymEGFP	act1, cdc2	191124_mad1wis1
SU173_191114	SU173	wis1+<<20nt-mad1+-ymEGFP-164nt	wis1	20	mad1	ymEGFP	0.607737	24.9461	0.0434801	0.998194	98.1585	experimental	SW206-3_191122	SW206	mad1+-ymEGFP	act1, cdc2	191124_mad1wis1
SU173_191114	SU173	wis1+<<20nt-mad1+-ymEGFP-164nt	wis1	20	act1	act1	0.910757	19.1193	0.039109	0.999549	96.7966	reference	SW206-3_191122	SW206	mad1+-ymEGFP	act1, cdc2	191124_mad1wis1
SU173_191114	SU173	wis1+<<20nt-mad1+-ymEGFP-164nt	wis1	20	cdc2	cdc2	1.09799	23.5342	0.0562951	0.999086	98.3004	reference	SW206-3_191122	SW206	mad1+-ymEGFP	act1, cdc2	191124_mad1wis1
SU174_191114	SU174	wis1+<<13nt-mad1+-ymEGFP-164nt	wis1	13	mad1	ymEGFP	0.60334	24.8142	0.0976339	0.998194	98.1585	experimental	SW206-3_191122	SW206	mad1+-ymEGFP	act1, cdc2	191124_mad1wis1
SU174_191114	SU174	wis1+<<13nt-mad1+-ymEGFP-164nt	wis1	13	act1	act1	0.98712	18.8563	0.0376297	0.999549	96.7966	reference	SW206-3_191122	SW206	mad1+-ymEGFP	act1, cdc2	191124_mad1wis1
SU174_191114	SU174	wis1+<<13nt-mad1+-ymEGFP-164nt	wis1	13	cdc2	cdc2	1.01305	23.5094	0.0460266	0.999086	98.3004	reference	SW206-3_191122	SW206	mad1+-ymEGFP	act1, cdc2	191124_mad1wis1
SW206-3_191122	SW206	mad1+-ymEGFP	endogenous	NA	mad1	ymEGFP	1	23.8966	0.0720608	0.998194	98.1585	experimental	SW206-3_191122	SW206	mad1+-ymEGFP	act1, cdc2	191124_mad1wis1
SW206-3_191122	SW206	mad1+-ymEGFP	endogenous	NA	act1	act1	1	18.6566	0.064341	0.999549	96.7966	reference	SW206-3_191122	SW206	mad1+-ymEGFP	act1, cdc2	191124_mad1wis1
SW206-3_191122	SW206	mad1+-ymEGFP	endogenous	NA	cdc2	cdc2	1	23.3498	0.0628943	0.999086	98.3004	reference	SW206-3_191122	SW206	mad1+-ymEGFP	act1, cdc2	191124_mad1wis1

## Sheet: ImmunoblotData
Gene	Locus	UpstreamNt	RelExp	Strain	StrainGenotype	ControlStrain	ControlStrainGenotype	ExperimentID
bub1	leu1	343	0.66	SU161	leu1<<343nt-bub1+-ymeGFP-427nt	SU228	bub1+-ymEGFP	190226_bub1leu1wis1
bub1	leu1	82	0.065	SU162	leu1<<82nt-bub1+-ymeGFP-427nt	SU228	bub1+-ymEGFP	190226_bub1leu1wis1
bub1	wis1	130	0.18	SU185	wis1+<<130nt-bub1+-ymEGFP-427nt	SU228	bub1+-ymEGFP	190226_bub1leu1wis1
bub1	wis1	170	0.779	SU189	wis1+<<170nt-bub1+-ymEGFP-427nt	SU228	bub1+-ymEGFP	190226_bub1leu1wis1
bub1	wis1	324	0.832	SW232	wis1+<<324nt-bub1+-ymEGFP-427nt	SU228	bub1+-ymEGFP	190226_bub1leu1wis1
bub1	wis1	343	0.652	SW229	wis1+<<343nt-bub1+-ymEGFP-427nt	SU228	bub1+-ymEGFP	190226_bub1leu1wis1
bub1	wis1	82	0.007	SW231	wis1+<<82nt-bub1+-ymEGFP-427nt	SU228	bub1+-ymEGFP	190226_bub1leu1wis1
mad1	leu1	110	1.383	SU163	leu1<<110nt-mad1+-ymeGFP-164nt	SW205	mad1+-ymEGFP mad2-truncated	190208_mad1leu1
mad1	leu1	13	0.129	SU165	leu1<<13nt-mad1+-ymeGFP-164nt	SW205	mad1+-ymEGFP mad2-truncated	190208_mad1leu1
mad1	wis1	110	1.941	SW513	wis1+<<110nt-mad1+-ymEGFP-164nt	SW206	mad1+-ymEGFP	190314_mad1mad3wis1
mad1	wis1	13	-0.047	SU174	wis1+<<13nt-mad1+-ymEGFP-164nt	SW206	mad1+-ymEGFP	190314_mad1mad3wis1
mad1	wis1	20	0.01	SU173	wis1+<<20nt-mad1+-ymEGFP-164nt	SW206	mad1+-ymEGFP	190314_mad1mad3wis1
mad1	wis1	48	0.151	SU172	wis1+<<48nt-mad1+-ymEGFP-164nt	SW206	mad1+-ymEGFP	190314_mad1mad3wis1
mad1	wis1	780	1.613	SW228	wis1+<<780nt-mad1+-ymEGFP-164nt	SW206	mad1+-ymEGFP	190314_mad1mad3wis1
mad1	wis1	86	1.416	SU171	wis1+<<86nt-mad1+-ymEGFP-164nt	SW206	mad1+-ymEGFP	190314_mad1mad3wis1
mad2	leu1	13	0.108	SW509	leu1<<13nt-mad2+-ymEGFP-521nt	SW130'	mad2+-ymEGFP	190305_mad2leu1
mad2	leu1	231	0.772	SW511	leu1<<231nt-mad2+-ymEGFP-521nt	SW130'	mad2+-ymEGFP	190305_mad2leu1
mad2	leu1	348	0.84	SW510	leu1<<348nt-mad2+-ymEGFP-521nt	SW130'	mad2+-ymEGFP	190305_mad2leu1
mad2	leu1	49	0.16	SU167	leu1<<49nt-mad2+-ymeGFP-521nt	SW130'	mad2+-ymEGFP	190305_mad2leu1
mad2	leu1	58	0.405	SW514	leu1<<58nt-mad2+-ymEGFP-521nt	SW130'	mad2+-ymEGFP	190305_mad2leu1
mad2	wis1	13	0.245	SW222	wis1+<<13nt-mad2+-ymEGFP-521nt	SW130	mad2+-ymEGFP	190129_mad2wis1
mad2	wis1	348	0.953	SW225	wis1+<<348nt-mad2+-ymEGFP-521nt	SW130	mad2+-ymEGFP	190129_mad2wis1
mad2	wis1	49	0.677	SW224	wis1+<<49nt-mad2+-ymEGFP-521nt	SW130	mad2+-ymEGFP	190129_mad2wis1
mad2	wis1	58	0.961	SW226	wis1+<<58nt-mad2+-ymEGFP-521nt	SW130	mad2+-ymEGFP	190129_mad2wis1
mad3	leu1	286	0.091	SU170	leu1<<286nt-mad3+-ymeGFP-279nt	SW132	mad3+-ymEGFP	190212_mad3leu1
mad3	leu1	460	1.287	SU169	leu1<<460nt-mad3+-ymeGFP-279nt	SW132	mad3+-ymEGFP	190212_mad3leu1
mad3	wis1	286	0.068	SU184	wis1+<<286nt-mad3+-ymEGFP-279nt	SW132'	mad3+-ymEGFP	190314_mad1mad3wis1
mad3	wis1	332	1.045	SU194	wis1+<<332nt-mad3+-ymEGFP-279nt	SW132'	mad3+-ymEGFP	190314_mad1mad3wis1
mad3	wis1	392	0.527	SU192	wis1+<<392nt-mad3+-ymEGFP-279nt	SW132'	mad3+-ymEGFP	190314_mad1mad3wis1
mad3	wis1	460	1.089	SU193	wis1+<<460nt-mad3+-ymEGFP-279nt	SW132'	mad3+-ymEGFP	190314_mad1mad3wis1
