# Supplementary material for: The minimal intrinsic stochasticity of constitutively expressed eukaryotic genes is sub-Poissonian
Source: Sci Adv. 2023 Aug 9;9(32):eadh5138. doi: 10.1126/sciadv.adh5138 (PMC10411910; doi:10.1126/sciadv.adh5138)
Supplement: Supplementary file 2 — Data S1 to S5 [file sciadv.adh5138_data_s1_to_s5.zip › sciadv.adh5138_data_s4.xlsx]

## Sheet: VariableDescriptions
Data S4. Source data for candidate TATA box deletion experiments in Fig. 4D,E; S13B
Sheet qPCRData
RNA relative expression levels in candidate TATA box mutant strains from qPCR experiments
Variable	Description
SampleID	unique ID for cDNA library
Strain	unique strain ID
StrainGenotype	genotype of strain
Deletion	promoter deletion identifier used in figures (D1, D2) or "wildtype" if strain without deletion
Gene	gene contained in sequence fragment copied to exogenous locus
Target	sequence target of qPCR primers (gene or tag)
RelExp	relative expression of gene normalized to the control sample (ControlSample)
Ct_mean	mean of cycle threshold
Ct_SD	standard deviation of cycle threshold
R2	coefficient of correlation for the standard curve (R^2)
Efficiency	efficiency of PCR (slope of standard curve)
TargetType	whether expression is measured for gene of interest (experimental) or a reference gene (reference)
ControlSample	cDNA library ID for control sample which expression is normalized to
ControlStrain	control sample strain ID
ControlStrainGenotype	control sample strain genotype
ReferenceGenes	set of reference genes used for calculating relative expression
qPCRname	unique qPCR experiment ID
Sheet ImmunoblotData
Protein relative expression levels in candidate TATA box mutant strains from immunoblots
Variable	Description
Gene	gene contained in sequence fragment copied to exogenous locus
Deletion	promoter deletion identifier used in figures
RelExp	relative protein levels produced by exogenous locus fragment normalized to the control strain (ControlStrain)
Strain	unique strain ID
StrainGenotype	genotype of strain
ControlStrain	control strain which protein levels were normalized to
ControlStrainGenotype	genotype of control strain
ExperimentID	unique immunoblot ID

## Sheet: qPCRData
SampleID	Strain	StrainGenotype	Deletion	Gene	Target	RelExp	Ct_mean	Ct_SD	R2	Efficiency	TargetType	ControlSample	ControlStrain	ControlStrainGenotype	ReferenceGenes	qPCRname
SW245_210304	SW245	leu1+<<pDUAL-Pbub1Lmut2-bub1+-ymEGFP	D1	bub1	ymEGFP	1.16395	22.8681	0.0252451	0.998	90.4062	experimental	SW244_210304	SW244	leu1+<<pDUAL-Pbub1L-bub1+-ymEGFP	act1, cdc2	210318_mad1bub1TATA_rep1_bub1
SW245_210304	SW245	leu1+<<pDUAL-Pbub1Lmut2-bub1+-ymEGFP	D1	bub1	act1	0.9394	18.4013	0.082939	0.9995	87.6511	reference	SW244_210304	SW244	leu1+<<pDUAL-Pbub1L-bub1+-ymEGFP	act1, cdc2	210318_mad1bub1TATA_rep1_bub1
SW245_210304	SW245	leu1+<<pDUAL-Pbub1Lmut2-bub1+-ymEGFP	D1	bub1	cdc2	1.06451	23.4386	0.047229	0.9982	89.793	reference	SW244_210304	SW244	leu1+<<pDUAL-Pbub1L-bub1+-ymEGFP	act1, cdc2	210318_mad1bub1TATA_rep1_bub1
SW244_210304	SW244	leu1+<<pDUAL-Pbub1L-bub1+-ymEGFP	wildtype	bub1	ymEGFP	1	23.3898	0.0456034	0.998	90.4062	experimental	SW244_210304	SW244	leu1+<<pDUAL-Pbub1L-bub1+-ymEGFP	act1, cdc2	210318_mad1bub1TATA_rep1_bub1
SW244_210304	SW244	leu1+<<pDUAL-Pbub1L-bub1+-ymEGFP	wildtype	bub1	act1	1	18.5945	0.0643673	0.9995	87.6511	reference	SW244_210304	SW244	leu1+<<pDUAL-Pbub1L-bub1+-ymEGFP	act1, cdc2	210318_mad1bub1TATA_rep1_bub1
SW244_210304	SW244	leu1+<<pDUAL-Pbub1L-bub1+-ymEGFP	wildtype	bub1	cdc2	1	23.8236	0.0875186	0.9982	89.793	reference	SW244_210304	SW244	leu1+<<pDUAL-Pbub1L-bub1+-ymEGFP	act1, cdc2	210318_mad1bub1TATA_rep1_bub1
SW704_210304	SW704	leu1+<<pDUAL-Pmad1mut1-mad1+-ymEGFP	D1	mad1	ymEGFP	0.602989	24.1295	0.0407161	0.9978	86.9463	experimental	SW235_210304	SW235	leu1+<<pDUAL-Pmad1-mad1+-ymEGFP	act1, cdc2	210318_mad1bub1TATA_rep1_mad1
SW704_210304	SW704	leu1+<<pDUAL-Pmad1mut1-mad1+-ymEGFP	D1	mad1	act1	0.97955	18.4804	0.0653085	0.9983	84.4234	reference	SW235_210304	SW235	leu1+<<pDUAL-Pmad1-mad1+-ymEGFP	act1, cdc2	210318_mad1bub1TATA_rep1_mad1
SW704_210304	SW704	leu1+<<pDUAL-Pmad1mut1-mad1+-ymEGFP	D1	mad1	cdc2	1.02088	23.6642	0.0358798	0.998	87.3261	reference	SW235_210304	SW235	leu1+<<pDUAL-Pmad1-mad1+-ymEGFP	act1, cdc2	210318_mad1bub1TATA_rep1_mad1
SW705_210304	SW705	leu1+<<pDUAL-Pmad1mut2-mad1+-ymEGFP	D2	mad1	ymEGFP	0.49913	24.5948	0.0999923	0.9978	86.9463	experimental	SW235_210304	SW235	leu1+<<pDUAL-Pmad1-mad1+-ymEGFP	act1, cdc2	210318_mad1bub1TATA_rep1_mad1
SW705_210304	SW705	leu1+<<pDUAL-Pmad1mut2-mad1+-ymEGFP	D2	mad1	act1	0.991869	18.6268	0.108876	0.9983	84.4234	reference	SW235_210304	SW235	leu1+<<pDUAL-Pmad1-mad1+-ymEGFP	act1, cdc2	210318_mad1bub1TATA_rep1_mad1
SW705_210304	SW705	leu1+<<pDUAL-Pmad1mut2-mad1+-ymEGFP	D2	mad1	cdc2	1.0082	23.8468	0.0995281	0.998	87.3261	reference	SW235_210304	SW235	leu1+<<pDUAL-Pmad1-mad1+-ymEGFP	act1, cdc2	210318_mad1bub1TATA_rep1_mad1
SW235_210304	SW235	leu1+<<pDUAL-Pmad1-mad1+-ymEGFP	wildtype	mad1	ymEGFP	1	23.8225	0.0879834	0.9978	86.9463	experimental	SW235_210304	SW235	leu1+<<pDUAL-Pmad1-mad1+-ymEGFP	act1, cdc2	210318_mad1bub1TATA_rep1_mad1
SW235_210304	SW235	leu1+<<pDUAL-Pmad1-mad1+-ymEGFP	wildtype	mad1	act1	1	18.9593	0.10964	0.9983	84.4234	reference	SW235_210304	SW235	leu1+<<pDUAL-Pmad1-mad1+-ymEGFP	act1, cdc2	210318_mad1bub1TATA_rep1_mad1
SW235_210304	SW235	leu1+<<pDUAL-Pmad1-mad1+-ymEGFP	wildtype	mad1	cdc2	1	24.197	0.0768327	0.998	87.3261	reference	SW235_210304	SW235	leu1+<<pDUAL-Pmad1-mad1+-ymEGFP	act1, cdc2	210318_mad1bub1TATA_rep1_mad1
SW245p_210316	SW245p	leu1+<<pDUAL-Pbub1Lmut2-bub1+-ymEGFP	D1	bub1	ymEGFP	1.27528	23.0074	0.0156083	0.9987	88.1347	experimental	SW244p_210316	SW244p	leu1+<<pDUAL-Pbub1L-bub1+-ymEGFP	act1, cdc2	210319_mad1bub1TATA_rep2_bub1
SW245p_210316	SW245p	leu1+<<pDUAL-Pbub1Lmut2-bub1+-ymEGFP	D1	bub1	act1	0.992355	18.732	0.0347187	0.9994	88.8717	reference	SW244p_210316	SW244p	leu1+<<pDUAL-Pbub1L-bub1+-ymEGFP	act1, cdc2	210319_mad1bub1TATA_rep2_bub1
SW245p_210316	SW245p	leu1+<<pDUAL-Pbub1Lmut2-bub1+-ymEGFP	D1	bub1	cdc2	1.0077	23.5682	0.0331745	0.9949	87.6123	reference	SW244p_210316	SW244p	leu1+<<pDUAL-Pbub1L-bub1+-ymEGFP	act1, cdc2	210319_mad1bub1TATA_rep2_bub1
SW244p_210316	SW244p	leu1+<<pDUAL-Pbub1L-bub1+-ymEGFP	wildtype	bub1	ymEGFP	1	23.8188	0.126393	0.9987	88.1347	experimental	SW244p_210316	SW244p	leu1+<<pDUAL-Pbub1L-bub1+-ymEGFP	act1, cdc2	210319_mad1bub1TATA_rep2_bub1
SW244p_210316	SW244p	leu1+<<pDUAL-Pbub1L-bub1+-ymEGFP	wildtype	bub1	act1	1	19.144	0.0758789	0.9994	88.8717	reference	SW244p_210316	SW244p	leu1+<<pDUAL-Pbub1L-bub1+-ymEGFP	act1, cdc2	210319_mad1bub1TATA_rep2_bub1
SW244p_210316	SW244p	leu1+<<pDUAL-Pbub1L-bub1+-ymEGFP	wildtype	bub1	cdc2	1	24.0089	0.0355199	0.9949	87.6123	reference	SW244p_210316	SW244p	leu1+<<pDUAL-Pbub1L-bub1+-ymEGFP	act1, cdc2	210319_mad1bub1TATA_rep2_bub1
SW704p_210316	SW704p	leu1+<<pDUAL-Pmad1mut1-mad1+-ymEGFP	D1	mad1	ymEGFP	0.593724	24.7991	0.0569648	0.9965	84.2826	experimental	SW235p_210316	SW235p	leu1+<<pDUAL-Pmad1-mad1+-ymEGFP	act1, cdc2	210319_mad1bub1TATA_rep2_mad1
SW704p_210316	SW704p	leu1+<<pDUAL-Pmad1mut1-mad1+-ymEGFP	D1	mad1	act1	0.907472	18.8021	0.0756731	0.9985	84.3754	reference	SW235p_210316	SW235p	leu1+<<pDUAL-Pmad1-mad1+-ymEGFP	act1, cdc2	210319_mad1bub1TATA_rep2_mad1
SW704p_210316	SW704p	leu1+<<pDUAL-Pmad1mut1-mad1+-ymEGFP	D1	mad1	cdc2	1.10196	23.84	0.0619245	0.9968	86.1027	reference	SW235p_210316	SW235p	leu1+<<pDUAL-Pmad1-mad1+-ymEGFP	act1, cdc2	210319_mad1bub1TATA_rep2_mad1
SW705p_210316	SW705p	leu1+<<pDUAL-Pmad1mut2-mad1+-ymEGFP	D2	mad1	ymEGFP	0.42428	25.346	0.0602474	0.9965	84.2826	experimental	SW235p_210316	SW235p	leu1+<<pDUAL-Pmad1-mad1+-ymEGFP	act1, cdc2	210319_mad1bub1TATA_rep2_mad1
SW705p_210316	SW705p	leu1+<<pDUAL-Pmad1mut2-mad1+-ymEGFP	D2	mad1	act1	0.906335	18.8013	0.196647	0.9985	84.3754	reference	SW235p_210316	SW235p	leu1+<<pDUAL-Pmad1-mad1+-ymEGFP	act1, cdc2	210319_mad1bub1TATA_rep2_mad1
SW705p_210316	SW705p	leu1+<<pDUAL-Pmad1mut2-mad1+-ymEGFP	D2	mad1	cdc2	1.10334	23.8352	0.0409121	0.9968	86.1027	reference	SW235p_210316	SW235p	leu1+<<pDUAL-Pmad1-mad1+-ymEGFP	act1, cdc2	210319_mad1bub1TATA_rep2_mad1
SW235p_210316	SW235p	leu1+<<pDUAL-Pmad1-mad1+-ymEGFP	wildtype	mad1	ymEGFP	1	24.8451	0.1307	0.9965	84.2826	experimental	SW235p_210316	SW235p	leu1+<<pDUAL-Pmad1-mad1+-ymEGFP	act1, cdc2	210319_mad1bub1TATA_rep2_mad1
SW235p_210316	SW235p	leu1+<<pDUAL-Pmad1-mad1+-ymEGFP	wildtype	mad1	act1	1	19.5414	0.0591283	0.9985	84.3754	reference	SW235p_210316	SW235p	leu1+<<pDUAL-Pmad1-mad1+-ymEGFP	act1, cdc2	210319_mad1bub1TATA_rep2_mad1
SW235p_210316	SW235p	leu1+<<pDUAL-Pmad1-mad1+-ymEGFP	wildtype	mad1	cdc2	1	24.8809	0.125548	0.9968	86.1027	reference	SW235p_210316	SW235p	leu1+<<pDUAL-Pmad1-mad1+-ymEGFP	act1, cdc2	210319_mad1bub1TATA_rep2_mad1

## Sheet: ImmunoblotData
Gene	Deletion	RelExp	Strain	StrainGenotype	ControlStrain	ControlStrainGenotype	ExperimentID
bub1	D1	0.524	SW245	leu1+<<pDUAL-Pbub1Lmut2-bub1+-ymEGFP	SW244	leu1+<<pDUAL-Pbub1L-bub1+-ymEGFP	210310_TATAboxRep1
mad1	D1	0.215	SW704	leu1+<<pDUAL-Pmad1mut1-mad1+-ymEGFP	SW235	leu1+<<pDUAL-Pmad1-mad1+-ymEGFP	210310_TATAboxRep1
mad1	D2	0.137	SW705	leu1+<<pDUAL-Pmad1mut2-mad1+-ymEGFP	SW235	leu1+<<pDUAL-Pmad1-mad1+-ymEGFP	210310_TATAboxRep1
bub1	D1	0.607	SW245p	leu1+<<pDUAL-Pbub1Lmut2-bub1+-ymEGFP	SW244p	leu1+<<pDUAL-Pbub1L-bub1+-ymEGFP	210312_TATAboxRep2
mad1	D1	0.241	SW704p	leu1+<<pDUAL-Pmad1mut1-mad1+-ymEGFP	SW235p	leu1+<<pDUAL-Pmad1-mad1+-ymEGFP	210312_TATAboxRep2
mad1	D2	0.098	SW705p	leu1+<<pDUAL-Pmad1mut2-mad1+-ymEGFP	SW235p	leu1+<<pDUAL-Pmad1-mad1+-ymEGFP	210312_TATAboxRep2
