# Supplementary material for: The minimal intrinsic stochasticity of constitutively expressed eukaryotic genes is sub-Poissonian
Source: Sci Adv. 2023 Aug 9;9(32):eadh5138. doi: 10.1126/sciadv.adh5138 (PMC10411910; doi:10.1126/sciadv.adh5138)
Supplement: Supplementary file 2 — Data S1 to S5 [file sciadv.adh5138_data_s1_to_s5.zip › sciadv.adh5138_data_s5.xlsx]

## Sheet: VariableDescriptions
Data S5. Source data for RNA FISH experiments with transcription site-labeling (Fig. 7, S18, S19)
Counts of RNA per cell from single-molecule RNA FISH experiments with transcription site labeling
Variable	Description
imageID	unique image ID
CellNo	individual cell ID
NucleiCount	number of nuclei in cell (1 or 2)
Cell_Pseudovol_um	Cell volume estimated from cell length and width (µm^3)
Cell_Area_um	2D cross-sectional area of cell (µm^2)
Cell_Length_um	cell length (µm)
Cell_Width_um	cell with (µm)
Nuc_Vol_um	nucleus volume (µm^3)
sampleID	unique sample ID
strain	strain ID
probe	FISH probe set
gene	gene labeled by FISH probe
background	strain genetic background
NucSegmentMethod	method used to classify RNA by cellular compartment
RNAperCell	number of RNA molecules per cell
Compartment	cellular compartment (Nascent, MatureNuclear, NuclearAllRNA (Nascent + MatureNuclear), Cytoplasm, or WholeCell (entire cell))
CountMethod	RNA count method ("spot", "intensity", or "hybrid" count method)

## Sheet: Data
imageID	CellNo	NucleiCount	Cell_Pseudovol_um	Cell_Area_um	Cell_Length_um	Cell_Width_um	Nuc_Vol_um	sampleID	strain	probe	gene	background	NucSegmentMethod	RNAperCell	Compartment	CountMethod
211022_SW253_TR1_slide06_GFPmid_05	Cell_102	1	81.3624	31.341	10.6167	3.29928	6.76296	SW253_TR1_211019	SW253	mad1_gs_gold	mad1endog	leu1_but2WT-LEU2-lacO-trz2WT_his7WT-GFPlacINLS	3DNuc	0	Nascent	SpotCount
211022_SW253_TR1_slide06_GFPmid_05	Cell_102	1	81.3624	31.341	10.6167	3.29928	6.76296	SW253_TR1_211019	SW253	mad1_gs_gold	mad1endog	leu1_but2WT-LEU2-lacO-trz2WT_his7WT-GFPlacINLS	3DNuc	0	MatureNuclear	SpotCount
211022_SW253_TR1_slide06_GFPmid_05	Cell_102	1	81.3624	31.341	10.6167	3.29928	6.76296	SW253_TR1_211019	SW253	mad1_gs_gold	mad1endog	leu1_but2WT-LEU2-lacO-trz2WT_his7WT-GFPlacINLS	3DNuc	2	Cytoplasm	SpotCount
211022_SW253_TR1_slide06_GFPmid_05	Cell_102	1	81.3624	31.341	10.6167	3.29928	6.76296	SW253_TR1_211019	SW253	mad1_gs_gold	mad1endog	leu1_but2WT-LEU2-lacO-trz2WT_his7WT-GFPlacINLS	3DNuc	0	Nascent	IntensityCount
211022_SW253_TR1_slide06_GFPmid_05	Cell_102	1	81.3624	31.341	10.6167	3.29928	6.76296	SW253_TR1_211019	SW253	mad1_gs_gold	mad1endog	leu1_but2WT-LEU2-lacO-trz2WT_his7WT-GFPlacINLS	3DNuc	0	MatureNuclear	IntensityCount
211022_SW253_TR1_slide06_GFPmid_05	Cell_102	1	81.3624	31.341	10.6167	3.29928	6.76296	SW253_TR1_211019	SW253	mad1_gs_gold	mad1endog	leu1_but2WT-LEU2-lacO-trz2WT_his7WT-GFPlacINLS	3DNuc	2.06227	Cytoplasm	IntensityCount
211022_SW253_TR1_slide06_GFPmid_05	Cell_102	1	81.3624	31.341	10.6167	3.29928	6.76296	SW253_TR1_211019	SW253	mad1_gs_gold	mad1endog	leu1_but2WT-LEU2-lacO-trz2WT_his7WT-GFPlacINLS	3DNuc	0	Nascent	HybridCount
211022_SW253_TR1_slide06_GFPmid_05	Cell_102	1	81.3624	31.341	10.6167	3.29928	6.76296	SW253_TR1_211019	SW253	mad1_gs_gold	mad1endog	leu1_but2WT-LEU2-lacO-trz2WT_his7WT-GFPlacINLS	3DNuc	0	MatureNuclear	HybridCount
211022_SW253_TR1_slide06_GFPmid_05	Cell_102	1	81.3624	31.341	10.6167	3.29928	6.76296	SW253_TR1_211019	SW253	mad1_gs_gold	mad1endog	leu1_but2WT-LEU2-lacO-trz2WT_his7WT-GFPlacINLS	3DNuc	2	Cytoplasm	HybridCount
211022_SW253_TR1_slide06_GFPmid_05	Cell_102	1	81.3624	31.341	10.6167	3.29928	6.76296	SW253_TR1_211019	SW253	mad1_gs_gold	mad1endog	leu1_but2WT-LEU2-lacO-trz2WT_his7WT-GFPlacINLS	3DNuc	2	WholeCell	SpotCount
211022_SW253_TR1_slide06_GFPmid_05	Cell_102	1	81.3624	31.341	10.6167	3.29928	6.76296	SW253_TR1_211019	SW253	mad1_gs_gold	mad1endog	leu1_but2WT-LEU2-lacO-trz2WT_his7WT-GFPlacINLS	3DNuc	2.06227	WholeCell	IntensityCount
211022_SW253_TR1_slide06_GFPmid_05	Cell_102	1	81.3624	31.341	10.6167	3.29928	6.76296	SW253_TR1_211019	SW253	mad1_gs_gold	mad1endog	leu1_but2WT-LEU2-lacO-trz2WT_his7WT-GFPlacINLS	3DNuc	2	WholeCell	HybridCount
211022_SW253_TR1_slide06_GFPmid_05	Cell_102	1	81.3624	31.341	10.6167	3.29928	6.76296	SW253_TR1_211019	SW253	mad1_gs_gold	mad1endog	leu1_but2WT-LEU2-lacO-trz2WT_his7WT-GFPlacINLS	3DNuc	0	NuclearAllRNA	SpotCount
211022_SW253_TR1_slide06_GFPmid_05	Cell_102	1	81.3624	31.341	10.6167	3.29928	6.76296	SW253_TR1_211019	SW253	mad1_gs_gold	mad1endog	leu1_but2WT-LEU2-lacO-trz2WT_his7WT-GFPlacINLS	3DNuc	0	NuclearAllRNA	IntensityCount
211022_SW253_TR1_slide06_GFPmid_05	Cell_102	1	81.3624	31.341	10.6167	3.29928	6.76296	SW253_TR1_211019	SW253	mad1_gs_gold	mad1endog	leu1_but2WT-LEU2-lacO-trz2WT_his7WT-GFPlacINLS	3DNuc	0	NuclearAllRNA	HybridCount
211022_SW253_TR1_slide06_GFPmid_05	Cell_103	1	74.5139	26.1633	8.6125	3.57564	6.33116	SW253_TR1_211019	SW253	mad1_gs_gold	mad1endog	leu1_but2WT-LEU2-lacO-trz2WT_his7WT-GFPlacINLS	3DNuc	1	Nascent	SpotCount
211022_SW253_TR1_slide06_GFPmid_05	Cell_103	1	74.5139	26.1633	8.6125	3.57564	6.33116	SW253_TR1_211019	SW253	mad1_gs_gold	mad1endog	leu1_but2WT-LEU2-lacO-trz2WT_his7WT-GFPlacINLS	3DNuc	0	MatureNuclear	SpotCount
211022_SW253_TR1_slide06_GFPmid_05	Cell_103	1	74.5139	26.1633	8.6125	3.57564	6.33116	SW253_TR1_211019	SW253	mad1_gs_gold	mad1endog	leu1_but2WT-LEU2-lacO-trz2WT_his7WT-GFPlacINLS	3DNuc	2	Cytoplasm	SpotCount
211022_SW253_TR1_slide06_GFPmid_05	Cell_103	1	74.5139	26.1633	8.6125	3.57564	6.33116	SW253_TR1_211019	SW253	mad1_gs_gold	mad1endog	leu1_but2WT-LEU2-lacO-trz2WT_his7WT-GFPlacINLS	3DNuc	0.925966	Nascent	IntensityCount
211022_SW253_TR1_slide06_GFPmid_05	Cell_103	1	74.5139	26.1633	8.6125	3.57564	6.33116	SW253_TR1_211019	SW253	mad1_gs_gold	mad1endog	leu1_but2WT-LEU2-lacO-trz2WT_his7WT-GFPlacINLS	3DNuc	0	MatureNuclear	IntensityCount
211022_SW253_TR1_slide06_GFPmid_05	Cell_103	1	74.5139	26.1633	8.6125	3.57564	6.33116	SW253_TR1_211019	SW253	mad1_gs_gold	mad1endog	leu1_but2WT-LEU2-lacO-trz2WT_his7WT-GFPlacINLS	3DNuc	1.91691	Cytoplasm	IntensityCount
211022_SW253_TR1_slide06_GFPmid_05	Cell_103	1	74.5139	26.1633	8.6125	3.57564	6.33116	SW253_TR1_211019	SW253	mad1_gs_gold	mad1endog	leu1_but2WT-LEU2-lacO-trz2WT_his7WT-GFPlacINLS	3DNuc	1	Nascent	HybridCount
211022_SW253_TR1_slide06_GFPmid_05	Cell_103	1	74.5139	26.1633	8.6125	3.57564	6.33116	SW253_TR1_211019	SW253	mad1_gs_gold	mad1endog	leu1_but2WT-LEU2-lacO-trz2WT_his7WT-GFPlacINLS	3DNuc	0	MatureNuclear	HybridCount
211022_SW253_TR1_slide06_GFPmid_05	Cell_103	1	74.5139	26.1633	8.6125	3.57564	6.33116	SW253_TR1_211019	SW253	mad1_gs_gold	mad1endog	leu1_but2WT-LEU2-lacO-trz2WT_his7WT-GFPlacINLS	3DNuc	2	Cytoplasm	HybridCount
211022_SW253_TR1_slide06_GFPmid_05	Cell_103	1	74.5139	26.1633	8.6125	3.57564	6.33116	SW253_TR1_211019	SW253	mad1_gs_gold	mad1endog	leu1_but2WT-LEU2-lacO-trz2WT_his7WT-GFPlacINLS	3DNuc	3	WholeCell	SpotCount
211022_SW253_TR1_slide06_GFPmid_05	Cell_103	1	74.5139	26.1633	8.6125	3.57564	6.33116	SW253_TR1_211019	SW253	mad1_gs_gold	mad1endog	leu1_but2WT-LEU2-lacO-trz2WT_his7WT-GFPlacINLS	3DNuc	2.84287	WholeCell	IntensityCount
211022_SW253_TR1_slide06_GFPmid_05	Cell_103	1	74.5139	26.1633	8.6125	3.57564	6.33116	SW253_TR1_211019	SW253	mad1_gs_gold	mad1endog	leu1_but2WT-LEU2-lacO-trz2WT_his7WT-GFPlacINLS	3DNuc	3	WholeCell	HybridCount
211022_SW253_TR1_slide06_GFPmid_05	Cell_103	1	74.5139	26.1633	8.6125	3.57564	6.33116	SW253_TR1_211019	SW253	mad1_gs_gold	mad1endog	leu1_but2WT-LEU2-lacO-trz2WT_his7WT-GFPlacINLS	3DNuc	1	NuclearAllRNA	SpotCount
211022_SW253_TR1_slide06_GFPmid_05	Cell_103	1	74.5139	26.1633	8.6125	3.57564	6.33116	SW253_TR1_211019	SW253	mad1_gs_gold	mad1endog	leu1_but2WT-LEU2-lacO-trz2WT_his7WT-GFPlacINLS	3DNuc	0.925966	NuclearAllRNA	IntensityCount
211022_SW253_TR1_slide06_GFPmid_05	Cell_103	1	74.5139	26.1633	8.6125	3.57564	6.33116	SW253_TR1_211019	SW253	mad1_gs_gold	mad1endog	leu1_but2WT-LEU2-lacO-trz2WT_his7WT-GFPlacINLS	3DNuc	1	NuclearAllRNA	HybridCount
211022_SW253_TR1_slide06_GFPmid_05	Cell_105	1	60.9412	23.7656	8.01311	3.35465	5.21731	SW253_TR1_211019	SW253	mad1_gs_gold	mad1endog	leu1_but2WT-LEU2-lacO-trz2WT_his7WT-GFPlacINLS	3DNuc	0	Nascent	SpotCount
211022_SW253_TR1_slide06_GFPmid_05	Cell_105	1	60.9412	23.7656	8.01311	3.35465	5.21731	SW253_TR1_211019	SW253	mad1_gs_gold	mad1endog	leu1_but2WT-LEU2-lacO-trz2WT_his7WT-GFPlacINLS	3DNuc	0	MatureNuclear	SpotCount
211022_SW253_TR1_slide06_GFPmid_05	Cell_105	1	60.9412	23.7656	8.01311	3.35465	5.21731	SW253_TR1_211019	SW253	mad1_gs_gold	mad1endog	leu1_but2WT-LEU2-lacO-trz2WT_his7WT-GFPlacINLS	3DNuc	3	Cytoplasm	SpotCount
211022_SW253_TR1_slide06_GFPmid_05	Cell_105	1	60.9412	23.7656	8.01311	3.35465	5.21731	SW253_TR1_211019	SW253	mad1_gs_gold	mad1endog	leu1_but2WT-LEU2-lacO-trz2WT_his7WT-GFPlacINLS	3DNuc	0	Nascent	IntensityCount
211022_SW253_TR1_slide06_GFPmid_05	Cell_105	1	60.9412	23.7656	8.01311	3.35465	5.21731	SW253_TR1_211019	SW253	mad1_gs_gold	mad1endog	leu1_but2WT-LEU2-lacO-trz2WT_his7WT-GFPlacINLS	3DNuc	0	MatureNuclear	IntensityCount
211022_SW253_TR1_slide06_GFPmid_05	Cell_105	1	60.9412	23.7656	8.01311	3.35465	5.21731	SW253_TR1_211019	SW253	mad1_gs_gold	mad1endog	leu1_but2WT-LEU2-lacO-trz2WT_his7WT-GFPlacINLS	3DNuc	2.54023	Cytoplasm	IntensityCount
211022_SW253_TR1_slide06_GFPmid_05	Cell_105	1	60.9412	23.7656	8.01311	3.35465	5.21731	SW253_TR1_211019	SW253	mad1_gs_gold	mad1endog	leu1_but2WT-LEU2-lacO-trz2WT_his7WT-GFPlacINLS	3DNuc	0	Nascent	HybridCount
211022_SW253_TR1_slide06_GFPmid_05	Cell_105	1	60.9412	23.7656	8.01311	3.35465	5.21731	SW253_TR1_211019	SW253	mad1_gs_gold	mad1endog	leu1_but2WT-LEU2-lacO-trz2WT_his7WT-GFPlacINLS	3DNuc	0	MatureNuclear	HybridCount
211022_SW253_TR1_slide06_GFPmid_05	Cell_105	1	60.9412	23.7656	8.01311	3.35465	5.21731	SW253_TR1_211019	SW253	mad1_gs_gold	mad1endog	leu1_but2WT-LEU2-lacO-trz2WT_his7WT-GFPlacINLS	3DNuc	3	Cytoplasm	HybridCount
211022_SW253_TR1_slide06_GFPmid_05	Cell_105	1	60.9412	23.7656	8.01311	3.35465	5.21731	SW253_TR1_211019	SW253	mad1_gs_gold	mad1endog	leu1_but2WT-LEU2-lacO-trz2WT_his7WT-GFPlacINLS	3DNuc	3	WholeCell	SpotCount
211022_SW253_TR1_slide06_GFPmid_05	Cell_105	1	60.9412	23.7656	8.01311	3.35465	5.21731	SW253_TR1_211019	SW253	mad1_gs_gold	mad1endog	leu1_but2WT-LEU2-lacO-trz2WT_his7WT-GFPlacINLS	3DNuc	2.54023	WholeCell	IntensityCount
211022_SW253_TR1_slide06_GFPmid_05	Cell_105	1	60.9412	23.7656	8.01311	3.35465	5.21731	SW253_TR1_211019	SW253	mad1_gs_gold	mad1endog	leu1_but2WT-LEU2-lacO-trz2WT_his7WT-GFPlacINLS	3DNuc	3	WholeCell	HybridCount
211022_SW253_TR1_slide06_GFPmid_05	Cell_105	1	60.9412	23.7656	8.01311	3.35465	5.21731	SW253_TR1_211019	SW253	mad1_gs_gold	mad1endog	leu1_but2WT-LEU2-lacO-trz2WT_his7WT-GFPlacINLS	3DNuc	0	NuclearAllRNA	SpotCount
211022_SW253_TR1_slide06_GFPmid_05	Cell_105	1	60.9412	23.7656	8.01311	3.35465	5.21731	SW253_TR1_211019	SW253	mad1_gs_gold	mad1endog	leu1_but2WT-LEU2-lacO-trz2WT_his7WT-GFPlacINLS	3DNuc	0	NuclearAllRNA	IntensityCount
211022_SW253_TR1_slide06_GFPmid_05	Cell_105	1	60.9412	23.7656	8.01311	3.35465	5.21731	SW253_TR1_211019	SW253	mad1_gs_gold	mad1endog	leu1_but2WT-LEU2-lacO-trz2WT_his7WT-GFPlacINLS	3DNuc	0	NuclearAllRNA	HybridCount
211022_SW253_TR1_slide06_GFPmid_05	Cell_106	1	69.4495	27.6547	9.66575	3.20719	4.84819	SW253_TR1_211019	SW253	mad1_gs_gold	mad1endog	leu1_but2WT-LEU2-lacO-trz2WT_his7WT-GFPlacINLS	3DNuc	0	Nascent	SpotCount
211022_SW253_TR1_slide06_GFPmid_05	Cell_106	1	69.4495	27.6547	9.66575	3.20719	4.84819	SW253_TR1_211019	SW253	mad1_gs_gold	mad1endog	leu1_but2WT-LEU2-lacO-trz2WT_his7WT-GFPlacINLS	3DNuc	0	MatureNuclear	SpotCount
211022_SW253_TR1_slide06_GFPmid_05	Cell_106	1	69.4495	27.6547	9.66575	3.20719	4.84819	SW253_TR1_211019	SW253	mad1_gs_gold	mad1endog	leu1_but2WT-LEU2-lacO-trz2WT_his7WT-GFPlacINLS	3DNuc	0	Cytoplasm	SpotCount
211022_SW253_TR1_slide06_GFPmid_05	Cell_106	1	69.4495	27.6547	9.66575	3.20719	4.84819	SW253_TR1_211019	SW253	mad1_gs_gold	mad1endog	leu1_but2WT-LEU2-lacO-trz2WT_his7WT-GFPlacINLS	3DNuc	0	Nascent	IntensityCount
211022_SW253_TR1_slide06_GFPmid_05	Cell_106	1	69.4495	27.6547	9.66575	3.20719	4.84819	SW253_TR1_211019	SW253	mad1_gs_gold	mad1endog	leu1_but2WT-LEU2-lacO-trz2WT_his7WT-GFPlacINLS	3DNuc	0	MatureNuclear	IntensityCount
211022_SW253_TR1_slide06_GFPmid_05	Cell_106	1	69.4495	27.6547	9.66575	3.20719	4.84819	SW253_TR1_211019	SW253	mad1_gs_gold	mad1endog	leu1_but2WT-LEU2-lacO-trz2WT_his7WT-GFPlacINLS	3DNuc	0	Cytoplasm	IntensityCount
211022_SW253_TR1_slide06_GFPmid_05	Cell_106	1	69.4495	27.6547	9.66575	3.20719	4.84819	SW253_TR1_211019	SW253	mad1_gs_gold	mad1endog	leu1_but2WT-LEU2-lacO-trz2WT_his7WT-GFPlacINLS	3DNuc	0	Nascent	HybridCount
211022_SW253_TR1_slide06_GFPmid_05	Cell_106	1	69.4495	27.6547	9.66575	3.20719	4.84819	SW253_TR1_211019	SW253	mad1_gs_gold	mad1endog	leu1_but2WT-LEU2-lacO-trz2WT_his7WT-GFPlacINLS	3DNuc	0	MatureNuclear	HybridCount
211022_SW253_TR1_slide06_GFPmid_05	Cell_106	1	69.4495	27.6547	9.66575	3.20719	4.84819	SW253_TR1_211019	SW253	mad1_gs_gold	mad1endog	leu1_but2WT-LEU2-lacO-trz2WT_his7WT-GFPlacINLS	3DNuc	0	Cytoplasm	HybridCount
211022_SW253_TR1_slide06_GFPmid_05	Cell_106	1	69.4495	27.6547	9.66575	3.20719	4.84819	SW253_TR1_211019	SW253	mad1_gs_gold	mad1endog	leu1_but2WT-LEU2-lacO-trz2WT_his7WT-GFPlacINLS	3DNuc	0	WholeCell	SpotCount
211022_SW253_TR1_slide06_GFPmid_05	Cell_106	1	69.4495	27.6547	9.66575	3.20719	4.84819	SW253_TR1_211019	SW253	mad1_gs_gold	mad1endog	leu1_but2WT-LEU2-lacO-trz2WT_his7WT-GFPlacINLS	3DNuc	0	WholeCell	IntensityCount
211022_SW253_TR1_slide06_GFPmid_05	Cell_106	1	69.4495	27.6547	9.66575	3.20719	4.84819	SW253_TR1_211019	SW253	mad1_gs_gold	mad1endog	leu1_but2WT-LEU2-lacO-trz2WT_his7WT-GFPlacINLS	3DNuc	0	WholeCell	HybridCount
211022_SW253_TR1_slide06_GFPmid_05	Cell_106	1	69.4495	27.6547	9.66575	3.20719	4.84819	SW253_TR1_211019	SW253	mad1_gs_gold	mad1endog	leu1_but2WT-LEU2-lacO-trz2WT_his7WT-GFPlacINLS	3DNuc	0	NuclearAllRNA	SpotCount
211022_SW253_TR1_slide06_GFPmid_05	Cell_106	1	69.4495	27.6547	9.66575	3.20719	4.84819	SW253_TR1_211019	SW253	mad1_gs_gold	mad1endog	leu1_but2WT-LEU2-lacO-trz2WT_his7WT-GFPlacINLS	3DNuc	0	NuclearAllRNA	IntensityCount
211022_SW253_TR1_slide06_GFPmid_05	Cell_106	1	69.4495	27.6547	9.66575	3.20719	4.84819	SW253_TR1_211019	SW253	mad1_gs_gold	mad1endog	leu1_but2WT-LEU2-lacO-trz2WT_his7WT-GFPlacINLS	3DNuc	0	NuclearAllRNA	HybridCount
211022_SW253_TR1_slide06_GFPmid_05	Cell_107	1	62.9703	23.0453	7.6113	3.52988	4.66454	SW253_TR1_211019	SW253	mad1_gs_gold	mad1endog	leu1_but2WT-LEU2-lacO-trz2WT_his7WT-GFPlacINLS	3DNuc	0	Nascent	SpotCount
211022_SW253_TR1_slide06_GFPmid_05	Cell_107	1	62.9703	23.0453	7.6113	3.52988	4.66454	SW253_TR1_211019	SW253	mad1_gs_gold	mad1endog	leu1_but2WT-LEU2-lacO-trz2WT_his7WT-GFPlacINLS	3DNuc	0	MatureNuclear	SpotCount
211022_SW253_TR1_slide06_GFPmid_05	Cell_107	1	62.9703	23.0453	7.6113	3.52988	4.66454	SW253_TR1_211019	SW253	mad1_gs_gold	mad1endog	leu1_but2WT-LEU2-lacO-trz2WT_his7WT-GFPlacINLS	3DNuc	0	Cytoplasm	SpotCount
211022_SW253_TR1_slide06_GFPmid_05	Cell_107	1	62.9703	23.0453	7.6113	3.52988	4.66454	SW253_TR1_211019	SW253	mad1_gs_gold	mad1endog	leu1_but2WT-LEU2-lacO-trz2WT_his7WT-GFPlacINLS	3DNuc	0	Nascent	IntensityCount
211022_SW253_TR1_slide06_GFPmid_05	Cell_107	1	62.9703	23.0453	7.6113	3.52988	4.66454	SW253_TR1_211019	SW253	mad1_gs_gold	mad1endog	leu1_but2WT-LEU2-lacO-trz2WT_his7WT-GFPlacINLS	3DNuc	0	MatureNuclear	IntensityCount
211022_SW253_TR1_slide06_GFPmid_05	Cell_107	1	62.9703	23.0453	7.6113	3.52988	4.66454	SW253_TR1_211019	SW253	mad1_gs_gold	mad1endog	leu1_but2WT-LEU2-lacO-trz2WT_his7WT-GFPlacINLS	3DNuc	0	Cytoplasm	IntensityCount
211022_SW253_TR1_slide06_GFPmid_05	Cell_107	1	62.9703	23.0453	7.6113	3.52988	4.66454	SW253_TR1_211019	SW253	mad1_gs_gold	mad1endog	leu1_but2WT-LEU2-lacO-trz2WT_his7WT-GFPlacINLS	3DNuc	0	Nascent	HybridCount
211022_SW253_TR1_slide06_GFPmid_05	Cell_107	1	62.9703	23.0453	7.6113	3.52988	4.66454	SW253_TR1_211019	SW253	mad1_gs_gold	mad1endog	leu1_but2WT-LEU2-lacO-trz2WT_his7WT-GFPlacINLS	3DNuc	0	MatureNuclear	HybridCount
211022_SW253_TR1_slide06_GFPmid_05	Cell_107	1	62.9703	23.0453	7.6113	3.52988	4.66454	SW253_TR1_211019	SW253	mad1_gs_gold	mad1endog	leu1_but2WT-LEU2-lacO-trz2WT_his7WT-GFPlacINLS	3DNuc	0	Cytoplasm	HybridCount
211022_SW253_TR1_slide06_GFPmid_05	Cell_107	1	62.9703	23.0453	7.6113	3.52988	4.66454	SW253_TR1_211019	SW253	mad1_gs_gold	mad1endog	leu1_but2WT-LEU2-lacO-trz2WT_his7WT-GFPlacINLS	3DNuc	0	WholeCell	SpotCount
211022_SW253_TR1_slide06_GFPmid_05	Cell_107	1	62.9703	23.0453	7.6113	3.52988	4.66454	SW253_TR1_211019	SW253	mad1_gs_gold	mad1endog	leu1_but2WT-LEU2-lacO-trz2WT_his7WT-GFPlacINLS	3DNuc	0	WholeCell	IntensityCount
211022_SW253_TR1_slide06_GFPmid_05	Cell_107	1	62.9703	23.0453	7.6113	3.52988	4.66454	SW253_TR1_211019	SW253	mad1_gs_gold	mad1endog	leu1_but2WT-LEU2-lacO-trz2WT_his7WT-GFPlacINLS	3DNuc	0	WholeCell	HybridCount
211022_SW253_TR1_slide06_GFPmid_05	Cell_107	1	62.9703	23.0453	7.6113	3.52988	4.66454	SW253_TR1_211019	SW253	mad1_gs_gold	mad1endog	leu1_but2WT-LEU2-lacO-trz2WT_his7WT-GFPlacINLS	3DNuc	0	NuclearAllRNA	SpotCount
211022_SW253_TR1_slide06_GFPmid_05	Cell_107	1	62.9703	23.0453	7.6113	3.52988	4.66454	SW253_TR1_211019	SW253	mad1_gs_gold	mad1endog	leu1_but2WT-LEU2-lacO-trz2WT_his7WT-GFPlacINLS	3DNuc	0	NuclearAllRNA	IntensityCount
211022_SW253_TR1_slide06_GFPmid_05	Cell_107	1	62.9703	23.0453	7.6113	3.52988	4.66454	SW253_TR1_211019	SW253	mad1_gs_gold	mad1endog	leu1_but2WT-LEU2-lacO-trz2WT_his7WT-GFPlacINLS	3DNuc	0	NuclearAllRNA	HybridCount
211022_SW253_TR1_slide06_GFPmid_05	Cell_108	1	97.3408	35.8576	11.8462	3.40141	7.08913	SW253_TR1_211019	SW253	mad1_gs_gold	mad1endog	leu1_but2WT-LEU2-lacO-trz2WT_his7WT-GFPlacINLS	3DNuc	0	Nascent	SpotCount
211022_SW253_TR1_slide06_GFPmid_05	Cell_108	1	97.3408	35.8576	11.8462	3.40141	7.08913	SW253_TR1_211019	SW253	mad1_gs_gold	mad1endog	leu1_but2WT-LEU2-lacO-trz2WT_his7WT-GFPlacINLS	3DNuc	1	MatureNuclear	SpotCount
211022_SW253_TR1_slide06_GFPmid_05	Cell_108	1	97.3408	35.8576	11.8462	3.40141	7.08913	SW253_TR1_211019	SW253	mad1_gs_gold	mad1endog	leu1_but2WT-LEU2-lacO-trz2WT_his7WT-GFPlacINLS	3DNuc	2	Cytoplasm	SpotCount
211022_SW253_TR1_slide06_GFPmid_05	Cell_108	1	97.3408	35.8576	11.8462	3.40141	7.08913	SW253_TR1_211019	SW253	mad1_gs_gold	mad1endog	leu1_but2WT-LEU2-lacO-trz2WT_his7WT-GFPlacINLS	3DNuc	0	Nascent	IntensityCount
211022_SW253_TR1_slide06_GFPmid_05	Cell_108	1	97.3408	35.8576	11.8462	3.40141	7.08913	SW253_TR1_211019	SW253	mad1_gs_gold	mad1endog	leu1_but2WT-LEU2-lacO-trz2WT_his7WT-GFPlacINLS	3DNuc	1.13185	MatureNuclear	IntensityCount
211022_SW253_TR1_slide06_GFPmid_05	Cell_108	1	97.3408	35.8576	11.8462	3.40141	7.08913	SW253_TR1_211019	SW253	mad1_gs_gold	mad1endog	leu1_but2WT-LEU2-lacO-trz2WT_his7WT-GFPlacINLS	3DNuc	2.84272	Cytoplasm	IntensityCount
211022_SW253_TR1_slide06_GFPmid_05	Cell_108	1	97.3408	35.8576	11.8462	3.40141	7.08913	SW253_TR1_211019	SW253	mad1_gs_gold	mad1endog	leu1_but2WT-LEU2-lacO-trz2WT_his7WT-GFPlacINLS	3DNuc	0	Nascent	HybridCount
211022_SW253_TR1_slide06_GFPmid_05	Cell_108	1	97.3408	35.8576	11.8462	3.40141	7.08913	SW253_TR1_211019	SW253	mad1_gs_gold	mad1endog	leu1_but2WT-LEU2-lacO-trz2WT_his7WT-GFPlacINLS	3DNuc	1	MatureNuclear	HybridCount
211022_SW253_TR1_slide06_GFPmid_05	Cell_108	1	97.3408	35.8576	11.8462	3.40141	7.08913	SW253_TR1_211019	SW253	mad1_gs_gold	mad1endog	leu1_but2WT-LEU2-lacO-trz2WT_his7WT-GFPlacINLS	3DNuc	2.68562	Cytoplasm	HybridCount
211022_SW253_TR1_slide06_GFPmid_05	Cell_108	1	97.3408	35.8576	11.8462	3.40141	7.08913	SW253_TR1_211019	SW253	mad1_gs_gold	mad1endog	leu1_but2WT-LEU2-lacO-trz2WT_his7WT-GFPlacINLS	3DNuc	3	WholeCell	SpotCount
211022_SW253_TR1_slide06_GFPmid_05	Cell_108	1	97.3408	35.8576	11.8462	3.40141	7.08913	SW253_TR1_211019	SW253	mad1_gs_gold	mad1endog	leu1_but2WT-LEU2-lacO-trz2WT_his7WT-GFPlacINLS	3DNuc	3.97457	WholeCell	IntensityCount
211022_SW253_TR1_slide06_GFPmid_05	Cell_108	1	97.3408	35.8576	11.8462	3.40141	7.08913	SW253_TR1_211019	SW253	mad1_gs_gold	mad1endog	leu1_but2WT-LEU2-lacO-trz2WT_his7WT-GFPlacINLS	3DNuc	3.68562	WholeCell	HybridCount
211022_SW253_TR1_slide06_GFPmid_05	Cell_108	1	97.3408	35.8576	11.8462	3.40141	7.08913	SW253_TR1_211019	SW253	mad1_gs_gold	mad1endog	leu1_but2WT-LEU2-lacO-trz2WT_his7WT-GFPlacINLS	3DNuc	1	NuclearAllRNA	SpotCount
211022_SW253_TR1_slide06_GFPmid_05	Cell_108	1	97.3408	35.8576	11.8462	3.40141	7.08913	SW253_TR1_211019	SW253	mad1_gs_gold	mad1endog	leu1_but2WT-LEU2-lacO-trz2WT_his7WT-GFPlacINLS	3DNuc	1.13185	NuclearAllRNA	IntensityCount
211022_SW253_TR1_slide06_GFPmid_05	Cell_108	1	97.3408	35.8576	11.8462	3.40141	7.08913	SW253_TR1_211019	SW253	mad1_gs_gold	mad1endog	leu1_but2WT-LEU2-lacO-trz2WT_his7WT-GFPlacINLS	3DNuc	1	NuclearAllRNA	HybridCount
211022_SW253_TR1_slide06_GFPmid_05	Cell_110	1	60.9156	22.6207	7.44163	3.51733	4.95212	SW253_TR1_211019	SW253	mad1_gs_gold	mad1endog	leu1_but2WT-LEU2-lacO-trz2WT_his7WT-GFPlacINLS	3DNuc	2	Nascent	SpotCount
211022_SW253_TR1_slide06_GFPmid_05	Cell_110	1	60.9156	22.6207	7.44163	3.51733	4.95212	SW253_TR1_211019	SW253	mad1_gs_gold	mad1endog	leu1_but2WT-LEU2-lacO-trz2WT_his7WT-GFPlacINLS	3DNuc	0	MatureNuclear	SpotCount
211022_SW253_TR1_slide06_GFPmid_05	Cell_110	1	60.9156	22.6207	7.44163	3.51733	4.95212	SW253_TR1_211019	SW253	mad1_gs_gold	mad1endog	leu1_but2WT-LEU2-lacO-trz2WT_his7WT-GFPlacINLS	3DNuc	2	Cytoplasm	SpotCount
211022_SW253_TR1_slide06_GFPmid_05	Cell_110	1	60.9156	22.6207	7.44163	3.51733	4.95212	SW253_TR1_211019	SW253	mad1_gs_gold	mad1endog	leu1_but2WT-LEU2-lacO-trz2WT_his7WT-GFPlacINLS	3DNuc	2.03492	Nascent	IntensityCount
211022_SW253_TR1_slide06_GFPmid_05	Cell_110	1	60.9156	22.6207	7.44163	3.51733	4.95212	SW253_TR1_211019	SW253	mad1_gs_gold	mad1endog	leu1_but2WT-LEU2-lacO-trz2WT_his7WT-GFPlacINLS	3DNuc	0	MatureNuclear	IntensityCount
211022_SW253_TR1_slide06_GFPmid_05	Cell_110	1	60.9156	22.6207	7.44163	3.51733	4.95212	SW253_TR1_211019	SW253	mad1_gs_gold	mad1endog	leu1_but2WT-LEU2-lacO-trz2WT_his7WT-GFPlacINLS	3DNuc	1.52085	Cytoplasm	IntensityCount
211022_SW253_TR1_slide06_GFPmid_05	Cell_110	1	60.9156	22.6207	7.44163	3.51733	4.95212	SW253_TR1_211019	SW253	mad1_gs_gold	mad1endog	leu1_but2WT-LEU2-lacO-trz2WT_his7WT-GFPlacINLS	3DNuc	2	Nascent	HybridCount
211022_SW253_TR1_slide06_GFPmid_05	Cell_110	1	60.9156	22.6207	7.44163	3.51733	4.95212	SW253_TR1_211019	SW253	mad1_gs_gold	mad1endog	leu1_but2WT-LEU2-lacO-trz2WT_his7WT-GFPlacINLS	3DNuc	0	MatureNuclear	HybridCount
211022_SW253_TR1_slide06_GFPmid_05	Cell_110	1	60.9156	22.6207	7.44163	3.51733	4.95212	SW253_TR1_211019	SW253	mad1_gs_gold	mad1endog	leu1_but2WT-LEU2-lacO-trz2WT_his7WT-GFPlacINLS	3DNuc	2	Cytoplasm	HybridCount
211022_SW253_TR1_slide06_GFPmid_05	Cell_110	1	60.9156	22.6207	7.44163	3.51733	4.95212	SW253_TR1_211019	SW253	mad1_gs_gold	mad1endog	leu1_but2WT-LEU2-lacO-trz2WT_his7WT-GFPlacINLS	3DNuc	4	WholeCell	SpotCount
211022_SW253_TR1_slide06_GFPmid_05	Cell_110	1	60.9156	22.6207	7.44163	3.51733	4.95212	SW253_TR1_211019	SW253	mad1_gs_gold	mad1endog	leu1_but2WT-LEU2-lacO-trz2WT_his7WT-GFPlacINLS	3DNuc	3.55577	WholeCell	IntensityCount
211022_SW253_TR1_slide06_GFPmid_05	Cell_110	1	60.9156	22.6207	7.44163	3.51733	4.95212	SW253_TR1_211019	SW253	mad1_gs_gold	mad1endog	leu1_but2WT-LEU2-lacO-trz2WT_his7WT-GFPlacINLS	3DNuc	4	WholeCell	HybridCount
211022_SW253_TR1_slide06_GFPmid_05	Cell_110	1	60.9156	22.6207	7.44163	3.51733	4.95212	SW253_TR1_211019	SW253	mad1_gs_gold	mad1endog	leu1_but2WT-LEU2-lacO-trz2WT_his7WT-GFPlacINLS	3DNuc	2	NuclearAllRNA	SpotCount
211022_SW253_TR1_slide06_GFPmid_05	Cell_110	1	60.9156	22.6207	7.44163	3.51733	4.95212	SW253_TR1_211019	SW253	mad1_gs_gold	mad1endog	leu1_but2WT-LEU2-lacO-trz2WT_his7WT-GFPlacINLS	3DNuc	2.03492	NuclearAllRNA	IntensityCount
211022_SW253_TR1_slide06_GFPmid_05	Cell_110	1	60.9156	22.6207	7.44163	3.51733	4.95212	SW253_TR1_211019	SW253	mad1_gs_gold	mad1endog	leu1_but2WT-LEU2-lacO-trz2WT_his7WT-GFPlacINLS	3DNuc	2	NuclearAllRNA	HybridCount
211022_SW253_TR1_slide06_GFPmid_05	Cell_111	1	55.892	22.6481	8.0692	3.18689	5.10014	SW253_TR1_211019	SW253	mad1_gs_gold	mad1endog	leu1_but2WT-LEU2-lacO-trz2WT_his7WT-GFPlacINLS	3DNuc	1	Nascent	SpotCount
211022_SW253_TR1_slide06_GFPmid_05	Cell_111	1	55.892	22.6481	8.0692	3.18689	5.10014	SW253_TR1_211019	SW253	mad1_gs_gold	mad1endog	leu1_but2WT-LEU2-lacO-trz2WT_his7WT-GFPlacINLS	3DNuc	0	MatureNuclear	SpotCount
211022_SW253_TR1_slide06_GFPmid_05	Cell_111	1	55.892	22.6481	8.0692	3.18689	5.10014	SW253_TR1_211019	SW253	mad1_gs_gold	mad1endog	leu1_but2WT-LEU2-lacO-trz2WT_his7WT-GFPlacINLS	3DNuc	2	Cytoplasm	SpotCount
211022_SW253_TR1_slide06_GFPmid_05	Cell_111	1	55.892	22.6481	8.0692	3.18689	5.10014	SW253_TR1_211019	SW253	mad1_gs_gold	mad1endog	leu1_but2WT-LEU2-lacO-trz2WT_his7WT-GFPlacINLS	3DNuc	0.515515	Nascent	IntensityCount
211022_SW253_TR1_slide06_GFPmid_05	Cell_111	1	55.892	22.6481	8.0692	3.18689	5.10014	SW253_TR1_211019	SW253	mad1_gs_gold	mad1endog	leu1_but2WT-LEU2-lacO-trz2WT_his7WT-GFPlacINLS	3DNuc	0	MatureNuclear	IntensityCount
211022_SW253_TR1_slide06_GFPmid_05	Cell_111	1	55.892	22.6481	8.0692	3.18689	5.10014	SW253_TR1_211019	SW253	mad1_gs_gold	mad1endog	leu1_but2WT-LEU2-lacO-trz2WT_his7WT-GFPlacINLS	3DNuc	1.43919	Cytoplasm	IntensityCount
211022_SW253_TR1_slide06_GFPmid_05	Cell_111	1	55.892	22.6481	8.0692	3.18689	5.10014	SW253_TR1_211019	SW253	mad1_gs_gold	mad1endog	leu1_but2WT-LEU2-lacO-trz2WT_his7WT-GFPlacINLS	3DNuc	1	Nascent	HybridCount
211022_SW253_TR1_slide06_GFPmid_05	Cell_111	1	55.892	22.6481	8.0692	3.18689	5.10014	SW253_TR1_211019	SW253	mad1_gs_gold	mad1endog	leu1_but2WT-LEU2-lacO-trz2WT_his7WT-GFPlacINLS	3DNuc	0	MatureNuclear	HybridCount
211022_SW253_TR1_slide06_GFPmid_05	Cell_111	1	55.892	22.6481	8.0692	3.18689	5.10014	SW253_TR1_211019	SW253	mad1_gs_gold	mad1endog	leu1_but2WT-LEU2-lacO-trz2WT_his7WT-GFPlacINLS	3DNuc	2	Cytoplasm	HybridCount
211022_SW253_TR1_slide06_GFPmid_05	Cell_111	1	55.892	22.6481	8.0692	3.18689	5.10014	SW253_TR1_211019	SW253	mad1_gs_gold	mad1endog	leu1_but2WT-LEU2-lacO-trz2WT_his7WT-GFPlacINLS	3DNuc	3	WholeCell	SpotCount
211022_SW253_TR1_slide06_GFPmid_05	Cell_111	1	55.892	22.6481	8.0692	3.18689	5.10014	SW253_TR1_211019	SW253	mad1_gs_gold	mad1endog	leu1_but2WT-LEU2-lacO-trz2WT_his7WT-GFPlacINLS	3DNuc	1.95471	WholeCell	IntensityCount
211022_SW253_TR1_slide06_GFPmid_05	Cell_111	1	55.892	22.6481	8.0692	3.18689	5.10014	SW253_TR1_211019	SW253	mad1_gs_gold	mad1endog	leu1_but2WT-LEU2-lacO-trz2WT_his7WT-GFPlacINLS	3DNuc	3	WholeCell	HybridCount
211022_SW253_TR1_slide06_GFPmid_05	Cell_111	1	55.892	22.6481	8.0692	3.18689	5.10014	SW253_TR1_211019	SW253	mad1_gs_gold	mad1endog	leu1_but2WT-LEU2-lacO-trz2WT_his7WT-GFPlacINLS	3DNuc	1	NuclearAllRNA	SpotCount
211022_SW253_TR1_slide06_GFPmid_05	Cell_111	1	55.892	22.6481	8.0692	3.18689	5.10014	SW253_TR1_211019	SW253	mad1_gs_gold	mad1endog	leu1_but2WT-LEU2-lacO-trz2WT_his7WT-GFPlacINLS	3DNuc	0.515515	NuclearAllRNA	IntensityCount
211022_SW253_TR1_slide06_GFPmid_05	Cell_111	1	55.892	22.6481	8.0692	3.18689	5.10014	SW253_TR1_211019	SW253	mad1_gs_gold	mad1endog	leu1_but2WT-LEU2-lacO-trz2WT_his7WT-GFPlacINLS	3DNuc	1	NuclearAllRNA	HybridCount
211022_SW253_TR1_slide06_GFPmid_05	Cell_112	1	57.6353	21.9489	7.84207	3.29908	4.62483	SW253_TR1_211019	SW253	mad1_gs_gold	mad1endog	leu1_but2WT-LEU2-lacO-trz2WT_his7WT-GFPlacINLS	3DNuc	0	Nascent	SpotCount
211022_SW253_TR1_slide06_GFPmid_05	Cell_112	1	57.6353	21.9489	7.84207	3.29908	4.62483	SW253_TR1_211019	SW253	mad1_gs_gold	mad1endog	leu1_but2WT-LEU2-lacO-trz2WT_his7WT-GFPlacINLS	3DNuc	0	MatureNuclear	SpotCount
211022_SW253_TR1_slide06_GFPmid_05	Cell_112	1	57.6353	21.9489	7.84207	3.29908	4.62483	SW253_TR1_211019	SW253	mad1_gs_gold	mad1endog	leu1_but2WT-LEU2-lacO-trz2WT_his7WT-GFPlacINLS	3DNuc	1	Cytoplasm	SpotCount
211022_SW253_TR1_slide06_GFPmid_05	Cell_112	1	57.6353	21.9489	7.84207	3.29908	4.62483	SW253_TR1_211019	SW253	mad1_gs_gold	mad1endog	leu1_but2WT-LEU2-lacO-trz2WT_his7WT-GFPlacINLS	3DNuc	0	Nascent	IntensityCount
211022_SW253_TR1_slide06_GFPmid_05	Cell_112	1	57.6353	21.9489	7.84207	3.29908	4.62483	SW253_TR1_211019	SW253	mad1_gs_gold	mad1endog	leu1_but2WT-LEU2-lacO-trz2WT_his7WT-GFPlacINLS	3DNuc	0	MatureNuclear	IntensityCount
211022_SW253_TR1_slide06_GFPmid_05	Cell_112	1	57.6353	21.9489	7.84207	3.29908	4.62483	SW253_TR1_211019	SW253	mad1_gs_gold	mad1endog	leu1_but2WT-LEU2-lacO-trz2WT_his7WT-GFPlacINLS	3DNuc	1.68044	Cytoplasm	IntensityCount
211022_SW253_TR1_slide06_GFPmid_05	Cell_112	1	57.6353	21.9489	7.84207	3.29908	4.62483	SW253_TR1_211019	SW253	mad1_gs_gold	mad1endog	leu1_but2WT-LEU2-lacO-trz2WT_his7WT-GFPlacINLS	3DNuc	0	Nascent	HybridCount
211022_SW253_TR1_slide06_GFPmid_05	Cell_112	1	57.6353	21.9489	7.84207	3.29908	4.62483	SW253_TR1_211019	SW253	mad1_gs_gold	mad1endog	leu1_but2WT-LEU2-lacO-trz2WT_his7WT-GFPlacINLS	3DNuc	0	MatureNuclear	HybridCount
211022_SW253_TR1_slide06_GFPmid_05	Cell_112	1	57.6353	21.9489	7.84207	3.29908	4.62483	SW253_TR1_211019	SW253	mad1_gs_gold	mad1endog	leu1_but2WT-LEU2-lacO-trz2WT_his7WT-GFPlacINLS	3DNuc	1.68044	Cytoplasm	HybridCount
211022_SW253_TR1_slide06_GFPmid_05	Cell_112	1	57.6353	21.9489	7.84207	3.29908	4.62483	SW253_TR1_211019	SW253	mad1_gs_gold	mad1endog	leu1_but2WT-LEU2-lacO-trz2WT_his7WT-GFPlacINLS	3DNuc	1	WholeCell	SpotCount
211022_SW253_TR1_slide06_GFPmid_05	Cell_112	1	57.6353	21.9489	7.84207	3.29908	4.62483	SW253_TR1_211019	SW253	mad1_gs_gold	mad1endog	leu1_but2WT-LEU2-lacO-trz2WT_his7WT-GFPlacINLS	3DNuc	1.68044	WholeCell	IntensityCount
211022_SW253_TR1_slide06_GFPmid_05	Cell_112	1	57.6353	21.9489	7.84207	3.29908	4.62483	SW253_TR1_211019	SW253	mad1_gs_gold	mad1endog	leu1_but2WT-LEU2-lacO-trz2WT_his7WT-GFPlacINLS	3DNuc	1.68044	WholeCell	HybridCount
211022_SW253_TR1_slide06_GFPmid_05	Cell_112	1	57.6353	21.9489	7.84207	3.29908	4.62483	SW253_TR1_211019	SW253	mad1_gs_gold	mad1endog	leu1_but2WT-LEU2-lacO-trz2WT_his7WT-GFPlacINLS	3DNuc	0	NuclearAllRNA	SpotCount
211022_SW253_TR1_slide06_GFPmid_05	Cell_112	1	57.6353	21.9489	7.84207	3.29908	4.62483	SW253_TR1_211019	SW253	mad1_gs_gold	mad1endog	leu1_but2WT-LEU2-lacO-trz2WT_his7WT-GFPlacINLS	3DNuc	0	NuclearAllRNA	IntensityCount
211022_SW253_TR1_slide06_GFPmid_05	Cell_112	1	57.6353	21.9489	7.84207	3.29908	4.62483	SW253_TR1_211019	SW253	mad1_gs_gold	mad1endog	leu1_but2WT-LEU2-lacO-trz2WT_his7WT-GFPlacINLS	3DNuc	0	NuclearAllRNA	HybridCount
211022_SW253_TR1_slide06_GFPmid_05	Cell_113	1	80.4648	28.9455	9.76032	3.4494	5.77276	SW253_TR1_211019	SW253	mad1_gs_gold	mad1endog	leu1_but2WT-LEU2-lacO-trz2WT_his7WT-GFPlacINLS	3DNuc	0	Nascent	SpotCount
211022_SW253_TR1_slide06_GFPmid_05	Cell_113	1	80.4648	28.9455	9.76032	3.4494	5.77276	SW253_TR1_211019	SW253	mad1_gs_gold	mad1endog	leu1_but2WT-LEU2-lacO-trz2WT_his7WT-GFPlacINLS	3DNuc	0	MatureNuclear	SpotCount
211022_SW253_TR1_slide06_GFPmid_05	Cell_113	1	80.4648	28.9455	9.76032	3.4494	5.77276	SW253_TR1_211019	SW253	mad1_gs_gold	mad1endog	leu1_but2WT-LEU2-lacO-trz2WT_his7WT-GFPlacINLS	3DNuc	2	Cytoplasm	SpotCount
211022_SW253_TR1_slide06_GFPmid_05	Cell_113	1	80.4648	28.9455	9.76032	3.4494	5.77276	SW253_TR1_211019	SW253	mad1_gs_gold	mad1endog	leu1_but2WT-LEU2-lacO-trz2WT_his7WT-GFPlacINLS	3DNuc	0	Nascent	IntensityCount
211022_SW253_TR1_slide06_GFPmid_05	Cell_113	1	80.4648	28.9455	9.76032	3.4494	5.77276	SW253_TR1_211019	SW253	mad1_gs_gold	mad1endog	leu1_but2WT-LEU2-lacO-trz2WT_his7WT-GFPlacINLS	3DNuc	0	MatureNuclear	IntensityCount
211022_SW253_TR1_slide06_GFPmid_05	Cell_113	1	80.4648	28.9455	9.76032	3.4494	5.77276	SW253_TR1_211019	SW253	mad1_gs_gold	mad1endog	leu1_but2WT-LEU2-lacO-trz2WT_his7WT-GFPlacINLS	3DNuc	1.84803	Cytoplasm	IntensityCount
211022_SW253_TR1_slide06_GFPmid_05	Cell_113	1	80.4648	28.9455	9.76032	3.4494	5.77276	SW253_TR1_211019	SW253	mad1_gs_gold	mad1endog	leu1_but2WT-LEU2-lacO-trz2WT_his7WT-GFPlacINLS	3DNuc	0	Nascent	HybridCount
211022_SW253_TR1_slide06_GFPmid_05	Cell_113	1	80.4648	28.9455	9.76032	3.4494	5.77276	SW253_TR1_211019	SW253	mad1_gs_gold	mad1endog	leu1_but2WT-LEU2-lacO-trz2WT_his7WT-GFPlacINLS	3DNuc	0	MatureNuclear	HybridCount
211022_SW253_TR1_slide06_GFPmid_05	Cell_113	1	80.4648	28.9455	9.76032	3.4494	5.77276	SW253_TR1_211019	SW253	mad1_gs_gold	mad1endog	leu1_but2WT-LEU2-lacO-trz2WT_his7WT-GFPlacINLS	3DNuc	2	Cytoplasm	HybridCount
211022_SW253_TR1_slide06_GFPmid_05	Cell_113	1	80.4648	28.9455	9.76032	3.4494	5.77276	SW253_TR1_211019	SW253	mad1_gs_gold	mad1endog	leu1_but2WT-LEU2-lacO-trz2WT_his7WT-GFPlacINLS	3DNuc	2	WholeCell	SpotCount
211022_SW253_TR1_slide06_GFPmid_05	Cell_113	1	80.4648	28.9455	9.76032	3.4494	5.77276	SW253_TR1_211019	SW253	mad1_gs_gold	mad1endog	leu1_but2WT-LEU2-lacO-trz2WT_his7WT-GFPlacINLS	3DNuc	1.84803	WholeCell	IntensityCount
211022_SW253_TR1_slide06_GFPmid_05	Cell_113	1	80.4648	28.9455	9.76032	3.4494	5.77276	SW253_TR1_211019	SW253	mad1_gs_gold	mad1endog	leu1_but2WT-LEU2-lacO-trz2WT_his7WT-GFPlacINLS	3DNuc	2	WholeCell	HybridCount
211022_SW253_TR1_slide06_GFPmid_05	Cell_113	1	80.4648	28.9455	9.76032	3.4494	5.77276	SW253_TR1_211019	SW253	mad1_gs_gold	mad1endog	leu1_but2WT-LEU2-lacO-trz2WT_his7WT-GFPlacINLS	3DNuc	0	NuclearAllRNA	SpotCount
211022_SW253_TR1_slide06_GFPmid_05	Cell_113	1	80.4648	28.9455	9.76032	3.4494	5.77276	SW253_TR1_211019	SW253	mad1_gs_gold	mad1endog	leu1_but2WT-LEU2-lacO-trz2WT_his7WT-GFPlacINLS	3DNuc	0	NuclearAllRNA	IntensityCount
211022_SW253_TR1_slide06_GFPmid_05	Cell_113	1	80.4648	28.9455	9.76032	3.4494	5.77276	SW253_TR1_211019	SW253	mad1_gs_gold	mad1endog	leu1_but2WT-LEU2-lacO-trz2WT_his7WT-GFPlacINLS	3DNuc	0	NuclearAllRNA	HybridCount
211022_SW253_TR1_slide06_GFPmid_05	Cell_115	1	90.384	36.0287	12.6541	3.14913	4.80213	SW253_TR1_211019	SW253	mad1_gs_gold	mad1endog	leu1_but2WT-LEU2-lacO-trz2WT_his7WT-GFPlacINLS	3DNuc	0	Nascent	SpotCount
211022_SW253_TR1_slide06_GFPmid_05	Cell_115	1	90.384	36.0287	12.6541	3.14913	4.80213	SW253_TR1_211019	SW253	mad1_gs_gold	mad1endog	leu1_but2WT-LEU2-lacO-trz2WT_his7WT-GFPlacINLS	3DNuc	1	MatureNuclear	SpotCount
211022_SW253_TR1_slide06_GFPmid_05	Cell_115	1	90.384	36.0287	12.6541	3.14913	4.80213	SW253_TR1_211019	SW253	mad1_gs_gold	mad1endog	leu1_but2WT-LEU2-lacO-trz2WT_his7WT-GFPlacINLS	3DNuc	3	Cytoplasm	SpotCount
211022_SW253_TR1_slide06_GFPmid_05	Cell_115	1	90.384	36.0287	12.6541	3.14913	4.80213	SW253_TR1_211019	SW253	mad1_gs_gold	mad1endog	leu1_but2WT-LEU2-lacO-trz2WT_his7WT-GFPlacINLS	3DNuc	0	Nascent	IntensityCount
211022_SW253_TR1_slide06_GFPmid_05	Cell_115	1	90.384	36.0287	12.6541	3.14913	4.80213	SW253_TR1_211019	SW253	mad1_gs_gold	mad1endog	leu1_but2WT-LEU2-lacO-trz2WT_his7WT-GFPlacINLS	3DNuc	1.00415	MatureNuclear	IntensityCount
211022_SW253_TR1_slide06_GFPmid_05	Cell_115	1	90.384	36.0287	12.6541	3.14913	4.80213	SW253_TR1_211019	SW253	mad1_gs_gold	mad1endog	leu1_but2WT-LEU2-lacO-trz2WT_his7WT-GFPlacINLS	3DNuc	3.24826	Cytoplasm	IntensityCount
211022_SW253_TR1_slide06_GFPmid_05	Cell_115	1	90.384	36.0287	12.6541	3.14913	4.80213	SW253_TR1_211019	SW253	mad1_gs_gold	mad1endog	leu1_but2WT-LEU2-lacO-trz2WT_his7WT-GFPlacINLS	3DNuc	0	Nascent	HybridCount
211022_SW253_TR1_slide06_GFPmid_05	Cell_115	1	90.384	36.0287	12.6541	3.14913	4.80213	SW253_TR1_211019	SW253	mad1_gs_gold	mad1endog	leu1_but2WT-LEU2-lacO-trz2WT_his7WT-GFPlacINLS	3DNuc	1	MatureNuclear	HybridCount
211022_SW253_TR1_slide06_GFPmid_05	Cell_115	1	90.384	36.0287	12.6541	3.14913	4.80213	SW253_TR1_211019	SW253	mad1_gs_gold	mad1endog	leu1_but2WT-LEU2-lacO-trz2WT_his7WT-GFPlacINLS	3DNuc	3	Cytoplasm	HybridCount
211022_SW253_TR1_slide06_GFPmid_05	Cell_115	1	90.384	36.0287	12.6541	3.14913	4.80213	SW253_TR1_211019	SW253	mad1_gs_gold	mad1endog	leu1_but2WT-LEU2-lacO-trz2WT_his7WT-GFPlacINLS	3DNuc	4	WholeCell	SpotCount
211022_SW253_TR1_slide06_GFPmid_05	Cell_115	1	90.384	36.0287	12.6541	3.14913	4.80213	SW253_TR1_211019	SW253	mad1_gs_gold	mad1endog	leu1_but2WT-LEU2-lacO-trz2WT_his7WT-GFPlacINLS	3DNuc	4.2524	WholeCell	IntensityCount
211022_SW253_TR1_slide06_GFPmid_05	Cell_115	1	90.384	36.0287	12.6541	3.14913	4.80213	SW253_TR1_211019	SW253	mad1_gs_gold	mad1endog	leu1_but2WT-LEU2-lacO-trz2WT_his7WT-GFPlacINLS	3DNuc	4	WholeCell	HybridCount
211022_SW253_TR1_slide06_GFPmid_05	Cell_115	1	90.384	36.0287	12.6541	3.14913	4.80213	SW253_TR1_211019	SW253	mad1_gs_gold	mad1endog	leu1_but2WT-LEU2-lacO-trz2WT_his7WT-GFPlacINLS	3DNuc	1	NuclearAllRNA	SpotCount
211022_SW253_TR1_slide06_GFPmid_05	Cell_115	1	90.384	36.0287	12.6541	3.14913	4.80213	SW253_TR1_211019	SW253	mad1_gs_gold	mad1endog	leu1_but2WT-LEU2-lacO-trz2WT_his7WT-GFPlacINLS	3DNuc	1.00415	NuclearAllRNA	IntensityCount
211022_SW253_TR1_slide06_GFPmid_05	Cell_115	1	90.384	36.0287	12.6541	3.14913	4.80213	SW253_TR1_211019	SW253	mad1_gs_gold	mad1endog	leu1_but2WT-LEU2-lacO-trz2WT_his7WT-GFPlacINLS	3DNuc	1	NuclearAllRNA	HybridCount
211022_SW253_TR1_slide06_GFPmid_05	Cell_116	1	61.3742	23.1868	7.58984	3.48678	4.87157	SW253_TR1_211019	SW253	mad1_gs_gold	mad1endog	leu1_but2WT-LEU2-lacO-trz2WT_his7WT-GFPlacINLS	3DNuc	0	Nascent	SpotCount
211022_SW253_TR1_slide06_GFPmid_05	Cell_116	1	61.3742	23.1868	7.58984	3.48678	4.87157	SW253_TR1_211019	SW253	mad1_gs_gold	mad1endog	leu1_but2WT-LEU2-lacO-trz2WT_his7WT-GFPlacINLS	3DNuc	0	MatureNuclear	SpotCount
211022_SW253_TR1_slide06_GFPmid_05	Cell_116	1	61.3742	23.1868	7.58984	3.48678	4.87157	SW253_TR1_211019	SW253	mad1_gs_gold	mad1endog	leu1_but2WT-LEU2-lacO-trz2WT_his7WT-GFPlacINLS	3DNuc	2	Cytoplasm	SpotCount
211022_SW253_TR1_slide06_GFPmid_05	Cell_116	1	61.3742	23.1868	7.58984	3.48678	4.87157	SW253_TR1_211019	SW253	mad1_gs_gold	mad1endog	leu1_but2WT-LEU2-lacO-trz2WT_his7WT-GFPlacINLS	3DNuc	0	Nascent	IntensityCount
211022_SW253_TR1_slide06_GFPmid_05	Cell_116	1	61.3742	23.1868	7.58984	3.48678	4.87157	SW253_TR1_211019	SW253	mad1_gs_gold	mad1endog	leu1_but2WT-LEU2-lacO-trz2WT_his7WT-GFPlacINLS	3DNuc	0	MatureNuclear	IntensityCount
211022_SW253_TR1_slide06_GFPmid_05	Cell_116	1	61.3742	23.1868	7.58984	3.48678	4.87157	SW253_TR1_211019	SW253	mad1_gs_gold	mad1endog	leu1_but2WT-LEU2-lacO-trz2WT_his7WT-GFPlacINLS	3DNuc	1.76636	Cytoplasm	IntensityCount
211022_SW253_TR1_slide06_GFPmid_05	Cell_116	1	61.3742	23.1868	7.58984	3.48678	4.87157	SW253_TR1_211019	SW253	mad1_gs_gold	mad1endog	leu1_but2WT-LEU2-lacO-trz2WT_his7WT-GFPlacINLS	3DNuc	0	Nascent	HybridCount
211022_SW253_TR1_slide06_GFPmid_05	Cell_116	1	61.3742	23.1868	7.58984	3.48678	4.87157	SW253_TR1_211019	SW253	mad1_gs_gold	mad1endog	leu1_but2WT-LEU2-lacO-trz2WT_his7WT-GFPlacINLS	3DNuc	0	MatureNuclear	HybridCount
211022_SW253_TR1_slide06_GFPmid_05	Cell_116	1	61.3742	23.1868	7.58984	3.48678	4.87157	SW253_TR1_211019	SW253	mad1_gs_gold	mad1endog	leu1_but2WT-LEU2-lacO-trz2WT_his7WT-GFPlacINLS	3DNuc	2	Cytoplasm	HybridCount
211022_SW253_TR1_slide06_GFPmid_05	Cell_116	1	61.3742	23.1868	7.58984	3.48678	4.87157	SW253_TR1_211019	SW253	mad1_gs_gold	mad1endog	leu1_but2WT-LEU2-lacO-trz2WT_his7WT-GFPlacINLS	3DNuc	2	WholeCell	SpotCount
211022_SW253_TR1_slide06_GFPmid_05	Cell_116	1	61.3742	23.1868	7.58984	3.48678	4.87157	SW253_TR1_211019	SW253	mad1_gs_gold	mad1endog	leu1_but2WT-LEU2-lacO-trz2WT_his7WT-GFPlacINLS	3DNuc	1.76636	WholeCell	IntensityCount
211022_SW253_TR1_slide06_GFPmid_05	Cell_116	1	61.3742	23.1868	7.58984	3.48678	4.87157	SW253_TR1_211019	SW253	mad1_gs_gold	mad1endog	leu1_but2WT-LEU2-lacO-trz2WT_his7WT-GFPlacINLS	3DNuc	2	WholeCell	HybridCount
211022_SW253_TR1_slide06_GFPmid_05	Cell_116	1	61.3742	23.1868	7.58984	3.48678	4.87157	SW253_TR1_211019	SW253	mad1_gs_gold	mad1endog	leu1_but2WT-LEU2-lacO-trz2WT_his7WT-GFPlacINLS	3DNuc	0	NuclearAllRNA	SpotCount
211022_SW253_TR1_slide06_GFPmid_05	Cell_116	1	61.3742	23.1868	7.58984	3.48678	4.87157	SW253_TR1_211019	SW253	mad1_gs_gold	mad1endog	leu1_but2WT-LEU2-lacO-trz2WT_his7WT-GFPlacINLS	3DNuc	0	NuclearAllRNA	IntensityCount
211022_SW253_TR1_slide06_GFPmid_05	Cell_116	1	61.3742	23.1868	7.58984	3.48678	4.87157	SW253_TR1_211019	SW253	mad1_gs_gold	mad1endog	leu1_but2WT-LEU2-lacO-trz2WT_his7WT-GFPlacINLS	3DNuc	0	NuclearAllRNA	HybridCount
211022_SW253_TR1_slide06_GFPmid_05	Cell_117	1	62.3661	24.2409	8.44957	3.28594	5.2566	SW253_TR1_211019	SW253	mad1_gs_gold	mad1endog	leu1_but2WT-LEU2-lacO-trz2WT_his7WT-GFPlacINLS	3DNuc	0	Nascent	SpotCount
211022_SW253_TR1_slide06_GFPmid_05	Cell_117	1	62.3661	24.2409	8.44957	3.28594	5.2566	SW253_TR1_211019	SW253	mad1_gs_gold	mad1endog	leu1_but2WT-LEU2-lacO-trz2WT_his7WT-GFPlacINLS	3DNuc	0	MatureNuclear	SpotCount
211022_SW253_TR1_slide06_GFPmid_05	Cell_117	1	62.3661	24.2409	8.44957	3.28594	5.2566	SW253_TR1_211019	SW253	mad1_gs_gold	mad1endog	leu1_but2WT-LEU2-lacO-trz2WT_his7WT-GFPlacINLS	3DNuc	0	Cytoplasm	SpotCount
211022_SW253_TR1_slide06_GFPmid_05	Cell_117	1	62.3661	24.2409	8.44957	3.28594	5.2566	SW253_TR1_211019	SW253	mad1_gs_gold	mad1endog	leu1_but2WT-LEU2-lacO-trz2WT_his7WT-GFPlacINLS	3DNuc	0	Nascent	IntensityCount
211022_SW253_TR1_slide06_GFPmid_05	Cell_117	1	62.3661	24.2409	8.44957	3.28594	5.2566	SW253_TR1_211019	SW253	mad1_gs_gold	mad1endog	leu1_but2WT-LEU2-lacO-trz2WT_his7WT-GFPlacINLS	3DNuc	0	MatureNuclear	IntensityCount
211022_SW253_TR1_slide06_GFPmid_05	Cell_117	1	62.3661	24.2409	8.44957	3.28594	5.2566	SW253_TR1_211019	SW253	mad1_gs_gold	mad1endog	leu1_but2WT-LEU2-lacO-trz2WT_his7WT-GFPlacINLS	3DNuc	0	Cytoplasm	IntensityCount
211022_SW253_TR1_slide06_GFPmid_05	Cell_117	1	62.3661	24.2409	8.44957	3.28594	5.2566	SW253_TR1_211019	SW253	mad1_gs_gold	mad1endog	leu1_but2WT-LEU2-lacO-trz2WT_his7WT-GFPlacINLS	3DNuc	0	Nascent	HybridCount
211022_SW253_TR1_slide06_GFPmid_05	Cell_117	1	62.3661	24.2409	8.44957	3.28594	5.2566	SW253_TR1_211019	SW253	mad1_gs_gold	mad1endog	leu1_but2WT-LEU2-lacO-trz2WT_his7WT-GFPlacINLS	3DNuc	0	MatureNuclear	HybridCount
211022_SW253_TR1_slide06_GFPmid_05	Cell_117	1	62.3661	24.2409	8.44957	3.28594	5.2566	SW253_TR1_211019	SW253	mad1_gs_gold	mad1endog	leu1_but2WT-LEU2-lacO-trz2WT_his7WT-GFPlacINLS	3DNuc	0	Cytoplasm	HybridCount
211022_SW253_TR1_slide06_GFPmid_05	Cell_117	1	62.3661	24.2409	8.44957	3.28594	5.2566	SW253_TR1_211019	SW253	mad1_gs_gold	mad1endog	leu1_but2WT-LEU2-lacO-trz2WT_his7WT-GFPlacINLS	3DNuc	0	WholeCell	SpotCount
211022_SW253_TR1_slide06_GFPmid_05	Cell_117	1	62.3661	24.2409	8.44957	3.28594	5.2566	SW253_TR1_211019	SW253	mad1_gs_gold	mad1endog	leu1_but2WT-LEU2-lacO-trz2WT_his7WT-GFPlacINLS	3DNuc	0	WholeCell	IntensityCount
211022_SW253_TR1_slide06_GFPmid_05	Cell_117	1	62.3661	24.2409	8.44957	3.28594	5.2566	SW253_TR1_211019	SW253	mad1_gs_gold	mad1endog	leu1_but2WT-LEU2-lacO-trz2WT_his7WT-GFPlacINLS	3DNuc	0	WholeCell	HybridCount
211022_SW253_TR1_slide06_GFPmid_05	Cell_117	1	62.3661	24.2409	8.44957	3.28594	5.2566	SW253_TR1_211019	SW253	mad1_gs_gold	mad1endog	leu1_but2WT-LEU2-lacO-trz2WT_his7WT-GFPlacINLS	3DNuc	0	NuclearAllRNA	SpotCount
211022_SW253_TR1_slide06_GFPmid_05	Cell_117	1	62.3661	24.2409	8.44957	3.28594	5.2566	SW253_TR1_211019	SW253	mad1_gs_gold	mad1endog	leu1_but2WT-LEU2-lacO-trz2WT_his7WT-GFPlacINLS	3DNuc	0	NuclearAllRNA	IntensityCount
211022_SW253_TR1_slide06_GFPmid_05	Cell_117	1	62.3661	24.2409	8.44957	3.28594	5.2566	SW253_TR1_211019	SW253	mad1_gs_gold	mad1endog	leu1_but2WT-LEU2-lacO-trz2WT_his7WT-GFPlacINLS	3DNuc	0	NuclearAllRNA	HybridCount
211022_SW253_TR1_slide06_GFPmid_05	Cell_118	1	114.43	39.903	13.2421	3.47222	5.26773	SW253_TR1_211019	SW253	mad1_gs_gold	mad1endog	leu1_but2WT-LEU2-lacO-trz2WT_his7WT-GFPlacINLS	3DNuc	0	Nascent	SpotCount
211022_SW253_TR1_slide06_GFPmid_05	Cell_118	1	114.43	39.903	13.2421	3.47222	5.26773	SW253_TR1_211019	SW253	mad1_gs_gold	mad1endog	leu1_but2WT-LEU2-lacO-trz2WT_his7WT-GFPlacINLS	3DNuc	1	MatureNuclear	SpotCount
211022_SW253_TR1_slide06_GFPmid_05	Cell_118	1	114.43	39.903	13.2421	3.47222	5.26773	SW253_TR1_211019	SW253	mad1_gs_gold	mad1endog	leu1_but2WT-LEU2-lacO-trz2WT_his7WT-GFPlacINLS	3DNuc	2	Cytoplasm	SpotCount
211022_SW253_TR1_slide06_GFPmid_05	Cell_118	1	114.43	39.903	13.2421	3.47222	5.26773	SW253_TR1_211019	SW253	mad1_gs_gold	mad1endog	leu1_but2WT-LEU2-lacO-trz2WT_his7WT-GFPlacINLS	3DNuc	0	Nascent	IntensityCount
211022_SW253_TR1_slide06_GFPmid_05	Cell_118	1	114.43	39.903	13.2421	3.47222	5.26773	SW253_TR1_211019	SW253	mad1_gs_gold	mad1endog	leu1_but2WT-LEU2-lacO-trz2WT_his7WT-GFPlacINLS	3DNuc	0.684842	MatureNuclear	IntensityCount
211022_SW253_TR1_slide06_GFPmid_05	Cell_118	1	114.43	39.903	13.2421	3.47222	5.26773	SW253_TR1_211019	SW253	mad1_gs_gold	mad1endog	leu1_but2WT-LEU2-lacO-trz2WT_his7WT-GFPlacINLS	3DNuc	2.47231	Cytoplasm	IntensityCount
211022_SW253_TR1_slide06_GFPmid_05	Cell_118	1	114.43	39.903	13.2421	3.47222	5.26773	SW253_TR1_211019	SW253	mad1_gs_gold	mad1endog	leu1_but2WT-LEU2-lacO-trz2WT_his7WT-GFPlacINLS	3DNuc	0	Nascent	HybridCount
211022_SW253_TR1_slide06_GFPmid_05	Cell_118	1	114.43	39.903	13.2421	3.47222	5.26773	SW253_TR1_211019	SW253	mad1_gs_gold	mad1endog	leu1_but2WT-LEU2-lacO-trz2WT_his7WT-GFPlacINLS	3DNuc	1	MatureNuclear	HybridCount
211022_SW253_TR1_slide06_GFPmid_05	Cell_118	1	114.43	39.903	13.2421	3.47222	5.26773	SW253_TR1_211019	SW253	mad1_gs_gold	mad1endog	leu1_but2WT-LEU2-lacO-trz2WT_his7WT-GFPlacINLS	3DNuc	2	Cytoplasm	HybridCount
211022_SW253_TR1_slide06_GFPmid_05	Cell_118	1	114.43	39.903	13.2421	3.47222	5.26773	SW253_TR1_211019	SW253	mad1_gs_gold	mad1endog	leu1_but2WT-LEU2-lacO-trz2WT_his7WT-GFPlacINLS	3DNuc	3	WholeCell	SpotCount
211022_SW253_TR1_slide06_GFPmid_05	Cell_118	1	114.43	39.903	13.2421	3.47222	5.26773	SW253_TR1_211019	SW253	mad1_gs_gold	mad1endog	leu1_but2WT-LEU2-lacO-trz2WT_his7WT-GFPlacINLS	3DNuc	3.15715	WholeCell	IntensityCount
211022_SW253_TR1_slide06_GFPmid_05	Cell_118	1	114.43	39.903	13.2421	3.47222	5.26773	SW253_TR1_211019	SW253	mad1_gs_gold	mad1endog	leu1_but2WT-LEU2-lacO-trz2WT_his7WT-GFPlacINLS	3DNuc	3	WholeCell	HybridCount
211022_SW253_TR1_slide06_GFPmid_05	Cell_118	1	114.43	39.903	13.2421	3.47222	5.26773	SW253_TR1_211019	SW253	mad1_gs_gold	mad1endog	leu1_but2WT-LEU2-lacO-trz2WT_his7WT-GFPlacINLS	3DNuc	1	NuclearAllRNA	SpotCount
211022_SW253_TR1_slide06_GFPmid_05	Cell_118	1	114.43	39.903	13.2421	3.47222	5.26773	SW253_TR1_211019	SW253	mad1_gs_gold	mad1endog	leu1_but2WT-LEU2-lacO-trz2WT_his7WT-GFPlacINLS	3DNuc	0.684842	NuclearAllRNA	IntensityCount
211022_SW253_TR1_slide06_GFPmid_05	Cell_118	1	114.43	39.903	13.2421	3.47222	5.26773	SW253_TR1_211019	SW253	mad1_gs_gold	mad1endog	leu1_but2WT-LEU2-lacO-trz2WT_his7WT-GFPlacINLS	3DNuc	1	NuclearAllRNA	HybridCount
211022_SW253_TR1_slide06_GFPmid_05	Cell_119	1	84.872	31.1488	10.4156	3.41279	6.00105	SW253_TR1_211019	SW253	mad1_gs_gold	mad1endog	leu1_but2WT-LEU2-lacO-trz2WT_his7WT-GFPlacINLS	3DNuc	0	Nascent	SpotCount
211022_SW253_TR1_slide06_GFPmid_05	Cell_119	1	84.872	31.1488	10.4156	3.41279	6.00105	SW253_TR1_211019	SW253	mad1_gs_gold	mad1endog	leu1_but2WT-LEU2-lacO-trz2WT_his7WT-GFPlacINLS	3DNuc	0	MatureNuclear	SpotCount
211022_SW253_TR1_slide06_GFPmid_05	Cell_119	1	84.872	31.1488	10.4156	3.41279	6.00105	SW253_TR1_211019	SW253	mad1_gs_gold	mad1endog	leu1_but2WT-LEU2-lacO-trz2WT_his7WT-GFPlacINLS	3DNuc	2	Cytoplasm	SpotCount
211022_SW253_TR1_slide06_GFPmid_05	Cell_119	1	84.872	31.1488	10.4156	3.41279	6.00105	SW253_TR1_211019	SW253	mad1_gs_gold	mad1endog	leu1_but2WT-LEU2-lacO-trz2WT_his7WT-GFPlacINLS	3DNuc	0	Nascent	IntensityCount
211022_SW253_TR1_slide06_GFPmid_05	Cell_119	1	84.872	31.1488	10.4156	3.41279	6.00105	SW253_TR1_211019	SW253	mad1_gs_gold	mad1endog	leu1_but2WT-LEU2-lacO-trz2WT_his7WT-GFPlacINLS	3DNuc	0	MatureNuclear	IntensityCount
211022_SW253_TR1_slide06_GFPmid_05	Cell_119	1	84.872	31.1488	10.4156	3.41279	6.00105	SW253_TR1_211019	SW253	mad1_gs_gold	mad1endog	leu1_but2WT-LEU2-lacO-trz2WT_his7WT-GFPlacINLS	3DNuc	2.75578	Cytoplasm	IntensityCount
211022_SW253_TR1_slide06_GFPmid_05	Cell_119	1	84.872	31.1488	10.4156	3.41279	6.00105	SW253_TR1_211019	SW253	mad1_gs_gold	mad1endog	leu1_but2WT-LEU2-lacO-trz2WT_his7WT-GFPlacINLS	3DNuc	0	Nascent	HybridCount
211022_SW253_TR1_slide06_GFPmid_05	Cell_119	1	84.872	31.1488	10.4156	3.41279	6.00105	SW253_TR1_211019	SW253	mad1_gs_gold	mad1endog	leu1_but2WT-LEU2-lacO-trz2WT_his7WT-GFPlacINLS	3DNuc	0	MatureNuclear	HybridCount
211022_SW253_TR1_slide06_GFPmid_05	Cell_119	1	84.872	31.1488	10.4156	3.41279	6.00105	SW253_TR1_211019	SW253	mad1_gs_gold	mad1endog	leu1_but2WT-LEU2-lacO-trz2WT_his7WT-GFPlacINLS	3DNuc	2	Cytoplasm	HybridCount
211022_SW253_TR1_slide06_GFPmid_05	Cell_119	1	84.872	31.1488	10.4156	3.41279	6.00105	SW253_TR1_211019	SW253	mad1_gs_gold	mad1endog	leu1_but2WT-LEU2-lacO-trz2WT_his7WT-GFPlacINLS	3DNuc	2	WholeCell	SpotCount
211022_SW253_TR1_slide06_GFPmid_05	Cell_119	1	84.872	31.1488	10.4156	3.41279	6.00105	SW253_TR1_211019	SW253	mad1_gs_gold	mad1endog	leu1_but2WT-LEU2-lacO-trz2WT_his7WT-GFPlacINLS	3DNuc	2.75578	WholeCell	IntensityCount
211022_SW253_TR1_slide06_GFPmid_05	Cell_119	1	84.872	31.1488	10.4156	3.41279	6.00105	SW253_TR1_211019	SW253	mad1_gs_gold	mad1endog	leu1_but2WT-LEU2-lacO-trz2WT_his7WT-GFPlacINLS	3DNuc	2	WholeCell	HybridCount
211022_SW253_TR1_slide06_GFPmid_05	Cell_119	1	84.872	31.1488	10.4156	3.41279	6.00105	SW253_TR1_211019	SW253	mad1_gs_gold	mad1endog	leu1_but2WT-LEU2-lacO-trz2WT_his7WT-GFPlacINLS	3DNuc	0	NuclearAllRNA	SpotCount
211022_SW253_TR1_slide06_GFPmid_05	Cell_119	1	84.872	31.1488	10.4156	3.41279	6.00105	SW253_TR1_211019	SW253	mad1_gs_gold	mad1endog	leu1_but2WT-LEU2-lacO-trz2WT_his7WT-GFPlacINLS	3DNuc	0	NuclearAllRNA	IntensityCount
211022_SW253_TR1_slide06_GFPmid_05	Cell_119	1	84.872	31.1488	10.4156	3.41279	6.00105	SW253_TR1_211019	SW253	mad1_gs_gold	mad1endog	leu1_but2WT-LEU2-lacO-trz2WT_his7WT-GFPlacINLS	3DNuc	0	NuclearAllRNA	HybridCount
211022_SW253_TR1_slide06_GFPmid_05	Cell_121	2	119.318	41.0374	12.3652	3.69388	9.5254	SW253_TR1_211019	SW253	mad1_gs_gold	mad1endog	leu1_but2WT-LEU2-lacO-trz2WT_his7WT-GFPlacINLS	3DNuc	1	Nascent	SpotCount
211022_SW253_TR1_slide06_GFPmid_05	Cell_121	2	119.318	41.0374	12.3652	3.69388	9.5254	SW253_TR1_211019	SW253	mad1_gs_gold	mad1endog	leu1_but2WT-LEU2-lacO-trz2WT_his7WT-GFPlacINLS	3DNuc	0	MatureNuclear	SpotCount
211022_SW253_TR1_slide06_GFPmid_05	Cell_121	2	119.318	41.0374	12.3652	3.69388	9.5254	SW253_TR1_211019	SW253	mad1_gs_gold	mad1endog	leu1_but2WT-LEU2-lacO-trz2WT_his7WT-GFPlacINLS	3DNuc	2	Cytoplasm	SpotCount
211022_SW253_TR1_slide06_GFPmid_05	Cell_121	2	119.318	41.0374	12.3652	3.69388	9.5254	SW253_TR1_211019	SW253	mad1_gs_gold	mad1endog	leu1_but2WT-LEU2-lacO-trz2WT_his7WT-GFPlacINLS	3DNuc	1.08543	Nascent	IntensityCount
211022_SW253_TR1_slide06_GFPmid_05	Cell_121	2	119.318	41.0374	12.3652	3.69388	9.5254	SW253_TR1_211019	SW253	mad1_gs_gold	mad1endog	leu1_but2WT-LEU2-lacO-trz2WT_his7WT-GFPlacINLS	3DNuc	0	MatureNuclear	IntensityCount
211022_SW253_TR1_slide06_GFPmid_05	Cell_121	2	119.318	41.0374	12.3652	3.69388	9.5254	SW253_TR1_211019	SW253	mad1_gs_gold	mad1endog	leu1_but2WT-LEU2-lacO-trz2WT_his7WT-GFPlacINLS	3DNuc	2.34418	Cytoplasm	IntensityCount
211022_SW253_TR1_slide06_GFPmid_05	Cell_121	2	119.318	41.0374	12.3652	3.69388	9.5254	SW253_TR1_211019	SW253	mad1_gs_gold	mad1endog	leu1_but2WT-LEU2-lacO-trz2WT_his7WT-GFPlacINLS	3DNuc	1	Nascent	HybridCount
211022_SW253_TR1_slide06_GFPmid_05	Cell_121	2	119.318	41.0374	12.3652	3.69388	9.5254	SW253_TR1_211019	SW253	mad1_gs_gold	mad1endog	leu1_but2WT-LEU2-lacO-trz2WT_his7WT-GFPlacINLS	3DNuc	0	MatureNuclear	HybridCount
211022_SW253_TR1_slide06_GFPmid_05	Cell_121	2	119.318	41.0374	12.3652	3.69388	9.5254	SW253_TR1_211019	SW253	mad1_gs_gold	mad1endog	leu1_but2WT-LEU2-lacO-trz2WT_his7WT-GFPlacINLS	3DNuc	2	Cytoplasm	HybridCount
211022_SW253_TR1_slide06_GFPmid_05	Cell_121	2	119.318	41.0374	12.3652	3.69388	9.5254	SW253_TR1_211019	SW253	mad1_gs_gold	mad1endog	leu1_but2WT-LEU2-lacO-trz2WT_his7WT-GFPlacINLS	3DNuc	3	WholeCell	SpotCount
211022_SW253_TR1_slide06_GFPmid_05	Cell_121	2	119.318	41.0374	12.3652	3.69388	9.5254	SW253_TR1_211019	SW253	mad1_gs_gold	mad1endog	leu1_but2WT-LEU2-lacO-trz2WT_his7WT-GFPlacINLS	3DNuc	3.42961	WholeCell	IntensityCount
211022_SW253_TR1_slide06_GFPmid_05	Cell_121	2	119.318	41.0374	12.3652	3.69388	9.5254	SW253_TR1_211019	SW253	mad1_gs_gold	mad1endog	leu1_but2WT-LEU2-lacO-trz2WT_his7WT-GFPlacINLS	3DNuc	3	WholeCell	HybridCount
211022_SW253_TR1_slide06_GFPmid_05	Cell_121	2	119.318	41.0374	12.3652	3.69388	9.5254	SW253_TR1_211019	SW253	mad1_gs_gold	mad1endog	leu1_but2WT-LEU2-lacO-trz2WT_his7WT-GFPlacINLS	3DNuc	1	NuclearAllRNA	SpotCount
211022_SW253_TR1_slide06_GFPmid_05	Cell_121	2	119.318	41.0374	12.3652	3.69388	9.5254	SW253_TR1_211019	SW253	mad1_gs_gold	mad1endog	leu1_but2WT-LEU2-lacO-trz2WT_his7WT-GFPlacINLS	3DNuc	1.08543	NuclearAllRNA	IntensityCount
211022_SW253_TR1_slide06_GFPmid_05	Cell_121	2	119.318	41.0374	12.3652	3.69388	9.5254	SW253_TR1_211019	SW253	mad1_gs_gold	mad1endog	leu1_but2WT-LEU2-lacO-trz2WT_his7WT-GFPlacINLS	3DNuc	1	NuclearAllRNA	HybridCount
211022_SW253_TR1_slide06_GFPmid_05	Cell_123	1	84.1133	32.8684	11.5403	3.19758	5.88373	SW253_TR1_211019	SW253	mad1_gs_gold	mad1endog	leu1_but2WT-LEU2-lacO-trz2WT_his7WT-GFPlacINLS	3DNuc	0	Nascent	SpotCount
211022_SW253_TR1_slide06_GFPmid_05	Cell_123	1	84.1133	32.8684	11.5403	3.19758	5.88373	SW253_TR1_211019	SW253	mad1_gs_gold	mad1endog	leu1_but2WT-LEU2-lacO-trz2WT_his7WT-GFPlacINLS	3DNuc	1	MatureNuclear	SpotCount
211022_SW253_TR1_slide06_GFPmid_05	Cell_123	1	84.1133	32.8684	11.5403	3.19758	5.88373	SW253_TR1_211019	SW253	mad1_gs_gold	mad1endog	leu1_but2WT-LEU2-lacO-trz2WT_his7WT-GFPlacINLS	3DNuc	1	Cytoplasm	SpotCount
211022_SW253_TR1_slide06_GFPmid_05	Cell_123	1	84.1133	32.8684	11.5403	3.19758	5.88373	SW253_TR1_211019	SW253	mad1_gs_gold	mad1endog	leu1_but2WT-LEU2-lacO-trz2WT_his7WT-GFPlacINLS	3DNuc	0	Nascent	IntensityCount
211022_SW253_TR1_slide06_GFPmid_05	Cell_123	1	84.1133	32.8684	11.5403	3.19758	5.88373	SW253_TR1_211019	SW253	mad1_gs_gold	mad1endog	leu1_but2WT-LEU2-lacO-trz2WT_his7WT-GFPlacINLS	3DNuc	0.853978	MatureNuclear	IntensityCount
211022_SW253_TR1_slide06_GFPmid_05	Cell_123	1	84.1133	32.8684	11.5403	3.19758	5.88373	SW253_TR1_211019	SW253	mad1_gs_gold	mad1endog	leu1_but2WT-LEU2-lacO-trz2WT_his7WT-GFPlacINLS	3DNuc	0.790602	Cytoplasm	IntensityCount
211022_SW253_TR1_slide06_GFPmid_05	Cell_123	1	84.1133	32.8684	11.5403	3.19758	5.88373	SW253_TR1_211019	SW253	mad1_gs_gold	mad1endog	leu1_but2WT-LEU2-lacO-trz2WT_his7WT-GFPlacINLS	3DNuc	0	Nascent	HybridCount
211022_SW253_TR1_slide06_GFPmid_05	Cell_123	1	84.1133	32.8684	11.5403	3.19758	5.88373	SW253_TR1_211019	SW253	mad1_gs_gold	mad1endog	leu1_but2WT-LEU2-lacO-trz2WT_his7WT-GFPlacINLS	3DNuc	1	MatureNuclear	HybridCount
211022_SW253_TR1_slide06_GFPmid_05	Cell_123	1	84.1133	32.8684	11.5403	3.19758	5.88373	SW253_TR1_211019	SW253	mad1_gs_gold	mad1endog	leu1_but2WT-LEU2-lacO-trz2WT_his7WT-GFPlacINLS	3DNuc	1	Cytoplasm	HybridCount
211022_SW253_TR1_slide06_GFPmid_05	Cell_123	1	84.1133	32.8684	11.5403	3.19758	5.88373	SW253_TR1_211019	SW253	mad1_gs_gold	mad1endog	leu1_but2WT-LEU2-lacO-trz2WT_his7WT-GFPlacINLS	3DNuc	2	WholeCell	SpotCount
211022_SW253_TR1_slide06_GFPmid_05	Cell_123	1	84.1133	32.8684	11.5403	3.19758	5.88373	SW253_TR1_211019	SW253	mad1_gs_gold	mad1endog	leu1_but2WT-LEU2-lacO-trz2WT_his7WT-GFPlacINLS	3DNuc	1.64458	WholeCell	IntensityCount
211022_SW253_TR1_slide06_GFPmid_05	Cell_123	1	84.1133	32.8684	11.5403	3.19758	5.88373	SW253_TR1_211019	SW253	mad1_gs_gold	mad1endog	leu1_but2WT-LEU2-lacO-trz2WT_his7WT-GFPlacINLS	3DNuc	2	WholeCell	HybridCount
211022_SW253_TR1_slide06_GFPmid_05	Cell_123	1	84.1133	32.8684	11.5403	3.19758	5.88373	SW253_TR1_211019	SW253	mad1_gs_gold	mad1endog	leu1_but2WT-LEU2-lacO-trz2WT_his7WT-GFPlacINLS	3DNuc	1	NuclearAllRNA	SpotCount
211022_SW253_TR1_slide06_GFPmid_05	Cell_123	1	84.1133	32.8684	11.5403	3.19758	5.88373	SW253_TR1_211019	SW253	mad1_gs_gold	mad1endog	leu1_but2WT-LEU2-lacO-trz2WT_his7WT-GFPlacINLS	3DNuc	0.853978	NuclearAllRNA	IntensityCount
211022_SW253_TR1_slide06_GFPmid_05	Cell_123	1	84.1133	32.8684	11.5403	3.19758	5.88373	SW253_TR1_211019	SW253	mad1_gs_gold	mad1endog	leu1_but2WT-LEU2-lacO-trz2WT_his7WT-GFPlacINLS	3DNuc	1	NuclearAllRNA	HybridCount
211022_SW253_TR1_slide06_GFPmid_05	Cell_124	1	91.4404	32.2135	10.3968	3.55511	5.05493	SW253_TR1_211019	SW253	mad1_gs_gold	mad1endog	leu1_but2WT-LEU2-lacO-trz2WT_his7WT-GFPlacINLS	3DNuc	1	Nascent	SpotCount
211022_SW253_TR1_slide06_GFPmid_05	Cell_124	1	91.4404	32.2135	10.3968	3.55511	5.05493	SW253_TR1_211019	SW253	mad1_gs_gold	mad1endog	leu1_but2WT-LEU2-lacO-trz2WT_his7WT-GFPlacINLS	3DNuc	0	MatureNuclear	SpotCount
211022_SW253_TR1_slide06_GFPmid_05	Cell_124	1	91.4404	32.2135	10.3968	3.55511	5.05493	SW253_TR1_211019	SW253	mad1_gs_gold	mad1endog	leu1_but2WT-LEU2-lacO-trz2WT_his7WT-GFPlacINLS	3DNuc	3	Cytoplasm	SpotCount
211022_SW253_TR1_slide06_GFPmid_05	Cell_124	1	91.4404	32.2135	10.3968	3.55511	5.05493	SW253_TR1_211019	SW253	mad1_gs_gold	mad1endog	leu1_but2WT-LEU2-lacO-trz2WT_his7WT-GFPlacINLS	3DNuc	1.19188	Nascent	IntensityCount
211022_SW253_TR1_slide06_GFPmid_05	Cell_124	1	91.4404	32.2135	10.3968	3.55511	5.05493	SW253_TR1_211019	SW253	mad1_gs_gold	mad1endog	leu1_but2WT-LEU2-lacO-trz2WT_his7WT-GFPlacINLS	3DNuc	0	MatureNuclear	IntensityCount
211022_SW253_TR1_slide06_GFPmid_05	Cell_124	1	91.4404	32.2135	10.3968	3.55511	5.05493	SW253_TR1_211019	SW253	mad1_gs_gold	mad1endog	leu1_but2WT-LEU2-lacO-trz2WT_his7WT-GFPlacINLS	3DNuc	3.06261	Cytoplasm	IntensityCount
211022_SW253_TR1_slide06_GFPmid_05	Cell_124	1	91.4404	32.2135	10.3968	3.55511	5.05493	SW253_TR1_211019	SW253	mad1_gs_gold	mad1endog	leu1_but2WT-LEU2-lacO-trz2WT_his7WT-GFPlacINLS	3DNuc	1	Nascent	HybridCount
211022_SW253_TR1_slide06_GFPmid_05	Cell_124	1	91.4404	32.2135	10.3968	3.55511	5.05493	SW253_TR1_211019	SW253	mad1_gs_gold	mad1endog	leu1_but2WT-LEU2-lacO-trz2WT_his7WT-GFPlacINLS	3DNuc	0	MatureNuclear	HybridCount
211022_SW253_TR1_slide06_GFPmid_05	Cell_124	1	91.4404	32.2135	10.3968	3.55511	5.05493	SW253_TR1_211019	SW253	mad1_gs_gold	mad1endog	leu1_but2WT-LEU2-lacO-trz2WT_his7WT-GFPlacINLS	3DNuc	3	Cytoplasm	HybridCount
211022_SW253_TR1_slide06_GFPmid_05	Cell_124	1	91.4404	32.2135	10.3968	3.55511	5.05493	SW253_TR1_211019	SW253	mad1_gs_gold	mad1endog	leu1_but2WT-LEU2-lacO-trz2WT_his7WT-GFPlacINLS	3DNuc	4	WholeCell	SpotCount
211022_SW253_TR1_slide06_GFPmid_05	Cell_124	1	91.4404	32.2135	10.3968	3.55511	5.05493	SW253_TR1_211019	SW253	mad1_gs_gold	mad1endog	leu1_but2WT-LEU2-lacO-trz2WT_his7WT-GFPlacINLS	3DNuc	4.25449	WholeCell	IntensityCount
211022_SW253_TR1_slide06_GFPmid_05	Cell_124	1	91.4404	32.2135	10.3968	3.55511	5.05493	SW253_TR1_211019	SW253	mad1_gs_gold	mad1endog	leu1_but2WT-LEU2-lacO-trz2WT_his7WT-GFPlacINLS	3DNuc	4	WholeCell	HybridCount
211022_SW253_TR1_slide06_GFPmid_05	Cell_124	1	91.4404	32.2135	10.3968	3.55511	5.05493	SW253_TR1_211019	SW253	mad1_gs_gold	mad1endog	leu1_but2WT-LEU2-lacO-trz2WT_his7WT-GFPlacINLS	3DNuc	1	NuclearAllRNA	SpotCount
211022_SW253_TR1_slide06_GFPmid_05	Cell_124	1	91.4404	32.2135	10.3968	3.55511	5.05493	SW253_TR1_211019	SW253	mad1_gs_gold	mad1endog	leu1_but2WT-LEU2-lacO-trz2WT_his7WT-GFPlacINLS	3DNuc	1.19188	NuclearAllRNA	IntensityCount
211022_SW253_TR1_slide06_GFPmid_05	Cell_124	1	91.4404	32.2135	10.3968	3.55511	5.05493	SW253_TR1_211019	SW253	mad1_gs_gold	mad1endog	leu1_but2WT-LEU2-lacO-trz2WT_his7WT-GFPlacINLS	3DNuc	1	NuclearAllRNA	HybridCount
211022_SW253_TR1_slide06_GFPmid_05	Cell_125	1	68.6128	25.914	9.05071	3.31588	4.63032	SW253_TR1_211019	SW253	mad1_gs_gold	mad1endog	leu1_but2WT-LEU2-lacO-trz2WT_his7WT-GFPlacINLS	3DNuc	0	Nascent	SpotCount
211022_SW253_TR1_slide06_GFPmid_05	Cell_125	1	68.6128	25.914	9.05071	3.31588	4.63032	SW253_TR1_211019	SW253	mad1_gs_gold	mad1endog	leu1_but2WT-LEU2-lacO-trz2WT_his7WT-GFPlacINLS	3DNuc	0	MatureNuclear	SpotCount
211022_SW253_TR1_slide06_GFPmid_05	Cell_125	1	68.6128	25.914	9.05071	3.31588	4.63032	SW253_TR1_211019	SW253	mad1_gs_gold	mad1endog	leu1_but2WT-LEU2-lacO-trz2WT_his7WT-GFPlacINLS	3DNuc	1	Cytoplasm	SpotCount
211022_SW253_TR1_slide06_GFPmid_05	Cell_125	1	68.6128	25.914	9.05071	3.31588	4.63032	SW253_TR1_211019	SW253	mad1_gs_gold	mad1endog	leu1_but2WT-LEU2-lacO-trz2WT_his7WT-GFPlacINLS	3DNuc	0	Nascent	IntensityCount
211022_SW253_TR1_slide06_GFPmid_05	Cell_125	1	68.6128	25.914	9.05071	3.31588	4.63032	SW253_TR1_211019	SW253	mad1_gs_gold	mad1endog	leu1_but2WT-LEU2-lacO-trz2WT_his7WT-GFPlacINLS	3DNuc	0	MatureNuclear	IntensityCount
211022_SW253_TR1_slide06_GFPmid_05	Cell_125	1	68.6128	25.914	9.05071	3.31588	4.63032	SW253_TR1_211019	SW253	mad1_gs_gold	mad1endog	leu1_but2WT-LEU2-lacO-trz2WT_his7WT-GFPlacINLS	3DNuc	0.889228	Cytoplasm	IntensityCount
211022_SW253_TR1_slide06_GFPmid_05	Cell_125	1	68.6128	25.914	9.05071	3.31588	4.63032	SW253_TR1_211019	SW253	mad1_gs_gold	mad1endog	leu1_but2WT-LEU2-lacO-trz2WT_his7WT-GFPlacINLS	3DNuc	0	Nascent	HybridCount
211022_SW253_TR1_slide06_GFPmid_05	Cell_125	1	68.6128	25.914	9.05071	3.31588	4.63032	SW253_TR1_211019	SW253	mad1_gs_gold	mad1endog	leu1_but2WT-LEU2-lacO-trz2WT_his7WT-GFPlacINLS	3DNuc	0	MatureNuclear	HybridCount
211022_SW253_TR1_slide06_GFPmid_05	Cell_125	1	68.6128	25.914	9.05071	3.31588	4.63032	SW253_TR1_211019	SW253	mad1_gs_gold	mad1endog	leu1_but2WT-LEU2-lacO-trz2WT_his7WT-GFPlacINLS	3DNuc	1	Cytoplasm	HybridCount
211022_SW253_TR1_slide06_GFPmid_05	Cell_125	1	68.6128	25.914	9.05071	3.31588	4.63032	SW253_TR1_211019	SW253	mad1_gs_gold	mad1endog	leu1_but2WT-LEU2-lacO-trz2WT_his7WT-GFPlacINLS	3DNuc	1	WholeCell	SpotCount
211022_SW253_TR1_slide06_GFPmid_05	Cell_125	1	68.6128	25.914	9.05071	3.31588	4.63032	SW253_TR1_211019	SW253	mad1_gs_gold	mad1endog	leu1_but2WT-LEU2-lacO-trz2WT_his7WT-GFPlacINLS	3DNuc	0.889228	WholeCell	IntensityCount
211022_SW253_TR1_slide06_GFPmid_05	Cell_125	1	68.6128	25.914	9.05071	3.31588	4.63032	SW253_TR1_211019	SW253	mad1_gs_gold	mad1endog	leu1_but2WT-LEU2-lacO-trz2WT_his7WT-GFPlacINLS	3DNuc	1	WholeCell	HybridCount
211022_SW253_TR1_slide06_GFPmid_05	Cell_125	1	68.6128	25.914	9.05071	3.31588	4.63032	SW253_TR1_211019	SW253	mad1_gs_gold	mad1endog	leu1_but2WT-LEU2-lacO-trz2WT_his7WT-GFPlacINLS	3DNuc	0	NuclearAllRNA	SpotCount
211022_SW253_TR1_slide06_GFPmid_05	Cell_125	1	68.6128	25.914	9.05071	3.31588	4.63032	SW253_TR1_211019	SW253	mad1_gs_gold	mad1endog	leu1_but2WT-LEU2-lacO-trz2WT_his7WT-GFPlacINLS	3DNuc	0	NuclearAllRNA	IntensityCount
211022_SW253_TR1_slide06_GFPmid_05	Cell_125	1	68.6128	25.914	9.05071	3.31588	4.63032	SW253_TR1_211019	SW253	mad1_gs_gold	mad1endog	leu1_but2WT-LEU2-lacO-trz2WT_his7WT-GFPlacINLS	3DNuc	0	NuclearAllRNA	HybridCount
211022_SW253_TR1_slide06_GFPmid_05	Cell_126	1	64.2913	23.9515	7.99394	3.4592	5.32561	SW253_TR1_211019	SW253	mad1_gs_gold	mad1endog	leu1_but2WT-LEU2-lacO-trz2WT_his7WT-GFPlacINLS	3DNuc	0	Nascent	SpotCount
211022_SW253_TR1_slide06_GFPmid_05	Cell_126	1	64.2913	23.9515	7.99394	3.4592	5.32561	SW253_TR1_211019	SW253	mad1_gs_gold	mad1endog	leu1_but2WT-LEU2-lacO-trz2WT_his7WT-GFPlacINLS	3DNuc	0	MatureNuclear	SpotCount
211022_SW253_TR1_slide06_GFPmid_05	Cell_126	1	64.2913	23.9515	7.99394	3.4592	5.32561	SW253_TR1_211019	SW253	mad1_gs_gold	mad1endog	leu1_but2WT-LEU2-lacO-trz2WT_his7WT-GFPlacINLS	3DNuc	3	Cytoplasm	SpotCount
211022_SW253_TR1_slide06_GFPmid_05	Cell_126	1	64.2913	23.9515	7.99394	3.4592	5.32561	SW253_TR1_211019	SW253	mad1_gs_gold	mad1endog	leu1_but2WT-LEU2-lacO-trz2WT_his7WT-GFPlacINLS	3DNuc	0	Nascent	IntensityCount
211022_SW253_TR1_slide06_GFPmid_05	Cell_126	1	64.2913	23.9515	7.99394	3.4592	5.32561	SW253_TR1_211019	SW253	mad1_gs_gold	mad1endog	leu1_but2WT-LEU2-lacO-trz2WT_his7WT-GFPlacINLS	3DNuc	0	MatureNuclear	IntensityCount
211022_SW253_TR1_slide06_GFPmid_05	Cell_126	1	64.2913	23.9515	7.99394	3.4592	5.32561	SW253_TR1_211019	SW253	mad1_gs_gold	mad1endog	leu1_but2WT-LEU2-lacO-trz2WT_his7WT-GFPlacINLS	3DNuc	3.61204	Cytoplasm	IntensityCount
211022_SW253_TR1_slide06_GFPmid_05	Cell_126	1	64.2913	23.9515	7.99394	3.4592	5.32561	SW253_TR1_211019	SW253	mad1_gs_gold	mad1endog	leu1_but2WT-LEU2-lacO-trz2WT_his7WT-GFPlacINLS	3DNuc	0	Nascent	HybridCount
211022_SW253_TR1_slide06_GFPmid_05	Cell_126	1	64.2913	23.9515	7.99394	3.4592	5.32561	SW253_TR1_211019	SW253	mad1_gs_gold	mad1endog	leu1_but2WT-LEU2-lacO-trz2WT_his7WT-GFPlacINLS	3DNuc	0	MatureNuclear	HybridCount
211022_SW253_TR1_slide06_GFPmid_05	Cell_126	1	64.2913	23.9515	7.99394	3.4592	5.32561	SW253_TR1_211019	SW253	mad1_gs_gold	mad1endog	leu1_but2WT-LEU2-lacO-trz2WT_his7WT-GFPlacINLS	3DNuc	3.65754	Cytoplasm	HybridCount
211022_SW253_TR1_slide06_GFPmid_05	Cell_126	1	64.2913	23.9515	7.99394	3.4592	5.32561	SW253_TR1_211019	SW253	mad1_gs_gold	mad1endog	leu1_but2WT-LEU2-lacO-trz2WT_his7WT-GFPlacINLS	3DNuc	3	WholeCell	SpotCount
211022_SW253_TR1_slide06_GFPmid_05	Cell_126	1	64.2913	23.9515	7.99394	3.4592	5.32561	SW253_TR1_211019	SW253	mad1_gs_gold	mad1endog	leu1_but2WT-LEU2-lacO-trz2WT_his7WT-GFPlacINLS	3DNuc	3.61204	WholeCell	IntensityCount
211022_SW253_TR1_slide06_GFPmid_05	Cell_126	1	64.2913	23.9515	7.99394	3.4592	5.32561	SW253_TR1_211019	SW253	mad1_gs_gold	mad1endog	leu1_but2WT-LEU2-lacO-trz2WT_his7WT-GFPlacINLS	3DNuc	3.65754	WholeCell	HybridCount
211022_SW253_TR1_slide06_GFPmid_05	Cell_126	1	64.2913	23.9515	7.99394	3.4592	5.32561	SW253_TR1_211019	SW253	mad1_gs_gold	mad1endog	leu1_but2WT-LEU2-lacO-trz2WT_his7WT-GFPlacINLS	3DNuc	0	NuclearAllRNA	SpotCount
211022_SW253_TR1_slide06_GFPmid_05	Cell_126	1	64.2913	23.9515	7.99394	3.4592	5.32561	SW253_TR1_211019	SW253	mad1_gs_gold	mad1endog	leu1_but2WT-LEU2-lacO-trz2WT_his7WT-GFPlacINLS	3DNuc	0	NuclearAllRNA	IntensityCount
211022_SW253_TR1_slide06_GFPmid_05	Cell_126	1	64.2913	23.9515	7.99394	3.4592	5.32561	SW253_TR1_211019	SW253	mad1_gs_gold	mad1endog	leu1_but2WT-LEU2-lacO-trz2WT_his7WT-GFPlacINLS	3DNuc	0	NuclearAllRNA	HybridCount
211022_SW253_TR1_slide06_GFPmid_05	Cell_127	1	50.2739	19.8533	7.28513	3.20916	4.71524	SW253_TR1_211019	SW253	mad1_gs_gold	mad1endog	leu1_but2WT-LEU2-lacO-trz2WT_his7WT-GFPlacINLS	3DNuc	0	Nascent	SpotCount
211022_SW253_TR1_slide06_GFPmid_05	Cell_127	1	50.2739	19.8533	7.28513	3.20916	4.71524	SW253_TR1_211019	SW253	mad1_gs_gold	mad1endog	leu1_but2WT-LEU2-lacO-trz2WT_his7WT-GFPlacINLS	3DNuc	0	MatureNuclear	SpotCount
211022_SW253_TR1_slide06_GFPmid_05	Cell_127	1	50.2739	19.8533	7.28513	3.20916	4.71524	SW253_TR1_211019	SW253	mad1_gs_gold	mad1endog	leu1_but2WT-LEU2-lacO-trz2WT_his7WT-GFPlacINLS	3DNuc	0	Cytoplasm	SpotCount
211022_SW253_TR1_slide06_GFPmid_05	Cell_127	1	50.2739	19.8533	7.28513	3.20916	4.71524	SW253_TR1_211019	SW253	mad1_gs_gold	mad1endog	leu1_but2WT-LEU2-lacO-trz2WT_his7WT-GFPlacINLS	3DNuc	0	Nascent	IntensityCount
211022_SW253_TR1_slide06_GFPmid_05	Cell_127	1	50.2739	19.8533	7.28513	3.20916	4.71524	SW253_TR1_211019	SW253	mad1_gs_gold	mad1endog	leu1_but2WT-LEU2-lacO-trz2WT_his7WT-GFPlacINLS	3DNuc	0	MatureNuclear	IntensityCount
211022_SW253_TR1_slide06_GFPmid_05	Cell_127	1	50.2739	19.8533	7.28513	3.20916	4.71524	SW253_TR1_211019	SW253	mad1_gs_gold	mad1endog	leu1_but2WT-LEU2-lacO-trz2WT_his7WT-GFPlacINLS	3DNuc	0	Cytoplasm	IntensityCount
211022_SW253_TR1_slide06_GFPmid_05	Cell_127	1	50.2739	19.8533	7.28513	3.20916	4.71524	SW253_TR1_211019	SW253	mad1_gs_gold	mad1endog	leu1_but2WT-LEU2-lacO-trz2WT_his7WT-GFPlacINLS	3DNuc	0	Nascent	HybridCount
211022_SW253_TR1_slide06_GFPmid_05	Cell_127	1	50.2739	19.8533	7.28513	3.20916	4.71524	SW253_TR1_211019	SW253	mad1_gs_gold	mad1endog	leu1_but2WT-LEU2-lacO-trz2WT_his7WT-GFPlacINLS	3DNuc	0	MatureNuclear	HybridCount
211022_SW253_TR1_slide06_GFPmid_05	Cell_127	1	50.2739	19.8533	7.28513	3.20916	4.71524	SW253_TR1_211019	SW253	mad1_gs_gold	mad1endog	leu1_but2WT-LEU2-lacO-trz2WT_his7WT-GFPlacINLS	3DNuc	0	Cytoplasm	HybridCount
211022_SW253_TR1_slide06_GFPmid_05	Cell_127	1	50.2739	19.8533	7.28513	3.20916	4.71524	SW253_TR1_211019	SW253	mad1_gs_gold	mad1endog	leu1_but2WT-LEU2-lacO-trz2WT_his7WT-GFPlacINLS	3DNuc	0	WholeCell	SpotCount
211022_SW253_TR1_slide06_GFPmid_05	Cell_127	1	50.2739	19.8533	7.28513	3.20916	4.71524	SW253_TR1_211019	SW253	mad1_gs_gold	mad1endog	leu1_but2WT-LEU2-lacO-trz2WT_his7WT-GFPlacINLS	3DNuc	0	WholeCell	IntensityCount
211022_SW253_TR1_slide06_GFPmid_05	Cell_127	1	50.2739	19.8533	7.28513	3.20916	4.71524	SW253_TR1_211019	SW253	mad1_gs_gold	mad1endog	leu1_but2WT-LEU2-lacO-trz2WT_his7WT-GFPlacINLS	3DNuc	0	WholeCell	HybridCount
211022_SW253_TR1_slide06_GFPmid_05	Cell_127	1	50.2739	19.8533	7.28513	3.20916	4.71524	SW253_TR1_211019	SW253	mad1_gs_gold	mad1endog	leu1_but2WT-LEU2-lacO-trz2WT_his7WT-GFPlacINLS	3DNuc	0	NuclearAllRNA	SpotCount
211022_SW253_TR1_slide06_GFPmid_05	Cell_127	1	50.2739	19.8533	7.28513	3.20916	4.71524	SW253_TR1_211019	SW253	mad1_gs_gold	mad1endog	leu1_but2WT-LEU2-lacO-trz2WT_his7WT-GFPlacINLS	3DNuc	0	NuclearAllRNA	IntensityCount
211022_SW253_TR1_slide06_GFPmid_05	Cell_127	1	50.2739	19.8533	7.28513	3.20916	4.71524	SW253_TR1_211019	SW253	mad1_gs_gold	mad1endog	leu1_but2WT-LEU2-lacO-trz2WT_his7WT-GFPlacINLS	3DNuc	0	NuclearAllRNA	HybridCount
211022_SW253_TR1_slide06_GFPmid_05	Cell_128	1	64.263	23.5903	7.89039	3.48734	4.82777	SW253_TR1_211019	SW253	mad1_gs_gold	mad1endog	leu1_but2WT-LEU2-lacO-trz2WT_his7WT-GFPlacINLS	3DNuc	0	Nascent	SpotCount
211022_SW253_TR1_slide06_GFPmid_05	Cell_128	1	64.263	23.5903	7.89039	3.48734	4.82777	SW253_TR1_211019	SW253	mad1_gs_gold	mad1endog	leu1_but2WT-LEU2-lacO-trz2WT_his7WT-GFPlacINLS	3DNuc	1	MatureNuclear	SpotCount
211022_SW253_TR1_slide06_GFPmid_05	Cell_128	1	64.263	23.5903	7.89039	3.48734	4.82777	SW253_TR1_211019	SW253	mad1_gs_gold	mad1endog	leu1_but2WT-LEU2-lacO-trz2WT_his7WT-GFPlacINLS	3DNuc	2	Cytoplasm	SpotCount
211022_SW253_TR1_slide06_GFPmid_05	Cell_128	1	64.263	23.5903	7.89039	3.48734	4.82777	SW253_TR1_211019	SW253	mad1_gs_gold	mad1endog	leu1_but2WT-LEU2-lacO-trz2WT_his7WT-GFPlacINLS	3DNuc	0	Nascent	IntensityCount
211022_SW253_TR1_slide06_GFPmid_05	Cell_128	1	64.263	23.5903	7.89039	3.48734	4.82777	SW253_TR1_211019	SW253	mad1_gs_gold	mad1endog	leu1_but2WT-LEU2-lacO-trz2WT_his7WT-GFPlacINLS	3DNuc	0.869593	MatureNuclear	IntensityCount
211022_SW253_TR1_slide06_GFPmid_05	Cell_128	1	64.263	23.5903	7.89039	3.48734	4.82777	SW253_TR1_211019	SW253	mad1_gs_gold	mad1endog	leu1_but2WT-LEU2-lacO-trz2WT_his7WT-GFPlacINLS	3DNuc	1.61842	Cytoplasm	IntensityCount
211022_SW253_TR1_slide06_GFPmid_05	Cell_128	1	64.263	23.5903	7.89039	3.48734	4.82777	SW253_TR1_211019	SW253	mad1_gs_gold	mad1endog	leu1_but2WT-LEU2-lacO-trz2WT_his7WT-GFPlacINLS	3DNuc	0	Nascent	HybridCount
211022_SW253_TR1_slide06_GFPmid_05	Cell_128	1	64.263	23.5903	7.89039	3.48734	4.82777	SW253_TR1_211019	SW253	mad1_gs_gold	mad1endog	leu1_but2WT-LEU2-lacO-trz2WT_his7WT-GFPlacINLS	3DNuc	1	MatureNuclear	HybridCount
211022_SW253_TR1_slide06_GFPmid_05	Cell_128	1	64.263	23.5903	7.89039	3.48734	4.82777	SW253_TR1_211019	SW253	mad1_gs_gold	mad1endog	leu1_but2WT-LEU2-lacO-trz2WT_his7WT-GFPlacINLS	3DNuc	2	Cytoplasm	HybridCount
211022_SW253_TR1_slide06_GFPmid_05	Cell_128	1	64.263	23.5903	7.89039	3.48734	4.82777	SW253_TR1_211019	SW253	mad1_gs_gold	mad1endog	leu1_but2WT-LEU2-lacO-trz2WT_his7WT-GFPlacINLS	3DNuc	3	WholeCell	SpotCount
211022_SW253_TR1_slide06_GFPmid_05	Cell_128	1	64.263	23.5903	7.89039	3.48734	4.82777	SW253_TR1_211019	SW253	mad1_gs_gold	mad1endog	leu1_but2WT-LEU2-lacO-trz2WT_his7WT-GFPlacINLS	3DNuc	2.48802	WholeCell	IntensityCount
211022_SW253_TR1_slide06_GFPmid_05	Cell_128	1	64.263	23.5903	7.89039	3.48734	4.82777	SW253_TR1_211019	SW253	mad1_gs_gold	mad1endog	leu1_but2WT-LEU2-lacO-trz2WT_his7WT-GFPlacINLS	3DNuc	3	WholeCell	HybridCount
211022_SW253_TR1_slide06_GFPmid_05	Cell_128	1	64.263	23.5903	7.89039	3.48734	4.82777	SW253_TR1_211019	SW253	mad1_gs_gold	mad1endog	leu1_but2WT-LEU2-lacO-trz2WT_his7WT-GFPlacINLS	3DNuc	1	NuclearAllRNA	SpotCount
211022_SW253_TR1_slide06_GFPmid_05	Cell_128	1	64.263	23.5903	7.89039	3.48734	4.82777	SW253_TR1_211019	SW253	mad1_gs_gold	mad1endog	leu1_but2WT-LEU2-lacO-trz2WT_his7WT-GFPlacINLS	3DNuc	0.869593	NuclearAllRNA	IntensityCount
211022_SW253_TR1_slide06_GFPmid_05	Cell_128	1	64.263	23.5903	7.89039	3.48734	4.82777	SW253_TR1_211019	SW253	mad1_gs_gold	mad1endog	leu1_but2WT-LEU2-lacO-trz2WT_his7WT-GFPlacINLS	3DNuc	1	NuclearAllRNA	HybridCount
211022_SW253_TR1_slide06_GFPmid_05	Cell_130	2	138.871	42.8901	12.7684	3.92814	10.0935	SW253_TR1_211019	SW253	mad1_gs_gold	mad1endog	leu1_but2WT-LEU2-lacO-trz2WT_his7WT-GFPlacINLS	3DNuc	0	Nascent	SpotCount
211022_SW253_TR1_slide06_GFPmid_05	Cell_130	2	138.871	42.8901	12.7684	3.92814	10.0935	SW253_TR1_211019	SW253	mad1_gs_gold	mad1endog	leu1_but2WT-LEU2-lacO-trz2WT_his7WT-GFPlacINLS	3DNuc	0	MatureNuclear	SpotCount
211022_SW253_TR1_slide06_GFPmid_05	Cell_130	2	138.871	42.8901	12.7684	3.92814	10.0935	SW253_TR1_211019	SW253	mad1_gs_gold	mad1endog	leu1_but2WT-LEU2-lacO-trz2WT_his7WT-GFPlacINLS	3DNuc	3	Cytoplasm	SpotCount
211022_SW253_TR1_slide06_GFPmid_05	Cell_130	2	138.871	42.8901	12.7684	3.92814	10.0935	SW253_TR1_211019	SW253	mad1_gs_gold	mad1endog	leu1_but2WT-LEU2-lacO-trz2WT_his7WT-GFPlacINLS	3DNuc	0	Nascent	IntensityCount
211022_SW253_TR1_slide06_GFPmid_05	Cell_130	2	138.871	42.8901	12.7684	3.92814	10.0935	SW253_TR1_211019	SW253	mad1_gs_gold	mad1endog	leu1_but2WT-LEU2-lacO-trz2WT_his7WT-GFPlacINLS	3DNuc	0	MatureNuclear	IntensityCount
211022_SW253_TR1_slide06_GFPmid_05	Cell_130	2	138.871	42.8901	12.7684	3.92814	10.0935	SW253_TR1_211019	SW253	mad1_gs_gold	mad1endog	leu1_but2WT-LEU2-lacO-trz2WT_his7WT-GFPlacINLS	3DNuc	3.4706	Cytoplasm	IntensityCount
211022_SW253_TR1_slide06_GFPmid_05	Cell_130	2	138.871	42.8901	12.7684	3.92814	10.0935	SW253_TR1_211019	SW253	mad1_gs_gold	mad1endog	leu1_but2WT-LEU2-lacO-trz2WT_his7WT-GFPlacINLS	3DNuc	0	Nascent	HybridCount
211022_SW253_TR1_slide06_GFPmid_05	Cell_130	2	138.871	42.8901	12.7684	3.92814	10.0935	SW253_TR1_211019	SW253	mad1_gs_gold	mad1endog	leu1_but2WT-LEU2-lacO-trz2WT_his7WT-GFPlacINLS	3DNuc	0	MatureNuclear	HybridCount
211022_SW253_TR1_slide06_GFPmid_05	Cell_130	2	138.871	42.8901	12.7684	3.92814	10.0935	SW253_TR1_211019	SW253	mad1_gs_gold	mad1endog	leu1_but2WT-LEU2-lacO-trz2WT_his7WT-GFPlacINLS	3DNuc	3	Cytoplasm	HybridCount
211022_SW253_TR1_slide06_GFPmid_05	Cell_130	2	138.871	42.8901	12.7684	3.92814	10.0935	SW253_TR1_211019	SW253	mad1_gs_gold	mad1endog	leu1_but2WT-LEU2-lacO-trz2WT_his7WT-GFPlacINLS	3DNuc	3	WholeCell	SpotCount
211022_SW253_TR1_slide06_GFPmid_05	Cell_130	2	138.871	42.8901	12.7684	3.92814	10.0935	SW253_TR1_211019	SW253	mad1_gs_gold	mad1endog	leu1_but2WT-LEU2-lacO-trz2WT_his7WT-GFPlacINLS	3DNuc	3.4706	WholeCell	IntensityCount
211022_SW253_TR1_slide06_GFPmid_05	Cell_130	2	138.871	42.8901	12.7684	3.92814	10.0935	SW253_TR1_211019	SW253	mad1_gs_gold	mad1endog	leu1_but2WT-LEU2-lacO-trz2WT_his7WT-GFPlacINLS	3DNuc	3	WholeCell	HybridCount
211022_SW253_TR1_slide06_GFPmid_05	Cell_130	2	138.871	42.8901	12.7684	3.92814	10.0935	SW253_TR1_211019	SW253	mad1_gs_gold	mad1endog	leu1_but2WT-LEU2-lacO-trz2WT_his7WT-GFPlacINLS	3DNuc	0	NuclearAllRNA	SpotCount
211022_SW253_TR1_slide06_GFPmid_05	Cell_130	2	138.871	42.8901	12.7684	3.92814	10.0935	SW253_TR1_211019	SW253	mad1_gs_gold	mad1endog	leu1_but2WT-LEU2-lacO-trz2WT_his7WT-GFPlacINLS	3DNuc	0	NuclearAllRNA	IntensityCount
211022_SW253_TR1_slide06_GFPmid_05	Cell_130	2	138.871	42.8901	12.7684	3.92814	10.0935	SW253_TR1_211019	SW253	mad1_gs_gold	mad1endog	leu1_but2WT-LEU2-lacO-trz2WT_his7WT-GFPlacINLS	3DNuc	0	NuclearAllRNA	HybridCount
211022_SW253_TR1_slide06_GFPmid_05	Cell_131	1	113.838	38.9228	13.1534	3.4762	4.89044	SW253_TR1_211019	SW253	mad1_gs_gold	mad1endog	leu1_but2WT-LEU2-lacO-trz2WT_his7WT-GFPlacINLS	3DNuc	0	Nascent	SpotCount
211022_SW253_TR1_slide06_GFPmid_05	Cell_131	1	113.838	38.9228	13.1534	3.4762	4.89044	SW253_TR1_211019	SW253	mad1_gs_gold	mad1endog	leu1_but2WT-LEU2-lacO-trz2WT_his7WT-GFPlacINLS	3DNuc	1	MatureNuclear	SpotCount
211022_SW253_TR1_slide06_GFPmid_05	Cell_131	1	113.838	38.9228	13.1534	3.4762	4.89044	SW253_TR1_211019	SW253	mad1_gs_gold	mad1endog	leu1_but2WT-LEU2-lacO-trz2WT_his7WT-GFPlacINLS	3DNuc	1	Cytoplasm	SpotCount
211022_SW253_TR1_slide06_GFPmid_05	Cell_131	1	113.838	38.9228	13.1534	3.4762	4.89044	SW253_TR1_211019	SW253	mad1_gs_gold	mad1endog	leu1_but2WT-LEU2-lacO-trz2WT_his7WT-GFPlacINLS	3DNuc	0	Nascent	IntensityCount
211022_SW253_TR1_slide06_GFPmid_05	Cell_131	1	113.838	38.9228	13.1534	3.4762	4.89044	SW253_TR1_211019	SW253	mad1_gs_gold	mad1endog	leu1_but2WT-LEU2-lacO-trz2WT_his7WT-GFPlacINLS	3DNuc	1.23493	MatureNuclear	IntensityCount
211022_SW253_TR1_slide06_GFPmid_05	Cell_131	1	113.838	38.9228	13.1534	3.4762	4.89044	SW253_TR1_211019	SW253	mad1_gs_gold	mad1endog	leu1_but2WT-LEU2-lacO-trz2WT_his7WT-GFPlacINLS	3DNuc	1.12251	Cytoplasm	IntensityCount
211022_SW253_TR1_slide06_GFPmid_05	Cell_131	1	113.838	38.9228	13.1534	3.4762	4.89044	SW253_TR1_211019	SW253	mad1_gs_gold	mad1endog	leu1_but2WT-LEU2-lacO-trz2WT_his7WT-GFPlacINLS	3DNuc	0	Nascent	HybridCount
211022_SW253_TR1_slide06_GFPmid_05	Cell_131	1	113.838	38.9228	13.1534	3.4762	4.89044	SW253_TR1_211019	SW253	mad1_gs_gold	mad1endog	leu1_but2WT-LEU2-lacO-trz2WT_his7WT-GFPlacINLS	3DNuc	1	MatureNuclear	HybridCount
211022_SW253_TR1_slide06_GFPmid_05	Cell_131	1	113.838	38.9228	13.1534	3.4762	4.89044	SW253_TR1_211019	SW253	mad1_gs_gold	mad1endog	leu1_but2WT-LEU2-lacO-trz2WT_his7WT-GFPlacINLS	3DNuc	1	Cytoplasm	HybridCount
211022_SW253_TR1_slide06_GFPmid_05	Cell_131	1	113.838	38.9228	13.1534	3.4762	4.89044	SW253_TR1_211019	SW253	mad1_gs_gold	mad1endog	leu1_but2WT-LEU2-lacO-trz2WT_his7WT-GFPlacINLS	3DNuc	2	WholeCell	SpotCount
211022_SW253_TR1_slide06_GFPmid_05	Cell_131	1	113.838	38.9228	13.1534	3.4762	4.89044	SW253_TR1_211019	SW253	mad1_gs_gold	mad1endog	leu1_but2WT-LEU2-lacO-trz2WT_his7WT-GFPlacINLS	3DNuc	2.35744	WholeCell	IntensityCount
211022_SW253_TR1_slide06_GFPmid_05	Cell_131	1	113.838	38.9228	13.1534	3.4762	4.89044	SW253_TR1_211019	SW253	mad1_gs_gold	mad1endog	leu1_but2WT-LEU2-lacO-trz2WT_his7WT-GFPlacINLS	3DNuc	2	WholeCell	HybridCount
211022_SW253_TR1_slide06_GFPmid_05	Cell_131	1	113.838	38.9228	13.1534	3.4762	4.89044	SW253_TR1_211019	SW253	mad1_gs_gold	mad1endog	leu1_but2WT-LEU2-lacO-trz2WT_his7WT-GFPlacINLS	3DNuc	1	NuclearAllRNA	SpotCount
211022_SW253_TR1_slide06_GFPmid_05	Cell_131	1	113.838	38.9228	13.1534	3.4762	4.89044	SW253_TR1_211019	SW253	mad1_gs_gold	mad1endog	leu1_but2WT-LEU2-lacO-trz2WT_his7WT-GFPlacINLS	3DNuc	1.23493	NuclearAllRNA	IntensityCount
211022_SW253_TR1_slide06_GFPmid_05	Cell_131	1	113.838	38.9228	13.1534	3.4762	4.89044	SW253_TR1_211019	SW253	mad1_gs_gold	mad1endog	leu1_but2WT-LEU2-lacO-trz2WT_his7WT-GFPlacINLS	3DNuc	1	NuclearAllRNA	HybridCount
211022_SW253_TR1_slide06_GFPmid_05	Cell_133	1	70.4648	27.8364	9.45679	3.27495	6.33708	SW253_TR1_211019	SW253	mad1_gs_gold	mad1endog	leu1_but2WT-LEU2-lacO-trz2WT_his7WT-GFPlacINLS	3DNuc	0	Nascent	SpotCount
211022_SW253_TR1_slide06_GFPmid_05	Cell_133	1	70.4648	27.8364	9.45679	3.27495	6.33708	SW253_TR1_211019	SW253	mad1_gs_gold	mad1endog	leu1_but2WT-LEU2-lacO-trz2WT_his7WT-GFPlacINLS	3DNuc	1	MatureNuclear	SpotCount
211022_SW253_TR1_slide06_GFPmid_05	Cell_133	1	70.4648	27.8364	9.45679	3.27495	6.33708	SW253_TR1_211019	SW253	mad1_gs_gold	mad1endog	leu1_but2WT-LEU2-lacO-trz2WT_his7WT-GFPlacINLS	3DNuc	2	Cytoplasm	SpotCount
211022_SW253_TR1_slide06_GFPmid_05	Cell_133	1	70.4648	27.8364	9.45679	3.27495	6.33708	SW253_TR1_211019	SW253	mad1_gs_gold	mad1endog	leu1_but2WT-LEU2-lacO-trz2WT_his7WT-GFPlacINLS	3DNuc	0	Nascent	IntensityCount
211022_SW253_TR1_slide06_GFPmid_05	Cell_133	1	70.4648	27.8364	9.45679	3.27495	6.33708	SW253_TR1_211019	SW253	mad1_gs_gold	mad1endog	leu1_but2WT-LEU2-lacO-trz2WT_his7WT-GFPlacINLS	3DNuc	1.16242	MatureNuclear	IntensityCount
211022_SW253_TR1_slide06_GFPmid_05	Cell_133	1	70.4648	27.8364	9.45679	3.27495	6.33708	SW253_TR1_211019	SW253	mad1_gs_gold	mad1endog	leu1_but2WT-LEU2-lacO-trz2WT_his7WT-GFPlacINLS	3DNuc	2.62275	Cytoplasm	IntensityCount
211022_SW253_TR1_slide06_GFPmid_05	Cell_133	1	70.4648	27.8364	9.45679	3.27495	6.33708	SW253_TR1_211019	SW253	mad1_gs_gold	mad1endog	leu1_but2WT-LEU2-lacO-trz2WT_his7WT-GFPlacINLS	3DNuc	0	Nascent	HybridCount
211022_SW253_TR1_slide06_GFPmid_05	Cell_133	1	70.4648	27.8364	9.45679	3.27495	6.33708	SW253_TR1_211019	SW253	mad1_gs_gold	mad1endog	leu1_but2WT-LEU2-lacO-trz2WT_his7WT-GFPlacINLS	3DNuc	1	MatureNuclear	HybridCount
211022_SW253_TR1_slide06_GFPmid_05	Cell_133	1	70.4648	27.8364	9.45679	3.27495	6.33708	SW253_TR1_211019	SW253	mad1_gs_gold	mad1endog	leu1_but2WT-LEU2-lacO-trz2WT_his7WT-GFPlacINLS	3DNuc	2.76399	Cytoplasm	HybridCount
211022_SW253_TR1_slide06_GFPmid_05	Cell_133	1	70.4648	27.8364	9.45679	3.27495	6.33708	SW253_TR1_211019	SW253	mad1_gs_gold	mad1endog	leu1_but2WT-LEU2-lacO-trz2WT_his7WT-GFPlacINLS	3DNuc	3	WholeCell	SpotCount
211022_SW253_TR1_slide06_GFPmid_05	Cell_133	1	70.4648	27.8364	9.45679	3.27495	6.33708	SW253_TR1_211019	SW253	mad1_gs_gold	mad1endog	leu1_but2WT-LEU2-lacO-trz2WT_his7WT-GFPlacINLS	3DNuc	3.78517	WholeCell	IntensityCount
211022_SW253_TR1_slide06_GFPmid_05	Cell_133	1	70.4648	27.8364	9.45679	3.27495	6.33708	SW253_TR1_211019	SW253	mad1_gs_gold	mad1endog	leu1_but2WT-LEU2-lacO-trz2WT_his7WT-GFPlacINLS	3DNuc	3.76399	WholeCell	HybridCount
211022_SW253_TR1_slide06_GFPmid_05	Cell_133	1	70.4648	27.8364	9.45679	3.27495	6.33708	SW253_TR1_211019	SW253	mad1_gs_gold	mad1endog	leu1_but2WT-LEU2-lacO-trz2WT_his7WT-GFPlacINLS	3DNuc	1	NuclearAllRNA	SpotCount
211022_SW253_TR1_slide06_GFPmid_05	Cell_133	1	70.4648	27.8364	9.45679	3.27495	6.33708	SW253_TR1_211019	SW253	mad1_gs_gold	mad1endog	leu1_but2WT-LEU2-lacO-trz2WT_his7WT-GFPlacINLS	3DNuc	1.16242	NuclearAllRNA	IntensityCount
211022_SW253_TR1_slide06_GFPmid_05	Cell_133	1	70.4648	27.8364	9.45679	3.27495	6.33708	SW253_TR1_211019	SW253	mad1_gs_gold	mad1endog	leu1_but2WT-LEU2-lacO-trz2WT_his7WT-GFPlacINLS	3DNuc	1	NuclearAllRNA	HybridCount
211022_SW253_TR1_slide06_GFPmid_05	Cell_134	1	67.3453	24.3783	8.36507	3.44715	6.82816	SW253_TR1_211019	SW253	mad1_gs_gold	mad1endog	leu1_but2WT-LEU2-lacO-trz2WT_his7WT-GFPlacINLS	3DNuc	1	Nascent	SpotCount
211022_SW253_TR1_slide06_GFPmid_05	Cell_134	1	67.3453	24.3783	8.36507	3.44715	6.82816	SW253_TR1_211019	SW253	mad1_gs_gold	mad1endog	leu1_but2WT-LEU2-lacO-trz2WT_his7WT-GFPlacINLS	3DNuc	0	MatureNuclear	SpotCount
211022_SW253_TR1_slide06_GFPmid_05	Cell_134	1	67.3453	24.3783	8.36507	3.44715	6.82816	SW253_TR1_211019	SW253	mad1_gs_gold	mad1endog	leu1_but2WT-LEU2-lacO-trz2WT_his7WT-GFPlacINLS	3DNuc	1	Cytoplasm	SpotCount
211022_SW253_TR1_slide06_GFPmid_05	Cell_134	1	67.3453	24.3783	8.36507	3.44715	6.82816	SW253_TR1_211019	SW253	mad1_gs_gold	mad1endog	leu1_but2WT-LEU2-lacO-trz2WT_his7WT-GFPlacINLS	3DNuc	1.07093	Nascent	IntensityCount
211022_SW253_TR1_slide06_GFPmid_05	Cell_134	1	67.3453	24.3783	8.36507	3.44715	6.82816	SW253_TR1_211019	SW253	mad1_gs_gold	mad1endog	leu1_but2WT-LEU2-lacO-trz2WT_his7WT-GFPlacINLS	3DNuc	0	MatureNuclear	IntensityCount
211022_SW253_TR1_slide06_GFPmid_05	Cell_134	1	67.3453	24.3783	8.36507	3.44715	6.82816	SW253_TR1_211019	SW253	mad1_gs_gold	mad1endog	leu1_but2WT-LEU2-lacO-trz2WT_his7WT-GFPlacINLS	3DNuc	0.633209	Cytoplasm	IntensityCount
211022_SW253_TR1_slide06_GFPmid_05	Cell_134	1	67.3453	24.3783	8.36507	3.44715	6.82816	SW253_TR1_211019	SW253	mad1_gs_gold	mad1endog	leu1_but2WT-LEU2-lacO-trz2WT_his7WT-GFPlacINLS	3DNuc	1	Nascent	HybridCount
211022_SW253_TR1_slide06_GFPmid_05	Cell_134	1	67.3453	24.3783	8.36507	3.44715	6.82816	SW253_TR1_211019	SW253	mad1_gs_gold	mad1endog	leu1_but2WT-LEU2-lacO-trz2WT_his7WT-GFPlacINLS	3DNuc	0	MatureNuclear	HybridCount
211022_SW253_TR1_slide06_GFPmid_05	Cell_134	1	67.3453	24.3783	8.36507	3.44715	6.82816	SW253_TR1_211019	SW253	mad1_gs_gold	mad1endog	leu1_but2WT-LEU2-lacO-trz2WT_his7WT-GFPlacINLS	3DNuc	1	Cytoplasm	HybridCount
211022_SW253_TR1_slide06_GFPmid_05	Cell_134	1	67.3453	24.3783	8.36507	3.44715	6.82816	SW253_TR1_211019	SW253	mad1_gs_gold	mad1endog	leu1_but2WT-LEU2-lacO-trz2WT_his7WT-GFPlacINLS	3DNuc	2	WholeCell	SpotCount
211022_SW253_TR1_slide06_GFPmid_05	Cell_134	1	67.3453	24.3783	8.36507	3.44715	6.82816	SW253_TR1_211019	SW253	mad1_gs_gold	mad1endog	leu1_but2WT-LEU2-lacO-trz2WT_his7WT-GFPlacINLS	3DNuc	1.70414	WholeCell	IntensityCount
211022_SW253_TR1_slide06_GFPmid_05	Cell_134	1	67.3453	24.3783	8.36507	3.44715	6.82816	SW253_TR1_211019	SW253	mad1_gs_gold	mad1endog	leu1_but2WT-LEU2-lacO-trz2WT_his7WT-GFPlacINLS	3DNuc	2	WholeCell	HybridCount
211022_SW253_TR1_slide06_GFPmid_05	Cell_134	1	67.3453	24.3783	8.36507	3.44715	6.82816	SW253_TR1_211019	SW253	mad1_gs_gold	mad1endog	leu1_but2WT-LEU2-lacO-trz2WT_his7WT-GFPlacINLS	3DNuc	1	NuclearAllRNA	SpotCount
211022_SW253_TR1_slide06_GFPmid_05	Cell_134	1	67.3453	24.3783	8.36507	3.44715	6.82816	SW253_TR1_211019	SW253	mad1_gs_gold	mad1endog	leu1_but2WT-LEU2-lacO-trz2WT_his7WT-GFPlacINLS	3DNuc	1.07093	NuclearAllRNA	IntensityCount
211022_SW253_TR1_slide06_GFPmid_05	Cell_134	1	67.3453	24.3783	8.36507	3.44715	6.82816	SW253_TR1_211019	SW253	mad1_gs_gold	mad1endog	leu1_but2WT-LEU2-lacO-trz2WT_his7WT-GFPlacINLS	3DNuc	1	NuclearAllRNA	HybridCount
211022_SW253_TR1_slide06_GFPmid_05	Cell_135	1	70.4426	25.124	8.45	3.51	5.31336	SW253_TR1_211019	SW253	mad1_gs_gold	mad1endog	leu1_but2WT-LEU2-lacO-trz2WT_his7WT-GFPlacINLS	3DNuc	0	Nascent	SpotCount
211022_SW253_TR1_slide06_GFPmid_05	Cell_135	1	70.4426	25.124	8.45	3.51	5.31336	SW253_TR1_211019	SW253	mad1_gs_gold	mad1endog	leu1_but2WT-LEU2-lacO-trz2WT_his7WT-GFPlacINLS	3DNuc	0	MatureNuclear	SpotCount
211022_SW253_TR1_slide06_GFPmid_05	Cell_135	1	70.4426	25.124	8.45	3.51	5.31336	SW253_TR1_211019	SW253	mad1_gs_gold	mad1endog	leu1_but2WT-LEU2-lacO-trz2WT_his7WT-GFPlacINLS	3DNuc	3	Cytoplasm	SpotCount
211022_SW253_TR1_slide06_GFPmid_05	Cell_135	1	70.4426	25.124	8.45	3.51	5.31336	SW253_TR1_211019	SW253	mad1_gs_gold	mad1endog	leu1_but2WT-LEU2-lacO-trz2WT_his7WT-GFPlacINLS	3DNuc	0	Nascent	IntensityCount
211022_SW253_TR1_slide06_GFPmid_05	Cell_135	1	70.4426	25.124	8.45	3.51	5.31336	SW253_TR1_211019	SW253	mad1_gs_gold	mad1endog	leu1_but2WT-LEU2-lacO-trz2WT_his7WT-GFPlacINLS	3DNuc	0	MatureNuclear	IntensityCount
211022_SW253_TR1_slide06_GFPmid_05	Cell_135	1	70.4426	25.124	8.45	3.51	5.31336	SW253_TR1_211019	SW253	mad1_gs_gold	mad1endog	leu1_but2WT-LEU2-lacO-trz2WT_his7WT-GFPlacINLS	3DNuc	3.72076	Cytoplasm	IntensityCount
211022_SW253_TR1_slide06_GFPmid_05	Cell_135	1	70.4426	25.124	8.45	3.51	5.31336	SW253_TR1_211019	SW253	mad1_gs_gold	mad1endog	leu1_but2WT-LEU2-lacO-trz2WT_his7WT-GFPlacINLS	3DNuc	0	Nascent	HybridCount
211022_SW253_TR1_slide06_GFPmid_05	Cell_135	1	70.4426	25.124	8.45	3.51	5.31336	SW253_TR1_211019	SW253	mad1_gs_gold	mad1endog	leu1_but2WT-LEU2-lacO-trz2WT_his7WT-GFPlacINLS	3DNuc	0	MatureNuclear	HybridCount
211022_SW253_TR1_slide06_GFPmid_05	Cell_135	1	70.4426	25.124	8.45	3.51	5.31336	SW253_TR1_211019	SW253	mad1_gs_gold	mad1endog	leu1_but2WT-LEU2-lacO-trz2WT_his7WT-GFPlacINLS	3DNuc	3.78587	Cytoplasm	HybridCount
211022_SW253_TR1_slide06_GFPmid_05	Cell_135	1	70.4426	25.124	8.45	3.51	5.31336	SW253_TR1_211019	SW253	mad1_gs_gold	mad1endog	leu1_but2WT-LEU2-lacO-trz2WT_his7WT-GFPlacINLS	3DNuc	3	WholeCell	SpotCount
211022_SW253_TR1_slide06_GFPmid_05	Cell_135	1	70.4426	25.124	8.45	3.51	5.31336	SW253_TR1_211019	SW253	mad1_gs_gold	mad1endog	leu1_but2WT-LEU2-lacO-trz2WT_his7WT-GFPlacINLS	3DNuc	3.72076	WholeCell	IntensityCount
211022_SW253_TR1_slide06_GFPmid_05	Cell_135	1	70.4426	25.124	8.45	3.51	5.31336	SW253_TR1_211019	SW253	mad1_gs_gold	mad1endog	leu1_but2WT-LEU2-lacO-trz2WT_his7WT-GFPlacINLS	3DNuc	3.78587	WholeCell	HybridCount
211022_SW253_TR1_slide06_GFPmid_05	Cell_135	1	70.4426	25.124	8.45	3.51	5.31336	SW253_TR1_211019	SW253	mad1_gs_gold	mad1endog	leu1_but2WT-LEU2-lacO-trz2WT_his7WT-GFPlacINLS	3DNuc	0	NuclearAllRNA	SpotCount
211022_SW253_TR1_slide06_GFPmid_05	Cell_135	1	70.4426	25.124	8.45	3.51	5.31336	SW253_TR1_211019	SW253	mad1_gs_gold	mad1endog	leu1_but2WT-LEU2-lacO-trz2WT_his7WT-GFPlacINLS	3DNuc	0	NuclearAllRNA	IntensityCount
211022_SW253_TR1_slide06_GFPmid_05	Cell_135	1	70.4426	25.124	8.45	3.51	5.31336	SW253_TR1_211019	SW253	mad1_gs_gold	mad1endog	leu1_but2WT-LEU2-lacO-trz2WT_his7WT-GFPlacINLS	3DNuc	0	NuclearAllRNA	HybridCount
211022_SW253_TR1_slide06_GFPmid_05	Cell_137	1	67.2138	25.3986	8.18194	3.49205	5.69192	SW253_TR1_211019	SW253	mad1_gs_gold	mad1endog	leu1_but2WT-LEU2-lacO-trz2WT_his7WT-GFPlacINLS	3DNuc	0	Nascent	SpotCount
211022_SW253_TR1_slide06_GFPmid_05	Cell_137	1	67.2138	25.3986	8.18194	3.49205	5.69192	SW253_TR1_211019	SW253	mad1_gs_gold	mad1endog	leu1_but2WT-LEU2-lacO-trz2WT_his7WT-GFPlacINLS	3DNuc	0	MatureNuclear	SpotCount
211022_SW253_TR1_slide06_GFPmid_05	Cell_137	1	67.2138	25.3986	8.18194	3.49205	5.69192	SW253_TR1_211019	SW253	mad1_gs_gold	mad1endog	leu1_but2WT-LEU2-lacO-trz2WT_his7WT-GFPlacINLS	3DNuc	2	Cytoplasm	SpotCount
211022_SW253_TR1_slide06_GFPmid_05	Cell_137	1	67.2138	25.3986	8.18194	3.49205	5.69192	SW253_TR1_211019	SW253	mad1_gs_gold	mad1endog	leu1_but2WT-LEU2-lacO-trz2WT_his7WT-GFPlacINLS	3DNuc	0	Nascent	IntensityCount
211022_SW253_TR1_slide06_GFPmid_05	Cell_137	1	67.2138	25.3986	8.18194	3.49205	5.69192	SW253_TR1_211019	SW253	mad1_gs_gold	mad1endog	leu1_but2WT-LEU2-lacO-trz2WT_his7WT-GFPlacINLS	3DNuc	0	MatureNuclear	IntensityCount
211022_SW253_TR1_slide06_GFPmid_05	Cell_137	1	67.2138	25.3986	8.18194	3.49205	5.69192	SW253_TR1_211019	SW253	mad1_gs_gold	mad1endog	leu1_but2WT-LEU2-lacO-trz2WT_his7WT-GFPlacINLS	3DNuc	2.29837	Cytoplasm	IntensityCount
211022_SW253_TR1_slide06_GFPmid_05	Cell_137	1	67.2138	25.3986	8.18194	3.49205	5.69192	SW253_TR1_211019	SW253	mad1_gs_gold	mad1endog	leu1_but2WT-LEU2-lacO-trz2WT_his7WT-GFPlacINLS	3DNuc	0	Nascent	HybridCount
211022_SW253_TR1_slide06_GFPmid_05	Cell_137	1	67.2138	25.3986	8.18194	3.49205	5.69192	SW253_TR1_211019	SW253	mad1_gs_gold	mad1endog	leu1_but2WT-LEU2-lacO-trz2WT_his7WT-GFPlacINLS	3DNuc	0	MatureNuclear	HybridCount
211022_SW253_TR1_slide06_GFPmid_05	Cell_137	1	67.2138	25.3986	8.18194	3.49205	5.69192	SW253_TR1_211019	SW253	mad1_gs_gold	mad1endog	leu1_but2WT-LEU2-lacO-trz2WT_his7WT-GFPlacINLS	3DNuc	2	Cytoplasm	HybridCount
211022_SW253_TR1_slide06_GFPmid_05	Cell_137	1	67.2138	25.3986	8.18194	3.49205	5.69192	SW253_TR1_211019	SW253	mad1_gs_gold	mad1endog	leu1_but2WT-LEU2-lacO-trz2WT_his7WT-GFPlacINLS	3DNuc	2	WholeCell	SpotCount
211022_SW253_TR1_slide06_GFPmid_05	Cell_137	1	67.2138	25.3986	8.18194	3.49205	5.69192	SW253_TR1_211019	SW253	mad1_gs_gold	mad1endog	leu1_but2WT-LEU2-lacO-trz2WT_his7WT-GFPlacINLS	3DNuc	2.29837	WholeCell	IntensityCount
211022_SW253_TR1_slide06_GFPmid_05	Cell_137	1	67.2138	25.3986	8.18194	3.49205	5.69192	SW253_TR1_211019	SW253	mad1_gs_gold	mad1endog	leu1_but2WT-LEU2-lacO-trz2WT_his7WT-GFPlacINLS	3DNuc	2	WholeCell	HybridCount
211022_SW253_TR1_slide06_GFPmid_05	Cell_137	1	67.2138	25.3986	8.18194	3.49205	5.69192	SW253_TR1_211019	SW253	mad1_gs_gold	mad1endog	leu1_but2WT-LEU2-lacO-trz2WT_his7WT-GFPlacINLS	3DNuc	0	NuclearAllRNA	SpotCount
211022_SW253_TR1_slide06_GFPmid_05	Cell_137	1	67.2138	25.3986	8.18194	3.49205	5.69192	SW253_TR1_211019	SW253	mad1_gs_gold	mad1endog	leu1_but2WT-LEU2-lacO-trz2WT_his7WT-GFPlacINLS	3DNuc	0	NuclearAllRNA	IntensityCount
211022_SW253_TR1_slide06_GFPmid_05	Cell_137	1	67.2138	25.3986	8.18194	3.49205	5.69192	SW253_TR1_211019	SW253	mad1_gs_gold	mad1endog	leu1_but2WT-LEU2-lacO-trz2WT_his7WT-GFPlacINLS	3DNuc	0	NuclearAllRNA	HybridCount
211022_SW253_TR1_slide06_GFPmid_05	Cell_18	1	88.6876	30.7052	10.0709	3.56552	4.96043	SW253_TR1_211019	SW253	mad1_gs_gold	mad1endog	leu1_but2WT-LEU2-lacO-trz2WT_his7WT-GFPlacINLS	3DNuc	1	Nascent	SpotCount
211022_SW253_TR1_slide06_GFPmid_05	Cell_18	1	88.6876	30.7052	10.0709	3.56552	4.96043	SW253_TR1_211019	SW253	mad1_gs_gold	mad1endog	leu1_but2WT-LEU2-lacO-trz2WT_his7WT-GFPlacINLS	3DNuc	1	MatureNuclear	SpotCount
211022_SW253_TR1_slide06_GFPmid_05	Cell_18	1	88.6876	30.7052	10.0709	3.56552	4.96043	SW253_TR1_211019	SW253	mad1_gs_gold	mad1endog	leu1_but2WT-LEU2-lacO-trz2WT_his7WT-GFPlacINLS	3DNuc	4	Cytoplasm	SpotCount
211022_SW253_TR1_slide06_GFPmid_05	Cell_18	1	88.6876	30.7052	10.0709	3.56552	4.96043	SW253_TR1_211019	SW253	mad1_gs_gold	mad1endog	leu1_but2WT-LEU2-lacO-trz2WT_his7WT-GFPlacINLS	3DNuc	1.03561	Nascent	IntensityCount
211022_SW253_TR1_slide06_GFPmid_05	Cell_18	1	88.6876	30.7052	10.0709	3.56552	4.96043	SW253_TR1_211019	SW253	mad1_gs_gold	mad1endog	leu1_but2WT-LEU2-lacO-trz2WT_his7WT-GFPlacINLS	3DNuc	0.77932	MatureNuclear	IntensityCount
211022_SW253_TR1_slide06_GFPmid_05	Cell_18	1	88.6876	30.7052	10.0709	3.56552	4.96043	SW253_TR1_211019	SW253	mad1_gs_gold	mad1endog	leu1_but2WT-LEU2-lacO-trz2WT_his7WT-GFPlacINLS	3DNuc	3.01562	Cytoplasm	IntensityCount
211022_SW253_TR1_slide06_GFPmid_05	Cell_18	1	88.6876	30.7052	10.0709	3.56552	4.96043	SW253_TR1_211019	SW253	mad1_gs_gold	mad1endog	leu1_but2WT-LEU2-lacO-trz2WT_his7WT-GFPlacINLS	3DNuc	1	Nascent	HybridCount
211022_SW253_TR1_slide06_GFPmid_05	Cell_18	1	88.6876	30.7052	10.0709	3.56552	4.96043	SW253_TR1_211019	SW253	mad1_gs_gold	mad1endog	leu1_but2WT-LEU2-lacO-trz2WT_his7WT-GFPlacINLS	3DNuc	1	MatureNuclear	HybridCount
211022_SW253_TR1_slide06_GFPmid_05	Cell_18	1	88.6876	30.7052	10.0709	3.56552	4.96043	SW253_TR1_211019	SW253	mad1_gs_gold	mad1endog	leu1_but2WT-LEU2-lacO-trz2WT_his7WT-GFPlacINLS	3DNuc	4	Cytoplasm	HybridCount
211022_SW253_TR1_slide06_GFPmid_05	Cell_18	1	88.6876	30.7052	10.0709	3.56552	4.96043	SW253_TR1_211019	SW253	mad1_gs_gold	mad1endog	leu1_but2WT-LEU2-lacO-trz2WT_his7WT-GFPlacINLS	3DNuc	6	WholeCell	SpotCount
211022_SW253_TR1_slide06_GFPmid_05	Cell_18	1	88.6876	30.7052	10.0709	3.56552	4.96043	SW253_TR1_211019	SW253	mad1_gs_gold	mad1endog	leu1_but2WT-LEU2-lacO-trz2WT_his7WT-GFPlacINLS	3DNuc	4.83054	WholeCell	IntensityCount
211022_SW253_TR1_slide06_GFPmid_05	Cell_18	1	88.6876	30.7052	10.0709	3.56552	4.96043	SW253_TR1_211019	SW253	mad1_gs_gold	mad1endog	leu1_but2WT-LEU2-lacO-trz2WT_his7WT-GFPlacINLS	3DNuc	6	WholeCell	HybridCount
211022_SW253_TR1_slide06_GFPmid_05	Cell_18	1	88.6876	30.7052	10.0709	3.56552	4.96043	SW253_TR1_211019	SW253	mad1_gs_gold	mad1endog	leu1_but2WT-LEU2-lacO-trz2WT_his7WT-GFPlacINLS	3DNuc	2	NuclearAllRNA	SpotCount
211022_SW253_TR1_slide06_GFPmid_05	Cell_18	1	88.6876	30.7052	10.0709	3.56552	4.96043	SW253_TR1_211019	SW253	mad1_gs_gold	mad1endog	leu1_but2WT-LEU2-lacO-trz2WT_his7WT-GFPlacINLS	3DNuc	1.81493	NuclearAllRNA	IntensityCount
211022_SW253_TR1_slide06_GFPmid_05	Cell_18	1	88.6876	30.7052	10.0709	3.56552	4.96043	SW253_TR1_211019	SW253	mad1_gs_gold	mad1endog	leu1_but2WT-LEU2-lacO-trz2WT_his7WT-GFPlacINLS	3DNuc	2	NuclearAllRNA	HybridCount
211022_SW253_TR1_slide06_GFPmid_05	Cell_19	1	58.6459	24.2388	8.82147	3.09614	4.41301	SW253_TR1_211019	SW253	mad1_gs_gold	mad1endog	leu1_but2WT-LEU2-lacO-trz2WT_his7WT-GFPlacINLS	3DNuc	1	Nascent	SpotCount
211022_SW253_TR1_slide06_GFPmid_05	Cell_19	1	58.6459	24.2388	8.82147	3.09614	4.41301	SW253_TR1_211019	SW253	mad1_gs_gold	mad1endog	leu1_but2WT-LEU2-lacO-trz2WT_his7WT-GFPlacINLS	3DNuc	0	MatureNuclear	SpotCount
211022_SW253_TR1_slide06_GFPmid_05	Cell_19	1	58.6459	24.2388	8.82147	3.09614	4.41301	SW253_TR1_211019	SW253	mad1_gs_gold	mad1endog	leu1_but2WT-LEU2-lacO-trz2WT_his7WT-GFPlacINLS	3DNuc	2	Cytoplasm	SpotCount
211022_SW253_TR1_slide06_GFPmid_05	Cell_19	1	58.6459	24.2388	8.82147	3.09614	4.41301	SW253_TR1_211019	SW253	mad1_gs_gold	mad1endog	leu1_but2WT-LEU2-lacO-trz2WT_his7WT-GFPlacINLS	3DNuc	0.924624	Nascent	IntensityCount
211022_SW253_TR1_slide06_GFPmid_05	Cell_19	1	58.6459	24.2388	8.82147	3.09614	4.41301	SW253_TR1_211019	SW253	mad1_gs_gold	mad1endog	leu1_but2WT-LEU2-lacO-trz2WT_his7WT-GFPlacINLS	3DNuc	0	MatureNuclear	IntensityCount
211022_SW253_TR1_slide06_GFPmid_05	Cell_19	1	58.6459	24.2388	8.82147	3.09614	4.41301	SW253_TR1_211019	SW253	mad1_gs_gold	mad1endog	leu1_but2WT-LEU2-lacO-trz2WT_his7WT-GFPlacINLS	3DNuc	1.40306	Cytoplasm	IntensityCount
211022_SW253_TR1_slide06_GFPmid_05	Cell_19	1	58.6459	24.2388	8.82147	3.09614	4.41301	SW253_TR1_211019	SW253	mad1_gs_gold	mad1endog	leu1_but2WT-LEU2-lacO-trz2WT_his7WT-GFPlacINLS	3DNuc	1	Nascent	HybridCount
211022_SW253_TR1_slide06_GFPmid_05	Cell_19	1	58.6459	24.2388	8.82147	3.09614	4.41301	SW253_TR1_211019	SW253	mad1_gs_gold	mad1endog	leu1_but2WT-LEU2-lacO-trz2WT_his7WT-GFPlacINLS	3DNuc	0	MatureNuclear	HybridCount
211022_SW253_TR1_slide06_GFPmid_05	Cell_19	1	58.6459	24.2388	8.82147	3.09614	4.41301	SW253_TR1_211019	SW253	mad1_gs_gold	mad1endog	leu1_but2WT-LEU2-lacO-trz2WT_his7WT-GFPlacINLS	3DNuc	2	Cytoplasm	HybridCount
211022_SW253_TR1_slide06_GFPmid_05	Cell_19	1	58.6459	24.2388	8.82147	3.09614	4.41301	SW253_TR1_211019	SW253	mad1_gs_gold	mad1endog	leu1_but2WT-LEU2-lacO-trz2WT_his7WT-GFPlacINLS	3DNuc	3	WholeCell	SpotCount
211022_SW253_TR1_slide06_GFPmid_05	Cell_19	1	58.6459	24.2388	8.82147	3.09614	4.41301	SW253_TR1_211019	SW253	mad1_gs_gold	mad1endog	leu1_but2WT-LEU2-lacO-trz2WT_his7WT-GFPlacINLS	3DNuc	2.32768	WholeCell	IntensityCount
211022_SW253_TR1_slide06_GFPmid_05	Cell_19	1	58.6459	24.2388	8.82147	3.09614	4.41301	SW253_TR1_211019	SW253	mad1_gs_gold	mad1endog	leu1_but2WT-LEU2-lacO-trz2WT_his7WT-GFPlacINLS	3DNuc	3	WholeCell	HybridCount
211022_SW253_TR1_slide06_GFPmid_05	Cell_19	1	58.6459	24.2388	8.82147	3.09614	4.41301	SW253_TR1_211019	SW253	mad1_gs_gold	mad1endog	leu1_but2WT-LEU2-lacO-trz2WT_his7WT-GFPlacINLS	3DNuc	1	NuclearAllRNA	SpotCount
211022_SW253_TR1_slide06_GFPmid_05	Cell_19	1	58.6459	24.2388	8.82147	3.09614	4.41301	SW253_TR1_211019	SW253	mad1_gs_gold	mad1endog	leu1_but2WT-LEU2-lacO-trz2WT_his7WT-GFPlacINLS	3DNuc	0.924624	NuclearAllRNA	IntensityCount
211022_SW253_TR1_slide06_GFPmid_05	Cell_19	1	58.6459	24.2388	8.82147	3.09614	4.41301	SW253_TR1_211019	SW253	mad1_gs_gold	mad1endog	leu1_but2WT-LEU2-lacO-trz2WT_his7WT-GFPlacINLS	3DNuc	1	NuclearAllRNA	HybridCount
211022_SW253_TR1_slide06_GFPmid_05	Cell_21	1	49.8704	19.2681	6.96797	3.28844	5.25914	SW253_TR1_211019	SW253	mad1_gs_gold	mad1endog	leu1_but2WT-LEU2-lacO-trz2WT_his7WT-GFPlacINLS	3DNuc	0	Nascent	SpotCount
211022_SW253_TR1_slide06_GFPmid_05	Cell_21	1	49.8704	19.2681	6.96797	3.28844	5.25914	SW253_TR1_211019	SW253	mad1_gs_gold	mad1endog	leu1_but2WT-LEU2-lacO-trz2WT_his7WT-GFPlacINLS	3DNuc	0	MatureNuclear	SpotCount
211022_SW253_TR1_slide06_GFPmid_05	Cell_21	1	49.8704	19.2681	6.96797	3.28844	5.25914	SW253_TR1_211019	SW253	mad1_gs_gold	mad1endog	leu1_but2WT-LEU2-lacO-trz2WT_his7WT-GFPlacINLS	3DNuc	1	Cytoplasm	SpotCount
211022_SW253_TR1_slide06_GFPmid_05	Cell_21	1	49.8704	19.2681	6.96797	3.28844	5.25914	SW253_TR1_211019	SW253	mad1_gs_gold	mad1endog	leu1_but2WT-LEU2-lacO-trz2WT_his7WT-GFPlacINLS	3DNuc	0	Nascent	IntensityCount
211022_SW253_TR1_slide06_GFPmid_05	Cell_21	1	49.8704	19.2681	6.96797	3.28844	5.25914	SW253_TR1_211019	SW253	mad1_gs_gold	mad1endog	leu1_but2WT-LEU2-lacO-trz2WT_his7WT-GFPlacINLS	3DNuc	0	MatureNuclear	IntensityCount
211022_SW253_TR1_slide06_GFPmid_05	Cell_21	1	49.8704	19.2681	6.96797	3.28844	5.25914	SW253_TR1_211019	SW253	mad1_gs_gold	mad1endog	leu1_but2WT-LEU2-lacO-trz2WT_his7WT-GFPlacINLS	3DNuc	0.762593	Cytoplasm	IntensityCount
211022_SW253_TR1_slide06_GFPmid_05	Cell_21	1	49.8704	19.2681	6.96797	3.28844	5.25914	SW253_TR1_211019	SW253	mad1_gs_gold	mad1endog	leu1_but2WT-LEU2-lacO-trz2WT_his7WT-GFPlacINLS	3DNuc	0	Nascent	HybridCount
211022_SW253_TR1_slide06_GFPmid_05	Cell_21	1	49.8704	19.2681	6.96797	3.28844	5.25914	SW253_TR1_211019	SW253	mad1_gs_gold	mad1endog	leu1_but2WT-LEU2-lacO-trz2WT_his7WT-GFPlacINLS	3DNuc	0	MatureNuclear	HybridCount
211022_SW253_TR1_slide06_GFPmid_05	Cell_21	1	49.8704	19.2681	6.96797	3.28844	5.25914	SW253_TR1_211019	SW253	mad1_gs_gold	mad1endog	leu1_but2WT-LEU2-lacO-trz2WT_his7WT-GFPlacINLS	3DNuc	1	Cytoplasm	HybridCount
211022_SW253_TR1_slide06_GFPmid_05	Cell_21	1	49.8704	19.2681	6.96797	3.28844	5.25914	SW253_TR1_211019	SW253	mad1_gs_gold	mad1endog	leu1_but2WT-LEU2-lacO-trz2WT_his7WT-GFPlacINLS	3DNuc	1	WholeCell	SpotCount
211022_SW253_TR1_slide06_GFPmid_05	Cell_21	1	49.8704	19.2681	6.96797	3.28844	5.25914	SW253_TR1_211019	SW253	mad1_gs_gold	mad1endog	leu1_but2WT-LEU2-lacO-trz2WT_his7WT-GFPlacINLS	3DNuc	0.762593	WholeCell	IntensityCount
211022_SW253_TR1_slide06_GFPmid_05	Cell_21	1	49.8704	19.2681	6.96797	3.28844	5.25914	SW253_TR1_211019	SW253	mad1_gs_gold	mad1endog	leu1_but2WT-LEU2-lacO-trz2WT_his7WT-GFPlacINLS	3DNuc	1	WholeCell	HybridCount
211022_SW253_TR1_slide06_GFPmid_05	Cell_21	1	49.8704	19.2681	6.96797	3.28844	5.25914	SW253_TR1_211019	SW253	mad1_gs_gold	mad1endog	leu1_but2WT-LEU2-lacO-trz2WT_his7WT-GFPlacINLS	3DNuc	0	NuclearAllRNA	SpotCount
211022_SW253_TR1_slide06_GFPmid_05	Cell_21	1	49.8704	19.2681	6.96797	3.28844	5.25914	SW253_TR1_211019	SW253	mad1_gs_gold	mad1endog	leu1_but2WT-LEU2-lacO-trz2WT_his7WT-GFPlacINLS	3DNuc	0	NuclearAllRNA	IntensityCount
211022_SW253_TR1_slide06_GFPmid_05	Cell_21	1	49.8704	19.2681	6.96797	3.28844	5.25914	SW253_TR1_211019	SW253	mad1_gs_gold	mad1endog	leu1_but2WT-LEU2-lacO-trz2WT_his7WT-GFPlacINLS	3DNuc	0	NuclearAllRNA	HybridCount
211022_SW253_TR1_slide06_GFPmid_05	Cell_24	1	68.4074	26.7633	9.38357	3.23864	5.36575	SW253_TR1_211019	SW253	mad1_gs_gold	mad1endog	leu1_but2WT-LEU2-lacO-trz2WT_his7WT-GFPlacINLS	3DNuc	0	Nascent	SpotCount
211022_SW253_TR1_slide06_GFPmid_05	Cell_24	1	68.4074	26.7633	9.38357	3.23864	5.36575	SW253_TR1_211019	SW253	mad1_gs_gold	mad1endog	leu1_but2WT-LEU2-lacO-trz2WT_his7WT-GFPlacINLS	3DNuc	0	MatureNuclear	SpotCount
211022_SW253_TR1_slide06_GFPmid_05	Cell_24	1	68.4074	26.7633	9.38357	3.23864	5.36575	SW253_TR1_211019	SW253	mad1_gs_gold	mad1endog	leu1_but2WT-LEU2-lacO-trz2WT_his7WT-GFPlacINLS	3DNuc	1	Cytoplasm	SpotCount
211022_SW253_TR1_slide06_GFPmid_05	Cell_24	1	68.4074	26.7633	9.38357	3.23864	5.36575	SW253_TR1_211019	SW253	mad1_gs_gold	mad1endog	leu1_but2WT-LEU2-lacO-trz2WT_his7WT-GFPlacINLS	3DNuc	0	Nascent	IntensityCount
211022_SW253_TR1_slide06_GFPmid_05	Cell_24	1	68.4074	26.7633	9.38357	3.23864	5.36575	SW253_TR1_211019	SW253	mad1_gs_gold	mad1endog	leu1_but2WT-LEU2-lacO-trz2WT_his7WT-GFPlacINLS	3DNuc	0	MatureNuclear	IntensityCount
211022_SW253_TR1_slide06_GFPmid_05	Cell_24	1	68.4074	26.7633	9.38357	3.23864	5.36575	SW253_TR1_211019	SW253	mad1_gs_gold	mad1endog	leu1_but2WT-LEU2-lacO-trz2WT_his7WT-GFPlacINLS	3DNuc	1.18911	Cytoplasm	IntensityCount
211022_SW253_TR1_slide06_GFPmid_05	Cell_24	1	68.4074	26.7633	9.38357	3.23864	5.36575	SW253_TR1_211019	SW253	mad1_gs_gold	mad1endog	leu1_but2WT-LEU2-lacO-trz2WT_his7WT-GFPlacINLS	3DNuc	0	Nascent	HybridCount
211022_SW253_TR1_slide06_GFPmid_05	Cell_24	1	68.4074	26.7633	9.38357	3.23864	5.36575	SW253_TR1_211019	SW253	mad1_gs_gold	mad1endog	leu1_but2WT-LEU2-lacO-trz2WT_his7WT-GFPlacINLS	3DNuc	0	MatureNuclear	HybridCount
211022_SW253_TR1_slide06_GFPmid_05	Cell_24	1	68.4074	26.7633	9.38357	3.23864	5.36575	SW253_TR1_211019	SW253	mad1_gs_gold	mad1endog	leu1_but2WT-LEU2-lacO-trz2WT_his7WT-GFPlacINLS	3DNuc	1	Cytoplasm	HybridCount
211022_SW253_TR1_slide06_GFPmid_05	Cell_24	1	68.4074	26.7633	9.38357	3.23864	5.36575	SW253_TR1_211019	SW253	mad1_gs_gold	mad1endog	leu1_but2WT-LEU2-lacO-trz2WT_his7WT-GFPlacINLS	3DNuc	1	WholeCell	SpotCount
211022_SW253_TR1_slide06_GFPmid_05	Cell_24	1	68.4074	26.7633	9.38357	3.23864	5.36575	SW253_TR1_211019	SW253	mad1_gs_gold	mad1endog	leu1_but2WT-LEU2-lacO-trz2WT_his7WT-GFPlacINLS	3DNuc	1.18911	WholeCell	IntensityCount
211022_SW253_TR1_slide06_GFPmid_05	Cell_24	1	68.4074	26.7633	9.38357	3.23864	5.36575	SW253_TR1_211019	SW253	mad1_gs_gold	mad1endog	leu1_but2WT-LEU2-lacO-trz2WT_his7WT-GFPlacINLS	3DNuc	1	WholeCell	HybridCount
211022_SW253_TR1_slide06_GFPmid_05	Cell_24	1	68.4074	26.7633	9.38357	3.23864	5.36575	SW253_TR1_211019	SW253	mad1_gs_gold	mad1endog	leu1_but2WT-LEU2-lacO-trz2WT_his7WT-GFPlacINLS	3DNuc	0	NuclearAllRNA	SpotCount
211022_SW253_TR1_slide06_GFPmid_05	Cell_24	1	68.4074	26.7633	9.38357	3.23864	5.36575	SW253_TR1_211019	SW253	mad1_gs_gold	mad1endog	leu1_but2WT-LEU2-lacO-trz2WT_his7WT-GFPlacINLS	3DNuc	0	NuclearAllRNA	IntensityCount
211022_SW253_TR1_slide06_GFPmid_05	Cell_24	1	68.4074	26.7633	9.38357	3.23864	5.36575	SW253_TR1_211019	SW253	mad1_gs_gold	mad1endog	leu1_but2WT-LEU2-lacO-trz2WT_his7WT-GFPlacINLS	3DNuc	0	NuclearAllRNA	HybridCount
211022_SW253_TR1_slide06_GFPmid_05	Cell_27	1	68.2696	24.8536	8.56769	3.42099	5.00099	SW253_TR1_211019	SW253	mad1_gs_gold	mad1endog	leu1_but2WT-LEU2-lacO-trz2WT_his7WT-GFPlacINLS	3DNuc	0	Nascent	SpotCount
211022_SW253_TR1_slide06_GFPmid_05	Cell_27	1	68.2696	24.8536	8.56769	3.42099	5.00099	SW253_TR1_211019	SW253	mad1_gs_gold	mad1endog	leu1_but2WT-LEU2-lacO-trz2WT_his7WT-GFPlacINLS	3DNuc	0	MatureNuclear	SpotCount
211022_SW253_TR1_slide06_GFPmid_05	Cell_27	1	68.2696	24.8536	8.56769	3.42099	5.00099	SW253_TR1_211019	SW253	mad1_gs_gold	mad1endog	leu1_but2WT-LEU2-lacO-trz2WT_his7WT-GFPlacINLS	3DNuc	2	Cytoplasm	SpotCount
211022_SW253_TR1_slide06_GFPmid_05	Cell_27	1	68.2696	24.8536	8.56769	3.42099	5.00099	SW253_TR1_211019	SW253	mad1_gs_gold	mad1endog	leu1_but2WT-LEU2-lacO-trz2WT_his7WT-GFPlacINLS	3DNuc	0	Nascent	IntensityCount
211022_SW253_TR1_slide06_GFPmid_05	Cell_27	1	68.2696	24.8536	8.56769	3.42099	5.00099	SW253_TR1_211019	SW253	mad1_gs_gold	mad1endog	leu1_but2WT-LEU2-lacO-trz2WT_his7WT-GFPlacINLS	3DNuc	0	MatureNuclear	IntensityCount
211022_SW253_TR1_slide06_GFPmid_05	Cell_27	1	68.2696	24.8536	8.56769	3.42099	5.00099	SW253_TR1_211019	SW253	mad1_gs_gold	mad1endog	leu1_but2WT-LEU2-lacO-trz2WT_his7WT-GFPlacINLS	3DNuc	1.27733	Cytoplasm	IntensityCount
211022_SW253_TR1_slide06_GFPmid_05	Cell_27	1	68.2696	24.8536	8.56769	3.42099	5.00099	SW253_TR1_211019	SW253	mad1_gs_gold	mad1endog	leu1_but2WT-LEU2-lacO-trz2WT_his7WT-GFPlacINLS	3DNuc	0	Nascent	HybridCount
211022_SW253_TR1_slide06_GFPmid_05	Cell_27	1	68.2696	24.8536	8.56769	3.42099	5.00099	SW253_TR1_211019	SW253	mad1_gs_gold	mad1endog	leu1_but2WT-LEU2-lacO-trz2WT_his7WT-GFPlacINLS	3DNuc	0	MatureNuclear	HybridCount
211022_SW253_TR1_slide06_GFPmid_05	Cell_27	1	68.2696	24.8536	8.56769	3.42099	5.00099	SW253_TR1_211019	SW253	mad1_gs_gold	mad1endog	leu1_but2WT-LEU2-lacO-trz2WT_his7WT-GFPlacINLS	3DNuc	2	Cytoplasm	HybridCount
211022_SW253_TR1_slide06_GFPmid_05	Cell_27	1	68.2696	24.8536	8.56769	3.42099	5.00099	SW253_TR1_211019	SW253	mad1_gs_gold	mad1endog	leu1_but2WT-LEU2-lacO-trz2WT_his7WT-GFPlacINLS	3DNuc	2	WholeCell	SpotCount
211022_SW253_TR1_slide06_GFPmid_05	Cell_27	1	68.2696	24.8536	8.56769	3.42099	5.00099	SW253_TR1_211019	SW253	mad1_gs_gold	mad1endog	leu1_but2WT-LEU2-lacO-trz2WT_his7WT-GFPlacINLS	3DNuc	1.27733	WholeCell	IntensityCount
211022_SW253_TR1_slide06_GFPmid_05	Cell_27	1	68.2696	24.8536	8.56769	3.42099	5.00099	SW253_TR1_211019	SW253	mad1_gs_gold	mad1endog	leu1_but2WT-LEU2-lacO-trz2WT_his7WT-GFPlacINLS	3DNuc	2	WholeCell	HybridCount
211022_SW253_TR1_slide06_GFPmid_05	Cell_27	1	68.2696	24.8536	8.56769	3.42099	5.00099	SW253_TR1_211019	SW253	mad1_gs_gold	mad1endog	leu1_but2WT-LEU2-lacO-trz2WT_his7WT-GFPlacINLS	3DNuc	0	NuclearAllRNA	SpotCount
211022_SW253_TR1_slide06_GFPmid_05	Cell_27	1	68.2696	24.8536	8.56769	3.42099	5.00099	SW253_TR1_211019	SW253	mad1_gs_gold	mad1endog	leu1_but2WT-LEU2-lacO-trz2WT_his7WT-GFPlacINLS	3DNuc	0	NuclearAllRNA	IntensityCount
211022_SW253_TR1_slide06_GFPmid_05	Cell_27	1	68.2696	24.8536	8.56769	3.42099	5.00099	SW253_TR1_211019	SW253	mad1_gs_gold	mad1endog	leu1_but2WT-LEU2-lacO-trz2WT_his7WT-GFPlacINLS	3DNuc	0	NuclearAllRNA	HybridCount
211022_SW253_TR1_slide06_GFPmid_05	Cell_28	1	59.8104	23.1129	8.41725	3.22019	5.47645	SW253_TR1_211019	SW253	mad1_gs_gold	mad1endog	leu1_but2WT-LEU2-lacO-trz2WT_his7WT-GFPlacINLS	3DNuc	0	Nascent	SpotCount
211022_SW253_TR1_slide06_GFPmid_05	Cell_28	1	59.8104	23.1129	8.41725	3.22019	5.47645	SW253_TR1_211019	SW253	mad1_gs_gold	mad1endog	leu1_but2WT-LEU2-lacO-trz2WT_his7WT-GFPlacINLS	3DNuc	1	MatureNuclear	SpotCount
211022_SW253_TR1_slide06_GFPmid_05	Cell_28	1	59.8104	23.1129	8.41725	3.22019	5.47645	SW253_TR1_211019	SW253	mad1_gs_gold	mad1endog	leu1_but2WT-LEU2-lacO-trz2WT_his7WT-GFPlacINLS	3DNuc	1	Cytoplasm	SpotCount
211022_SW253_TR1_slide06_GFPmid_05	Cell_28	1	59.8104	23.1129	8.41725	3.22019	5.47645	SW253_TR1_211019	SW253	mad1_gs_gold	mad1endog	leu1_but2WT-LEU2-lacO-trz2WT_his7WT-GFPlacINLS	3DNuc	0	Nascent	IntensityCount
211022_SW253_TR1_slide06_GFPmid_05	Cell_28	1	59.8104	23.1129	8.41725	3.22019	5.47645	SW253_TR1_211019	SW253	mad1_gs_gold	mad1endog	leu1_but2WT-LEU2-lacO-trz2WT_his7WT-GFPlacINLS	3DNuc	1.09585	MatureNuclear	IntensityCount
211022_SW253_TR1_slide06_GFPmid_05	Cell_28	1	59.8104	23.1129	8.41725	3.22019	5.47645	SW253_TR1_211019	SW253	mad1_gs_gold	mad1endog	leu1_but2WT-LEU2-lacO-trz2WT_his7WT-GFPlacINLS	3DNuc	1.05223	Cytoplasm	IntensityCount
211022_SW253_TR1_slide06_GFPmid_05	Cell_28	1	59.8104	23.1129	8.41725	3.22019	5.47645	SW253_TR1_211019	SW253	mad1_gs_gold	mad1endog	leu1_but2WT-LEU2-lacO-trz2WT_his7WT-GFPlacINLS	3DNuc	0	Nascent	HybridCount
211022_SW253_TR1_slide06_GFPmid_05	Cell_28	1	59.8104	23.1129	8.41725	3.22019	5.47645	SW253_TR1_211019	SW253	mad1_gs_gold	mad1endog	leu1_but2WT-LEU2-lacO-trz2WT_his7WT-GFPlacINLS	3DNuc	1	MatureNuclear	HybridCount
211022_SW253_TR1_slide06_GFPmid_05	Cell_28	1	59.8104	23.1129	8.41725	3.22019	5.47645	SW253_TR1_211019	SW253	mad1_gs_gold	mad1endog	leu1_but2WT-LEU2-lacO-trz2WT_his7WT-GFPlacINLS	3DNuc	1	Cytoplasm	HybridCount
211022_SW253_TR1_slide06_GFPmid_05	Cell_28	1	59.8104	23.1129	8.41725	3.22019	5.47645	SW253_TR1_211019	SW253	mad1_gs_gold	mad1endog	leu1_but2WT-LEU2-lacO-trz2WT_his7WT-GFPlacINLS	3DNuc	2	WholeCell	SpotCount
211022_SW253_TR1_slide06_GFPmid_05	Cell_28	1	59.8104	23.1129	8.41725	3.22019	5.47645	SW253_TR1_211019	SW253	mad1_gs_gold	mad1endog	leu1_but2WT-LEU2-lacO-trz2WT_his7WT-GFPlacINLS	3DNuc	2.14807	WholeCell	IntensityCount
211022_SW253_TR1_slide06_GFPmid_05	Cell_28	1	59.8104	23.1129	8.41725	3.22019	5.47645	SW253_TR1_211019	SW253	mad1_gs_gold	mad1endog	leu1_but2WT-LEU2-lacO-trz2WT_his7WT-GFPlacINLS	3DNuc	2	WholeCell	HybridCount
211022_SW253_TR1_slide06_GFPmid_05	Cell_28	1	59.8104	23.1129	8.41725	3.22019	5.47645	SW253_TR1_211019	SW253	mad1_gs_gold	mad1endog	leu1_but2WT-LEU2-lacO-trz2WT_his7WT-GFPlacINLS	3DNuc	1	NuclearAllRNA	SpotCount
211022_SW253_TR1_slide06_GFPmid_05	Cell_28	1	59.8104	23.1129	8.41725	3.22019	5.47645	SW253_TR1_211019	SW253	mad1_gs_gold	mad1endog	leu1_but2WT-LEU2-lacO-trz2WT_his7WT-GFPlacINLS	3DNuc	1.09585	NuclearAllRNA	IntensityCount
211022_SW253_TR1_slide06_GFPmid_05	Cell_28	1	59.8104	23.1129	8.41725	3.22019	5.47645	SW253_TR1_211019	SW253	mad1_gs_gold	mad1endog	leu1_but2WT-LEU2-lacO-trz2WT_his7WT-GFPlacINLS	3DNuc	1	NuclearAllRNA	HybridCount
211022_SW253_TR1_slide06_GFPmid_05	Cell_29	1	42.6806	18.3576	6.64266	3.11382	4.9524	SW253_TR1_211019	SW253	mad1_gs_gold	mad1endog	leu1_but2WT-LEU2-lacO-trz2WT_his7WT-GFPlacINLS	3DNuc	0	Nascent	SpotCount
211022_SW253_TR1_slide06_GFPmid_05	Cell_29	1	42.6806	18.3576	6.64266	3.11382	4.9524	SW253_TR1_211019	SW253	mad1_gs_gold	mad1endog	leu1_but2WT-LEU2-lacO-trz2WT_his7WT-GFPlacINLS	3DNuc	0	MatureNuclear	SpotCount
211022_SW253_TR1_slide06_GFPmid_05	Cell_29	1	42.6806	18.3576	6.64266	3.11382	4.9524	SW253_TR1_211019	SW253	mad1_gs_gold	mad1endog	leu1_but2WT-LEU2-lacO-trz2WT_his7WT-GFPlacINLS	3DNuc	1	Cytoplasm	SpotCount
211022_SW253_TR1_slide06_GFPmid_05	Cell_29	1	42.6806	18.3576	6.64266	3.11382	4.9524	SW253_TR1_211019	SW253	mad1_gs_gold	mad1endog	leu1_but2WT-LEU2-lacO-trz2WT_his7WT-GFPlacINLS	3DNuc	0	Nascent	IntensityCount
211022_SW253_TR1_slide06_GFPmid_05	Cell_29	1	42.6806	18.3576	6.64266	3.11382	4.9524	SW253_TR1_211019	SW253	mad1_gs_gold	mad1endog	leu1_but2WT-LEU2-lacO-trz2WT_his7WT-GFPlacINLS	3DNuc	0	MatureNuclear	IntensityCount
211022_SW253_TR1_slide06_GFPmid_05	Cell_29	1	42.6806	18.3576	6.64266	3.11382	4.9524	SW253_TR1_211019	SW253	mad1_gs_gold	mad1endog	leu1_but2WT-LEU2-lacO-trz2WT_his7WT-GFPlacINLS	3DNuc	0.667323	Cytoplasm	IntensityCount
211022_SW253_TR1_slide06_GFPmid_05	Cell_29	1	42.6806	18.3576	6.64266	3.11382	4.9524	SW253_TR1_211019	SW253	mad1_gs_gold	mad1endog	leu1_but2WT-LEU2-lacO-trz2WT_his7WT-GFPlacINLS	3DNuc	0	Nascent	HybridCount
211022_SW253_TR1_slide06_GFPmid_05	Cell_29	1	42.6806	18.3576	6.64266	3.11382	4.9524	SW253_TR1_211019	SW253	mad1_gs_gold	mad1endog	leu1_but2WT-LEU2-lacO-trz2WT_his7WT-GFPlacINLS	3DNuc	0	MatureNuclear	HybridCount
211022_SW253_TR1_slide06_GFPmid_05	Cell_29	1	42.6806	18.3576	6.64266	3.11382	4.9524	SW253_TR1_211019	SW253	mad1_gs_gold	mad1endog	leu1_but2WT-LEU2-lacO-trz2WT_his7WT-GFPlacINLS	3DNuc	1	Cytoplasm	HybridCount
211022_SW253_TR1_slide06_GFPmid_05	Cell_29	1	42.6806	18.3576	6.64266	3.11382	4.9524	SW253_TR1_211019	SW253	mad1_gs_gold	mad1endog	leu1_but2WT-LEU2-lacO-trz2WT_his7WT-GFPlacINLS	3DNuc	1	WholeCell	SpotCount
211022_SW253_TR1_slide06_GFPmid_05	Cell_29	1	42.6806	18.3576	6.64266	3.11382	4.9524	SW253_TR1_211019	SW253	mad1_gs_gold	mad1endog	leu1_but2WT-LEU2-lacO-trz2WT_his7WT-GFPlacINLS	3DNuc	0.667323	WholeCell	IntensityCount
211022_SW253_TR1_slide06_GFPmid_05	Cell_29	1	42.6806	18.3576	6.64266	3.11382	4.9524	SW253_TR1_211019	SW253	mad1_gs_gold	mad1endog	leu1_but2WT-LEU2-lacO-trz2WT_his7WT-GFPlacINLS	3DNuc	1	WholeCell	HybridCount
211022_SW253_TR1_slide06_GFPmid_05	Cell_29	1	42.6806	18.3576	6.64266	3.11382	4.9524	SW253_TR1_211019	SW253	mad1_gs_gold	mad1endog	leu1_but2WT-LEU2-lacO-trz2WT_his7WT-GFPlacINLS	3DNuc	0	NuclearAllRNA	SpotCount
211022_SW253_TR1_slide06_GFPmid_05	Cell_29	1	42.6806	18.3576	6.64266	3.11382	4.9524	SW253_TR1_211019	SW253	mad1_gs_gold	mad1endog	leu1_but2WT-LEU2-lacO-trz2WT_his7WT-GFPlacINLS	3DNuc	0	NuclearAllRNA	IntensityCount
211022_SW253_TR1_slide06_GFPmid_05	Cell_29	1	42.6806	18.3576	6.64266	3.11382	4.9524	SW253_TR1_211019	SW253	mad1_gs_gold	mad1endog	leu1_but2WT-LEU2-lacO-trz2WT_his7WT-GFPlacINLS	3DNuc	0	NuclearAllRNA	HybridCount
211022_SW253_TR1_slide06_GFPmid_05	Cell_30	1	60.9009	21.9468	7.23551	3.58263	5.29083	SW253_TR1_211019	SW253	mad1_gs_gold	mad1endog	leu1_but2WT-LEU2-lacO-trz2WT_his7WT-GFPlacINLS	3DNuc	1	Nascent	SpotCount
211022_SW253_TR1_slide06_GFPmid_05	Cell_30	1	60.9009	21.9468	7.23551	3.58263	5.29083	SW253_TR1_211019	SW253	mad1_gs_gold	mad1endog	leu1_but2WT-LEU2-lacO-trz2WT_his7WT-GFPlacINLS	3DNuc	0	MatureNuclear	SpotCount
211022_SW253_TR1_slide06_GFPmid_05	Cell_30	1	60.9009	21.9468	7.23551	3.58263	5.29083	SW253_TR1_211019	SW253	mad1_gs_gold	mad1endog	leu1_but2WT-LEU2-lacO-trz2WT_his7WT-GFPlacINLS	3DNuc	1	Cytoplasm	SpotCount
211022_SW253_TR1_slide06_GFPmid_05	Cell_30	1	60.9009	21.9468	7.23551	3.58263	5.29083	SW253_TR1_211019	SW253	mad1_gs_gold	mad1endog	leu1_but2WT-LEU2-lacO-trz2WT_his7WT-GFPlacINLS	3DNuc	1.30217	Nascent	IntensityCount
211022_SW253_TR1_slide06_GFPmid_05	Cell_30	1	60.9009	21.9468	7.23551	3.58263	5.29083	SW253_TR1_211019	SW253	mad1_gs_gold	mad1endog	leu1_but2WT-LEU2-lacO-trz2WT_his7WT-GFPlacINLS	3DNuc	0	MatureNuclear	IntensityCount
211022_SW253_TR1_slide06_GFPmid_05	Cell_30	1	60.9009	21.9468	7.23551	3.58263	5.29083	SW253_TR1_211019	SW253	mad1_gs_gold	mad1endog	leu1_but2WT-LEU2-lacO-trz2WT_his7WT-GFPlacINLS	3DNuc	1.35099	Cytoplasm	IntensityCount
211022_SW253_TR1_slide06_GFPmid_05	Cell_30	1	60.9009	21.9468	7.23551	3.58263	5.29083	SW253_TR1_211019	SW253	mad1_gs_gold	mad1endog	leu1_but2WT-LEU2-lacO-trz2WT_his7WT-GFPlacINLS	3DNuc	1	Nascent	HybridCount
211022_SW253_TR1_slide06_GFPmid_05	Cell_30	1	60.9009	21.9468	7.23551	3.58263	5.29083	SW253_TR1_211019	SW253	mad1_gs_gold	mad1endog	leu1_but2WT-LEU2-lacO-trz2WT_his7WT-GFPlacINLS	3DNuc	0	MatureNuclear	HybridCount
211022_SW253_TR1_slide06_GFPmid_05	Cell_30	1	60.9009	21.9468	7.23551	3.58263	5.29083	SW253_TR1_211019	SW253	mad1_gs_gold	mad1endog	leu1_but2WT-LEU2-lacO-trz2WT_his7WT-GFPlacINLS	3DNuc	1	Cytoplasm	HybridCount
211022_SW253_TR1_slide06_GFPmid_05	Cell_30	1	60.9009	21.9468	7.23551	3.58263	5.29083	SW253_TR1_211019	SW253	mad1_gs_gold	mad1endog	leu1_but2WT-LEU2-lacO-trz2WT_his7WT-GFPlacINLS	3DNuc	2	WholeCell	SpotCount
211022_SW253_TR1_slide06_GFPmid_05	Cell_30	1	60.9009	21.9468	7.23551	3.58263	5.29083	SW253_TR1_211019	SW253	mad1_gs_gold	mad1endog	leu1_but2WT-LEU2-lacO-trz2WT_his7WT-GFPlacINLS	3DNuc	2.65316	WholeCell	IntensityCount
211022_SW253_TR1_slide06_GFPmid_05	Cell_30	1	60.9009	21.9468	7.23551	3.58263	5.29083	SW253_TR1_211019	SW253	mad1_gs_gold	mad1endog	leu1_but2WT-LEU2-lacO-trz2WT_his7WT-GFPlacINLS	3DNuc	2	WholeCell	HybridCount
211022_SW253_TR1_slide06_GFPmid_05	Cell_30	1	60.9009	21.9468	7.23551	3.58263	5.29083	SW253_TR1_211019	SW253	mad1_gs_gold	mad1endog	leu1_but2WT-LEU2-lacO-trz2WT_his7WT-GFPlacINLS	3DNuc	1	NuclearAllRNA	SpotCount
211022_SW253_TR1_slide06_GFPmid_05	Cell_30	1	60.9009	21.9468	7.23551	3.58263	5.29083	SW253_TR1_211019	SW253	mad1_gs_gold	mad1endog	leu1_but2WT-LEU2-lacO-trz2WT_his7WT-GFPlacINLS	3DNuc	1.30217	NuclearAllRNA	IntensityCount
211022_SW253_TR1_slide06_GFPmid_05	Cell_30	1	60.9009	21.9468	7.23551	3.58263	5.29083	SW253_TR1_211019	SW253	mad1_gs_gold	mad1endog	leu1_but2WT-LEU2-lacO-trz2WT_his7WT-GFPlacINLS	3DNuc	1	NuclearAllRNA	HybridCount
211022_SW253_TR1_slide06_GFPmid_05	Cell_32	1	63.1495	22.5509	7.23338	3.65625	5.40786	SW253_TR1_211019	SW253	mad1_gs_gold	mad1endog	leu1_but2WT-LEU2-lacO-trz2WT_his7WT-GFPlacINLS	3DNuc	1	Nascent	SpotCount
211022_SW253_TR1_slide06_GFPmid_05	Cell_32	1	63.1495	22.5509	7.23338	3.65625	5.40786	SW253_TR1_211019	SW253	mad1_gs_gold	mad1endog	leu1_but2WT-LEU2-lacO-trz2WT_his7WT-GFPlacINLS	3DNuc	0	MatureNuclear	SpotCount
211022_SW253_TR1_slide06_GFPmid_05	Cell_32	1	63.1495	22.5509	7.23338	3.65625	5.40786	SW253_TR1_211019	SW253	mad1_gs_gold	mad1endog	leu1_but2WT-LEU2-lacO-trz2WT_his7WT-GFPlacINLS	3DNuc	0	Cytoplasm	SpotCount
211022_SW253_TR1_slide06_GFPmid_05	Cell_32	1	63.1495	22.5509	7.23338	3.65625	5.40786	SW253_TR1_211019	SW253	mad1_gs_gold	mad1endog	leu1_but2WT-LEU2-lacO-trz2WT_his7WT-GFPlacINLS	3DNuc	0.798311	Nascent	IntensityCount
211022_SW253_TR1_slide06_GFPmid_05	Cell_32	1	63.1495	22.5509	7.23338	3.65625	5.40786	SW253_TR1_211019	SW253	mad1_gs_gold	mad1endog	leu1_but2WT-LEU2-lacO-trz2WT_his7WT-GFPlacINLS	3DNuc	0	MatureNuclear	IntensityCount
211022_SW253_TR1_slide06_GFPmid_05	Cell_32	1	63.1495	22.5509	7.23338	3.65625	5.40786	SW253_TR1_211019	SW253	mad1_gs_gold	mad1endog	leu1_but2WT-LEU2-lacO-trz2WT_his7WT-GFPlacINLS	3DNuc	0	Cytoplasm	IntensityCount
211022_SW253_TR1_slide06_GFPmid_05	Cell_32	1	63.1495	22.5509	7.23338	3.65625	5.40786	SW253_TR1_211019	SW253	mad1_gs_gold	mad1endog	leu1_but2WT-LEU2-lacO-trz2WT_his7WT-GFPlacINLS	3DNuc	1	Nascent	HybridCount
211022_SW253_TR1_slide06_GFPmid_05	Cell_32	1	63.1495	22.5509	7.23338	3.65625	5.40786	SW253_TR1_211019	SW253	mad1_gs_gold	mad1endog	leu1_but2WT-LEU2-lacO-trz2WT_his7WT-GFPlacINLS	3DNuc	0	MatureNuclear	HybridCount
211022_SW253_TR1_slide06_GFPmid_05	Cell_32	1	63.1495	22.5509	7.23338	3.65625	5.40786	SW253_TR1_211019	SW253	mad1_gs_gold	mad1endog	leu1_but2WT-LEU2-lacO-trz2WT_his7WT-GFPlacINLS	3DNuc	0	Cytoplasm	HybridCount
211022_SW253_TR1_slide06_GFPmid_05	Cell_32	1	63.1495	22.5509	7.23338	3.65625	5.40786	SW253_TR1_211019	SW253	mad1_gs_gold	mad1endog	leu1_but2WT-LEU2-lacO-trz2WT_his7WT-GFPlacINLS	3DNuc	1	WholeCell	SpotCount
211022_SW253_TR1_slide06_GFPmid_05	Cell_32	1	63.1495	22.5509	7.23338	3.65625	5.40786	SW253_TR1_211019	SW253	mad1_gs_gold	mad1endog	leu1_but2WT-LEU2-lacO-trz2WT_his7WT-GFPlacINLS	3DNuc	0.798311	WholeCell	IntensityCount
211022_SW253_TR1_slide06_GFPmid_05	Cell_32	1	63.1495	22.5509	7.23338	3.65625	5.40786	SW253_TR1_211019	SW253	mad1_gs_gold	mad1endog	leu1_but2WT-LEU2-lacO-trz2WT_his7WT-GFPlacINLS	3DNuc	1	WholeCell	HybridCount
211022_SW253_TR1_slide06_GFPmid_05	Cell_32	1	63.1495	22.5509	7.23338	3.65625	5.40786	SW253_TR1_211019	SW253	mad1_gs_gold	mad1endog	leu1_but2WT-LEU2-lacO-trz2WT_his7WT-GFPlacINLS	3DNuc	1	NuclearAllRNA	SpotCount
211022_SW253_TR1_slide06_GFPmid_05	Cell_32	1	63.1495	22.5509	7.23338	3.65625	5.40786	SW253_TR1_211019	SW253	mad1_gs_gold	mad1endog	leu1_but2WT-LEU2-lacO-trz2WT_his7WT-GFPlacINLS	3DNuc	0.798311	NuclearAllRNA	IntensityCount
211022_SW253_TR1_slide06_GFPmid_05	Cell_32	1	63.1495	22.5509	7.23338	3.65625	5.40786	SW253_TR1_211019	SW253	mad1_gs_gold	mad1endog	leu1_but2WT-LEU2-lacO-trz2WT_his7WT-GFPlacINLS	3DNuc	1	NuclearAllRNA	HybridCount
211022_SW253_TR1_slide06_GFPmid_05	Cell_35	1	57.784	22.1812	7.8	3.315	5.42969	SW253_TR1_211019	SW253	mad1_gs_gold	mad1endog	leu1_but2WT-LEU2-lacO-trz2WT_his7WT-GFPlacINLS	3DNuc	0	Nascent	SpotCount
211022_SW253_TR1_slide06_GFPmid_05	Cell_35	1	57.784	22.1812	7.8	3.315	5.42969	SW253_TR1_211019	SW253	mad1_gs_gold	mad1endog	leu1_but2WT-LEU2-lacO-trz2WT_his7WT-GFPlacINLS	3DNuc	1	MatureNuclear	SpotCount
211022_SW253_TR1_slide06_GFPmid_05	Cell_35	1	57.784	22.1812	7.8	3.315	5.42969	SW253_TR1_211019	SW253	mad1_gs_gold	mad1endog	leu1_but2WT-LEU2-lacO-trz2WT_his7WT-GFPlacINLS	3DNuc	2	Cytoplasm	SpotCount
211022_SW253_TR1_slide06_GFPmid_05	Cell_35	1	57.784	22.1812	7.8	3.315	5.42969	SW253_TR1_211019	SW253	mad1_gs_gold	mad1endog	leu1_but2WT-LEU2-lacO-trz2WT_his7WT-GFPlacINLS	3DNuc	0	Nascent	IntensityCount
211022_SW253_TR1_slide06_GFPmid_05	Cell_35	1	57.784	22.1812	7.8	3.315	5.42969	SW253_TR1_211019	SW253	mad1_gs_gold	mad1endog	leu1_but2WT-LEU2-lacO-trz2WT_his7WT-GFPlacINLS	3DNuc	1.4325	MatureNuclear	IntensityCount
211022_SW253_TR1_slide06_GFPmid_05	Cell_35	1	57.784	22.1812	7.8	3.315	5.42969	SW253_TR1_211019	SW253	mad1_gs_gold	mad1endog	leu1_but2WT-LEU2-lacO-trz2WT_his7WT-GFPlacINLS	3DNuc	2.29853	Cytoplasm	IntensityCount
211022_SW253_TR1_slide06_GFPmid_05	Cell_35	1	57.784	22.1812	7.8	3.315	5.42969	SW253_TR1_211019	SW253	mad1_gs_gold	mad1endog	leu1_but2WT-LEU2-lacO-trz2WT_his7WT-GFPlacINLS	3DNuc	0	Nascent	HybridCount
211022_SW253_TR1_slide06_GFPmid_05	Cell_35	1	57.784	22.1812	7.8	3.315	5.42969	SW253_TR1_211019	SW253	mad1_gs_gold	mad1endog	leu1_but2WT-LEU2-lacO-trz2WT_his7WT-GFPlacINLS	3DNuc	1	MatureNuclear	HybridCount
211022_SW253_TR1_slide06_GFPmid_05	Cell_35	1	57.784	22.1812	7.8	3.315	5.42969	SW253_TR1_211019	SW253	mad1_gs_gold	mad1endog	leu1_but2WT-LEU2-lacO-trz2WT_his7WT-GFPlacINLS	3DNuc	2	Cytoplasm	HybridCount
211022_SW253_TR1_slide06_GFPmid_05	Cell_35	1	57.784	22.1812	7.8	3.315	5.42969	SW253_TR1_211019	SW253	mad1_gs_gold	mad1endog	leu1_but2WT-LEU2-lacO-trz2WT_his7WT-GFPlacINLS	3DNuc	3	WholeCell	SpotCount
211022_SW253_TR1_slide06_GFPmid_05	Cell_35	1	57.784	22.1812	7.8	3.315	5.42969	SW253_TR1_211019	SW253	mad1_gs_gold	mad1endog	leu1_but2WT-LEU2-lacO-trz2WT_his7WT-GFPlacINLS	3DNuc	3.73103	WholeCell	IntensityCount
211022_SW253_TR1_slide06_GFPmid_05	Cell_35	1	57.784	22.1812	7.8	3.315	5.42969	SW253_TR1_211019	SW253	mad1_gs_gold	mad1endog	leu1_but2WT-LEU2-lacO-trz2WT_his7WT-GFPlacINLS	3DNuc	3	WholeCell	HybridCount
211022_SW253_TR1_slide06_GFPmid_05	Cell_35	1	57.784	22.1812	7.8	3.315	5.42969	SW253_TR1_211019	SW253	mad1_gs_gold	mad1endog	leu1_but2WT-LEU2-lacO-trz2WT_his7WT-GFPlacINLS	3DNuc	1	NuclearAllRNA	SpotCount
211022_SW253_TR1_slide06_GFPmid_05	Cell_35	1	57.784	22.1812	7.8	3.315	5.42969	SW253_TR1_211019	SW253	mad1_gs_gold	mad1endog	leu1_but2WT-LEU2-lacO-trz2WT_his7WT-GFPlacINLS	3DNuc	1.4325	NuclearAllRNA	IntensityCount
211022_SW253_TR1_slide06_GFPmid_05	Cell_35	1	57.784	22.1812	7.8	3.315	5.42969	SW253_TR1_211019	SW253	mad1_gs_gold	mad1endog	leu1_but2WT-LEU2-lacO-trz2WT_his7WT-GFPlacINLS	3DNuc	1	NuclearAllRNA	HybridCount
211022_SW253_TR1_slide06_GFPmid_05	Cell_36	1	77.4293	30.1242	10.6772	3.203	5.04141	SW253_TR1_211019	SW253	mad1_gs_gold	mad1endog	leu1_but2WT-LEU2-lacO-trz2WT_his7WT-GFPlacINLS	3DNuc	1	Nascent	SpotCount
211022_SW253_TR1_slide06_GFPmid_05	Cell_36	1	77.4293	30.1242	10.6772	3.203	5.04141	SW253_TR1_211019	SW253	mad1_gs_gold	mad1endog	leu1_but2WT-LEU2-lacO-trz2WT_his7WT-GFPlacINLS	3DNuc	0	MatureNuclear	SpotCount
211022_SW253_TR1_slide06_GFPmid_05	Cell_36	1	77.4293	30.1242	10.6772	3.203	5.04141	SW253_TR1_211019	SW253	mad1_gs_gold	mad1endog	leu1_but2WT-LEU2-lacO-trz2WT_his7WT-GFPlacINLS	3DNuc	1	Cytoplasm	SpotCount
211022_SW253_TR1_slide06_GFPmid_05	Cell_36	1	77.4293	30.1242	10.6772	3.203	5.04141	SW253_TR1_211019	SW253	mad1_gs_gold	mad1endog	leu1_but2WT-LEU2-lacO-trz2WT_his7WT-GFPlacINLS	3DNuc	0.813479	Nascent	IntensityCount
211022_SW253_TR1_slide06_GFPmid_05	Cell_36	1	77.4293	30.1242	10.6772	3.203	5.04141	SW253_TR1_211019	SW253	mad1_gs_gold	mad1endog	leu1_but2WT-LEU2-lacO-trz2WT_his7WT-GFPlacINLS	3DNuc	0	MatureNuclear	IntensityCount
211022_SW253_TR1_slide06_GFPmid_05	Cell_36	1	77.4293	30.1242	10.6772	3.203	5.04141	SW253_TR1_211019	SW253	mad1_gs_gold	mad1endog	leu1_but2WT-LEU2-lacO-trz2WT_his7WT-GFPlacINLS	3DNuc	0.879092	Cytoplasm	IntensityCount
211022_SW253_TR1_slide06_GFPmid_05	Cell_36	1	77.4293	30.1242	10.6772	3.203	5.04141	SW253_TR1_211019	SW253	mad1_gs_gold	mad1endog	leu1_but2WT-LEU2-lacO-trz2WT_his7WT-GFPlacINLS	3DNuc	1	Nascent	HybridCount
211022_SW253_TR1_slide06_GFPmid_05	Cell_36	1	77.4293	30.1242	10.6772	3.203	5.04141	SW253_TR1_211019	SW253	mad1_gs_gold	mad1endog	leu1_but2WT-LEU2-lacO-trz2WT_his7WT-GFPlacINLS	3DNuc	0	MatureNuclear	HybridCount
211022_SW253_TR1_slide06_GFPmid_05	Cell_36	1	77.4293	30.1242	10.6772	3.203	5.04141	SW253_TR1_211019	SW253	mad1_gs_gold	mad1endog	leu1_but2WT-LEU2-lacO-trz2WT_his7WT-GFPlacINLS	3DNuc	1	Cytoplasm	HybridCount
211022_SW253_TR1_slide06_GFPmid_05	Cell_36	1	77.4293	30.1242	10.6772	3.203	5.04141	SW253_TR1_211019	SW253	mad1_gs_gold	mad1endog	leu1_but2WT-LEU2-lacO-trz2WT_his7WT-GFPlacINLS	3DNuc	2	WholeCell	SpotCount
211022_SW253_TR1_slide06_GFPmid_05	Cell_36	1	77.4293	30.1242	10.6772	3.203	5.04141	SW253_TR1_211019	SW253	mad1_gs_gold	mad1endog	leu1_but2WT-LEU2-lacO-trz2WT_his7WT-GFPlacINLS	3DNuc	1.69257	WholeCell	IntensityCount
211022_SW253_TR1_slide06_GFPmid_05	Cell_36	1	77.4293	30.1242	10.6772	3.203	5.04141	SW253_TR1_211019	SW253	mad1_gs_gold	mad1endog	leu1_but2WT-LEU2-lacO-trz2WT_his7WT-GFPlacINLS	3DNuc	2	WholeCell	HybridCount
211022_SW253_TR1_slide06_GFPmid_05	Cell_36	1	77.4293	30.1242	10.6772	3.203	5.04141	SW253_TR1_211019	SW253	mad1_gs_gold	mad1endog	leu1_but2WT-LEU2-lacO-trz2WT_his7WT-GFPlacINLS	3DNuc	1	NuclearAllRNA	SpotCount
211022_SW253_TR1_slide06_GFPmid_05	Cell_36	1	77.4293	30.1242	10.6772	3.203	5.04141	SW253_TR1_211019	SW253	mad1_gs_gold	mad1endog	leu1_but2WT-LEU2-lacO-trz2WT_his7WT-GFPlacINLS	3DNuc	0.813479	NuclearAllRNA	IntensityCount
211022_SW253_TR1_slide06_GFPmid_05	Cell_36	1	77.4293	30.1242	10.6772	3.203	5.04141	SW253_TR1_211019	SW253	mad1_gs_gold	mad1endog	leu1_but2WT-LEU2-lacO-trz2WT_his7WT-GFPlacINLS	3DNuc	1	NuclearAllRNA	HybridCount
211022_SW253_TR1_slide06_GFPmid_05	Cell_37	1	85.204	30.6798	10.7551	3.35522	5.99302	SW253_TR1_211019	SW253	mad1_gs_gold	mad1endog	leu1_but2WT-LEU2-lacO-trz2WT_his7WT-GFPlacINLS	3DNuc	0	Nascent	SpotCount
211022_SW253_TR1_slide06_GFPmid_05	Cell_37	1	85.204	30.6798	10.7551	3.35522	5.99302	SW253_TR1_211019	SW253	mad1_gs_gold	mad1endog	leu1_but2WT-LEU2-lacO-trz2WT_his7WT-GFPlacINLS	3DNuc	0	MatureNuclear	SpotCount
211022_SW253_TR1_slide06_GFPmid_05	Cell_37	1	85.204	30.6798	10.7551	3.35522	5.99302	SW253_TR1_211019	SW253	mad1_gs_gold	mad1endog	leu1_but2WT-LEU2-lacO-trz2WT_his7WT-GFPlacINLS	3DNuc	2	Cytoplasm	SpotCount
211022_SW253_TR1_slide06_GFPmid_05	Cell_37	1	85.204	30.6798	10.7551	3.35522	5.99302	SW253_TR1_211019	SW253	mad1_gs_gold	mad1endog	leu1_but2WT-LEU2-lacO-trz2WT_his7WT-GFPlacINLS	3DNuc	0	Nascent	IntensityCount
211022_SW253_TR1_slide06_GFPmid_05	Cell_37	1	85.204	30.6798	10.7551	3.35522	5.99302	SW253_TR1_211019	SW253	mad1_gs_gold	mad1endog	leu1_but2WT-LEU2-lacO-trz2WT_his7WT-GFPlacINLS	3DNuc	0	MatureNuclear	IntensityCount
211022_SW253_TR1_slide06_GFPmid_05	Cell_37	1	85.204	30.6798	10.7551	3.35522	5.99302	SW253_TR1_211019	SW253	mad1_gs_gold	mad1endog	leu1_but2WT-LEU2-lacO-trz2WT_his7WT-GFPlacINLS	3DNuc	1.48091	Cytoplasm	IntensityCount
211022_SW253_TR1_slide06_GFPmid_05	Cell_37	1	85.204	30.6798	10.7551	3.35522	5.99302	SW253_TR1_211019	SW253	mad1_gs_gold	mad1endog	leu1_but2WT-LEU2-lacO-trz2WT_his7WT-GFPlacINLS	3DNuc	0	Nascent	HybridCount
211022_SW253_TR1_slide06_GFPmid_05	Cell_37	1	85.204	30.6798	10.7551	3.35522	5.99302	SW253_TR1_211019	SW253	mad1_gs_gold	mad1endog	leu1_but2WT-LEU2-lacO-trz2WT_his7WT-GFPlacINLS	3DNuc	0	MatureNuclear	HybridCount
211022_SW253_TR1_slide06_GFPmid_05	Cell_37	1	85.204	30.6798	10.7551	3.35522	5.99302	SW253_TR1_211019	SW253	mad1_gs_gold	mad1endog	leu1_but2WT-LEU2-lacO-trz2WT_his7WT-GFPlacINLS	3DNuc	2	Cytoplasm	HybridCount
211022_SW253_TR1_slide06_GFPmid_05	Cell_37	1	85.204	30.6798	10.7551	3.35522	5.99302	SW253_TR1_211019	SW253	mad1_gs_gold	mad1endog	leu1_but2WT-LEU2-lacO-trz2WT_his7WT-GFPlacINLS	3DNuc	2	WholeCell	SpotCount
211022_SW253_TR1_slide06_GFPmid_05	Cell_37	1	85.204	30.6798	10.7551	3.35522	5.99302	SW253_TR1_211019	SW253	mad1_gs_gold	mad1endog	leu1_but2WT-LEU2-lacO-trz2WT_his7WT-GFPlacINLS	3DNuc	1.48091	WholeCell	IntensityCount
211022_SW253_TR1_slide06_GFPmid_05	Cell_37	1	85.204	30.6798	10.7551	3.35522	5.99302	SW253_TR1_211019	SW253	mad1_gs_gold	mad1endog	leu1_but2WT-LEU2-lacO-trz2WT_his7WT-GFPlacINLS	3DNuc	2	WholeCell	HybridCount
211022_SW253_TR1_slide06_GFPmid_05	Cell_37	1	85.204	30.6798	10.7551	3.35522	5.99302	SW253_TR1_211019	SW253	mad1_gs_gold	mad1endog	leu1_but2WT-LEU2-lacO-trz2WT_his7WT-GFPlacINLS	3DNuc	0	NuclearAllRNA	SpotCount
211022_SW253_TR1_slide06_GFPmid_05	Cell_37	1	85.204	30.6798	10.7551	3.35522	5.99302	SW253_TR1_211019	SW253	mad1_gs_gold	mad1endog	leu1_but2WT-LEU2-lacO-trz2WT_his7WT-GFPlacINLS	3DNuc	0	NuclearAllRNA	IntensityCount
211022_SW253_TR1_slide06_GFPmid_05	Cell_37	1	85.204	30.6798	10.7551	3.35522	5.99302	SW253_TR1_211019	SW253	mad1_gs_gold	mad1endog	leu1_but2WT-LEU2-lacO-trz2WT_his7WT-GFPlacINLS	3DNuc	0	NuclearAllRNA	HybridCount
211022_SW253_TR1_slide06_GFPmid_05	Cell_38	1	64.5795	24.5303	8.44685	3.34917	5.99006	SW253_TR1_211019	SW253	mad1_gs_gold	mad1endog	leu1_but2WT-LEU2-lacO-trz2WT_his7WT-GFPlacINLS	3DNuc	0	Nascent	SpotCount
211022_SW253_TR1_slide06_GFPmid_05	Cell_38	1	64.5795	24.5303	8.44685	3.34917	5.99006	SW253_TR1_211019	SW253	mad1_gs_gold	mad1endog	leu1_but2WT-LEU2-lacO-trz2WT_his7WT-GFPlacINLS	3DNuc	0	MatureNuclear	SpotCount
211022_SW253_TR1_slide06_GFPmid_05	Cell_38	1	64.5795	24.5303	8.44685	3.34917	5.99006	SW253_TR1_211019	SW253	mad1_gs_gold	mad1endog	leu1_but2WT-LEU2-lacO-trz2WT_his7WT-GFPlacINLS	3DNuc	2	Cytoplasm	SpotCount
211022_SW253_TR1_slide06_GFPmid_05	Cell_38	1	64.5795	24.5303	8.44685	3.34917	5.99006	SW253_TR1_211019	SW253	mad1_gs_gold	mad1endog	leu1_but2WT-LEU2-lacO-trz2WT_his7WT-GFPlacINLS	3DNuc	0	Nascent	IntensityCount
211022_SW253_TR1_slide06_GFPmid_05	Cell_38	1	64.5795	24.5303	8.44685	3.34917	5.99006	SW253_TR1_211019	SW253	mad1_gs_gold	mad1endog	leu1_but2WT-LEU2-lacO-trz2WT_his7WT-GFPlacINLS	3DNuc	0	MatureNuclear	IntensityCount
211022_SW253_TR1_slide06_GFPmid_05	Cell_38	1	64.5795	24.5303	8.44685	3.34917	5.99006	SW253_TR1_211019	SW253	mad1_gs_gold	mad1endog	leu1_but2WT-LEU2-lacO-trz2WT_his7WT-GFPlacINLS	3DNuc	2.15924	Cytoplasm	IntensityCount
211022_SW253_TR1_slide06_GFPmid_05	Cell_38	1	64.5795	24.5303	8.44685	3.34917	5.99006	SW253_TR1_211019	SW253	mad1_gs_gold	mad1endog	leu1_but2WT-LEU2-lacO-trz2WT_his7WT-GFPlacINLS	3DNuc	0	Nascent	HybridCount
211022_SW253_TR1_slide06_GFPmid_05	Cell_38	1	64.5795	24.5303	8.44685	3.34917	5.99006	SW253_TR1_211019	SW253	mad1_gs_gold	mad1endog	leu1_but2WT-LEU2-lacO-trz2WT_his7WT-GFPlacINLS	3DNuc	0	MatureNuclear	HybridCount
211022_SW253_TR1_slide06_GFPmid_05	Cell_38	1	64.5795	24.5303	8.44685	3.34917	5.99006	SW253_TR1_211019	SW253	mad1_gs_gold	mad1endog	leu1_but2WT-LEU2-lacO-trz2WT_his7WT-GFPlacINLS	3DNuc	2	Cytoplasm	HybridCount
211022_SW253_TR1_slide06_GFPmid_05	Cell_38	1	64.5795	24.5303	8.44685	3.34917	5.99006	SW253_TR1_211019	SW253	mad1_gs_gold	mad1endog	leu1_but2WT-LEU2-lacO-trz2WT_his7WT-GFPlacINLS	3DNuc	2	WholeCell	SpotCount
211022_SW253_TR1_slide06_GFPmid_05	Cell_38	1	64.5795	24.5303	8.44685	3.34917	5.99006	SW253_TR1_211019	SW253	mad1_gs_gold	mad1endog	leu1_but2WT-LEU2-lacO-trz2WT_his7WT-GFPlacINLS	3DNuc	2.15924	WholeCell	IntensityCount
211022_SW253_TR1_slide06_GFPmid_05	Cell_38	1	64.5795	24.5303	8.44685	3.34917	5.99006	SW253_TR1_211019	SW253	mad1_gs_gold	mad1endog	leu1_but2WT-LEU2-lacO-trz2WT_his7WT-GFPlacINLS	3DNuc	2	WholeCell	HybridCount
211022_SW253_TR1_slide06_GFPmid_05	Cell_38	1	64.5795	24.5303	8.44685	3.34917	5.99006	SW253_TR1_211019	SW253	mad1_gs_gold	mad1endog	leu1_but2WT-LEU2-lacO-trz2WT_his7WT-GFPlacINLS	3DNuc	0	NuclearAllRNA	SpotCount
211022_SW253_TR1_slide06_GFPmid_05	Cell_38	1	64.5795	24.5303	8.44685	3.34917	5.99006	SW253_TR1_211019	SW253	mad1_gs_gold	mad1endog	leu1_but2WT-LEU2-lacO-trz2WT_his7WT-GFPlacINLS	3DNuc	0	NuclearAllRNA	IntensityCount
211022_SW253_TR1_slide06_GFPmid_05	Cell_38	1	64.5795	24.5303	8.44685	3.34917	5.99006	SW253_TR1_211019	SW253	mad1_gs_gold	mad1endog	leu1_but2WT-LEU2-lacO-trz2WT_his7WT-GFPlacINLS	3DNuc	0	NuclearAllRNA	HybridCount
211022_SW253_TR1_slide06_GFPmid_05	Cell_39	1	54.6446	20.8546	7.21586	3.38027	4.90424	SW253_TR1_211019	SW253	mad1_gs_gold	mad1endog	leu1_but2WT-LEU2-lacO-trz2WT_his7WT-GFPlacINLS	3DNuc	1	Nascent	SpotCount
211022_SW253_TR1_slide06_GFPmid_05	Cell_39	1	54.6446	20.8546	7.21586	3.38027	4.90424	SW253_TR1_211019	SW253	mad1_gs_gold	mad1endog	leu1_but2WT-LEU2-lacO-trz2WT_his7WT-GFPlacINLS	3DNuc	0	MatureNuclear	SpotCount
211022_SW253_TR1_slide06_GFPmid_05	Cell_39	1	54.6446	20.8546	7.21586	3.38027	4.90424	SW253_TR1_211019	SW253	mad1_gs_gold	mad1endog	leu1_but2WT-LEU2-lacO-trz2WT_his7WT-GFPlacINLS	3DNuc	0	Cytoplasm	SpotCount
211022_SW253_TR1_slide06_GFPmid_05	Cell_39	1	54.6446	20.8546	7.21586	3.38027	4.90424	SW253_TR1_211019	SW253	mad1_gs_gold	mad1endog	leu1_but2WT-LEU2-lacO-trz2WT_his7WT-GFPlacINLS	3DNuc	0.802435	Nascent	IntensityCount
211022_SW253_TR1_slide06_GFPmid_05	Cell_39	1	54.6446	20.8546	7.21586	3.38027	4.90424	SW253_TR1_211019	SW253	mad1_gs_gold	mad1endog	leu1_but2WT-LEU2-lacO-trz2WT_his7WT-GFPlacINLS	3DNuc	0	MatureNuclear	IntensityCount
211022_SW253_TR1_slide06_GFPmid_05	Cell_39	1	54.6446	20.8546	7.21586	3.38027	4.90424	SW253_TR1_211019	SW253	mad1_gs_gold	mad1endog	leu1_but2WT-LEU2-lacO-trz2WT_his7WT-GFPlacINLS	3DNuc	0	Cytoplasm	IntensityCount
211022_SW253_TR1_slide06_GFPmid_05	Cell_39	1	54.6446	20.8546	7.21586	3.38027	4.90424	SW253_TR1_211019	SW253	mad1_gs_gold	mad1endog	leu1_but2WT-LEU2-lacO-trz2WT_his7WT-GFPlacINLS	3DNuc	1	Nascent	HybridCount
211022_SW253_TR1_slide06_GFPmid_05	Cell_39	1	54.6446	20.8546	7.21586	3.38027	4.90424	SW253_TR1_211019	SW253	mad1_gs_gold	mad1endog	leu1_but2WT-LEU2-lacO-trz2WT_his7WT-GFPlacINLS	3DNuc	0	MatureNuclear	HybridCount
211022_SW253_TR1_slide06_GFPmid_05	Cell_39	1	54.6446	20.8546	7.21586	3.38027	4.90424	SW253_TR1_211019	SW253	mad1_gs_gold	mad1endog	leu1_but2WT-LEU2-lacO-trz2WT_his7WT-GFPlacINLS	3DNuc	0	Cytoplasm	HybridCount
211022_SW253_TR1_slide06_GFPmid_05	Cell_39	1	54.6446	20.8546	7.21586	3.38027	4.90424	SW253_TR1_211019	SW253	mad1_gs_gold	mad1endog	leu1_but2WT-LEU2-lacO-trz2WT_his7WT-GFPlacINLS	3DNuc	1	WholeCell	SpotCount
211022_SW253_TR1_slide06_GFPmid_05	Cell_39	1	54.6446	20.8546	7.21586	3.38027	4.90424	SW253_TR1_211019	SW253	mad1_gs_gold	mad1endog	leu1_but2WT-LEU2-lacO-trz2WT_his7WT-GFPlacINLS	3DNuc	0.802435	WholeCell	IntensityCount
211022_SW253_TR1_slide06_GFPmid_05	Cell_39	1	54.6446	20.8546	7.21586	3.38027	4.90424	SW253_TR1_211019	SW253	mad1_gs_gold	mad1endog	leu1_but2WT-LEU2-lacO-trz2WT_his7WT-GFPlacINLS	3DNuc	1	WholeCell	HybridCount
211022_SW253_TR1_slide06_GFPmid_05	Cell_39	1	54.6446	20.8546	7.21586	3.38027	4.90424	SW253_TR1_211019	SW253	mad1_gs_gold	mad1endog	leu1_but2WT-LEU2-lacO-trz2WT_his7WT-GFPlacINLS	3DNuc	1	NuclearAllRNA	SpotCount
211022_SW253_TR1_slide06_GFPmid_05	Cell_39	1	54.6446	20.8546	7.21586	3.38027	4.90424	SW253_TR1_211019	SW253	mad1_gs_gold	mad1endog	leu1_but2WT-LEU2-lacO-trz2WT_his7WT-GFPlacINLS	3DNuc	0.802435	NuclearAllRNA	IntensityCount
211022_SW253_TR1_slide06_GFPmid_05	Cell_39	1	54.6446	20.8546	7.21586	3.38027	4.90424	SW253_TR1_211019	SW253	mad1_gs_gold	mad1endog	leu1_but2WT-LEU2-lacO-trz2WT_his7WT-GFPlacINLS	3DNuc	1	NuclearAllRNA	HybridCount
211022_SW253_TR1_slide06_GFPmid_05	Cell_40	1	88.1327	33.2867	10.9482	3.38014	6.71521	SW253_TR1_211019	SW253	mad1_gs_gold	mad1endog	leu1_but2WT-LEU2-lacO-trz2WT_his7WT-GFPlacINLS	3DNuc	1	Nascent	SpotCount
211022_SW253_TR1_slide06_GFPmid_05	Cell_40	1	88.1327	33.2867	10.9482	3.38014	6.71521	SW253_TR1_211019	SW253	mad1_gs_gold	mad1endog	leu1_but2WT-LEU2-lacO-trz2WT_his7WT-GFPlacINLS	3DNuc	1	MatureNuclear	SpotCount
211022_SW253_TR1_slide06_GFPmid_05	Cell_40	1	88.1327	33.2867	10.9482	3.38014	6.71521	SW253_TR1_211019	SW253	mad1_gs_gold	mad1endog	leu1_but2WT-LEU2-lacO-trz2WT_his7WT-GFPlacINLS	3DNuc	1	Cytoplasm	SpotCount
211022_SW253_TR1_slide06_GFPmid_05	Cell_40	1	88.1327	33.2867	10.9482	3.38014	6.71521	SW253_TR1_211019	SW253	mad1_gs_gold	mad1endog	leu1_but2WT-LEU2-lacO-trz2WT_his7WT-GFPlacINLS	3DNuc	0.995539	Nascent	IntensityCount
211022_SW253_TR1_slide06_GFPmid_05	Cell_40	1	88.1327	33.2867	10.9482	3.38014	6.71521	SW253_TR1_211019	SW253	mad1_gs_gold	mad1endog	leu1_but2WT-LEU2-lacO-trz2WT_his7WT-GFPlacINLS	3DNuc	0.676283	MatureNuclear	IntensityCount
211022_SW253_TR1_slide06_GFPmid_05	Cell_40	1	88.1327	33.2867	10.9482	3.38014	6.71521	SW253_TR1_211019	SW253	mad1_gs_gold	mad1endog	leu1_but2WT-LEU2-lacO-trz2WT_his7WT-GFPlacINLS	3DNuc	0.584434	Cytoplasm	IntensityCount
211022_SW253_TR1_slide06_GFPmid_05	Cell_40	1	88.1327	33.2867	10.9482	3.38014	6.71521	SW253_TR1_211019	SW253	mad1_gs_gold	mad1endog	leu1_but2WT-LEU2-lacO-trz2WT_his7WT-GFPlacINLS	3DNuc	1	Nascent	HybridCount
211022_SW253_TR1_slide06_GFPmid_05	Cell_40	1	88.1327	33.2867	10.9482	3.38014	6.71521	SW253_TR1_211019	SW253	mad1_gs_gold	mad1endog	leu1_but2WT-LEU2-lacO-trz2WT_his7WT-GFPlacINLS	3DNuc	1	MatureNuclear	HybridCount
211022_SW253_TR1_slide06_GFPmid_05	Cell_40	1	88.1327	33.2867	10.9482	3.38014	6.71521	SW253_TR1_211019	SW253	mad1_gs_gold	mad1endog	leu1_but2WT-LEU2-lacO-trz2WT_his7WT-GFPlacINLS	3DNuc	1	Cytoplasm	HybridCount
211022_SW253_TR1_slide06_GFPmid_05	Cell_40	1	88.1327	33.2867	10.9482	3.38014	6.71521	SW253_TR1_211019	SW253	mad1_gs_gold	mad1endog	leu1_but2WT-LEU2-lacO-trz2WT_his7WT-GFPlacINLS	3DNuc	3	WholeCell	SpotCount
211022_SW253_TR1_slide06_GFPmid_05	Cell_40	1	88.1327	33.2867	10.9482	3.38014	6.71521	SW253_TR1_211019	SW253	mad1_gs_gold	mad1endog	leu1_but2WT-LEU2-lacO-trz2WT_his7WT-GFPlacINLS	3DNuc	2.25626	WholeCell	IntensityCount
211022_SW253_TR1_slide06_GFPmid_05	Cell_40	1	88.1327	33.2867	10.9482	3.38014	6.71521	SW253_TR1_211019	SW253	mad1_gs_gold	mad1endog	leu1_but2WT-LEU2-lacO-trz2WT_his7WT-GFPlacINLS	3DNuc	3	WholeCell	HybridCount
211022_SW253_TR1_slide06_GFPmid_05	Cell_40	1	88.1327	33.2867	10.9482	3.38014	6.71521	SW253_TR1_211019	SW253	mad1_gs_gold	mad1endog	leu1_but2WT-LEU2-lacO-trz2WT_his7WT-GFPlacINLS	3DNuc	2	NuclearAllRNA	SpotCount
211022_SW253_TR1_slide06_GFPmid_05	Cell_40	1	88.1327	33.2867	10.9482	3.38014	6.71521	SW253_TR1_211019	SW253	mad1_gs_gold	mad1endog	leu1_but2WT-LEU2-lacO-trz2WT_his7WT-GFPlacINLS	3DNuc	1.67182	NuclearAllRNA	IntensityCount
211022_SW253_TR1_slide06_GFPmid_05	Cell_40	1	88.1327	33.2867	10.9482	3.38014	6.71521	SW253_TR1_211019	SW253	mad1_gs_gold	mad1endog	leu1_but2WT-LEU2-lacO-trz2WT_his7WT-GFPlacINLS	3DNuc	2	NuclearAllRNA	HybridCount
211022_SW253_TR1_slide06_GFPmid_05	Cell_43	1	70.9524	29.4863	10.6903	3.05627	5.36322	SW253_TR1_211019	SW253	mad1_gs_gold	mad1endog	leu1_but2WT-LEU2-lacO-trz2WT_his7WT-GFPlacINLS	3DNuc	0	Nascent	SpotCount
211022_SW253_TR1_slide06_GFPmid_05	Cell_43	1	70.9524	29.4863	10.6903	3.05627	5.36322	SW253_TR1_211019	SW253	mad1_gs_gold	mad1endog	leu1_but2WT-LEU2-lacO-trz2WT_his7WT-GFPlacINLS	3DNuc	0	MatureNuclear	SpotCount
211022_SW253_TR1_slide06_GFPmid_05	Cell_43	1	70.9524	29.4863	10.6903	3.05627	5.36322	SW253_TR1_211019	SW253	mad1_gs_gold	mad1endog	leu1_but2WT-LEU2-lacO-trz2WT_his7WT-GFPlacINLS	3DNuc	3	Cytoplasm	SpotCount
211022_SW253_TR1_slide06_GFPmid_05	Cell_43	1	70.9524	29.4863	10.6903	3.05627	5.36322	SW253_TR1_211019	SW253	mad1_gs_gold	mad1endog	leu1_but2WT-LEU2-lacO-trz2WT_his7WT-GFPlacINLS	3DNuc	0	Nascent	IntensityCount
211022_SW253_TR1_slide06_GFPmid_05	Cell_43	1	70.9524	29.4863	10.6903	3.05627	5.36322	SW253_TR1_211019	SW253	mad1_gs_gold	mad1endog	leu1_but2WT-LEU2-lacO-trz2WT_his7WT-GFPlacINLS	3DNuc	0	MatureNuclear	IntensityCount
211022_SW253_TR1_slide06_GFPmid_05	Cell_43	1	70.9524	29.4863	10.6903	3.05627	5.36322	SW253_TR1_211019	SW253	mad1_gs_gold	mad1endog	leu1_but2WT-LEU2-lacO-trz2WT_his7WT-GFPlacINLS	3DNuc	4.21199	Cytoplasm	IntensityCount
211022_SW253_TR1_slide06_GFPmid_05	Cell_43	1	70.9524	29.4863	10.6903	3.05627	5.36322	SW253_TR1_211019	SW253	mad1_gs_gold	mad1endog	leu1_but2WT-LEU2-lacO-trz2WT_his7WT-GFPlacINLS	3DNuc	0	Nascent	HybridCount
211022_SW253_TR1_slide06_GFPmid_05	Cell_43	1	70.9524	29.4863	10.6903	3.05627	5.36322	SW253_TR1_211019	SW253	mad1_gs_gold	mad1endog	leu1_but2WT-LEU2-lacO-trz2WT_his7WT-GFPlacINLS	3DNuc	0	MatureNuclear	HybridCount
211022_SW253_TR1_slide06_GFPmid_05	Cell_43	1	70.9524	29.4863	10.6903	3.05627	5.36322	SW253_TR1_211019	SW253	mad1_gs_gold	mad1endog	leu1_but2WT-LEU2-lacO-trz2WT_his7WT-GFPlacINLS	3DNuc	3	Cytoplasm	HybridCount
211022_SW253_TR1_slide06_GFPmid_05	Cell_43	1	70.9524	29.4863	10.6903	3.05627	5.36322	SW253_TR1_211019	SW253	mad1_gs_gold	mad1endog	leu1_but2WT-LEU2-lacO-trz2WT_his7WT-GFPlacINLS	3DNuc	3	WholeCell	SpotCount
211022_SW253_TR1_slide06_GFPmid_05	Cell_43	1	70.9524	29.4863	10.6903	3.05627	5.36322	SW253_TR1_211019	SW253	mad1_gs_gold	mad1endog	leu1_but2WT-LEU2-lacO-trz2WT_his7WT-GFPlacINLS	3DNuc	4.21199	WholeCell	IntensityCount
211022_SW253_TR1_slide06_GFPmid_05	Cell_43	1	70.9524	29.4863	10.6903	3.05627	5.36322	SW253_TR1_211019	SW253	mad1_gs_gold	mad1endog	leu1_but2WT-LEU2-lacO-trz2WT_his7WT-GFPlacINLS	3DNuc	3	WholeCell	HybridCount
211022_SW253_TR1_slide06_GFPmid_05	Cell_43	1	70.9524	29.4863	10.6903	3.05627	5.36322	SW253_TR1_211019	SW253	mad1_gs_gold	mad1endog	leu1_but2WT-LEU2-lacO-trz2WT_his7WT-GFPlacINLS	3DNuc	0	NuclearAllRNA	SpotCount
211022_SW253_TR1_slide06_GFPmid_05	Cell_43	1	70.9524	29.4863	10.6903	3.05627	5.36322	SW253_TR1_211019	SW253	mad1_gs_gold	mad1endog	leu1_but2WT-LEU2-lacO-trz2WT_his7WT-GFPlacINLS	3DNuc	0	NuclearAllRNA	IntensityCount
211022_SW253_TR1_slide06_GFPmid_05	Cell_43	1	70.9524	29.4863	10.6903	3.05627	5.36322	SW253_TR1_211019	SW253	mad1_gs_gold	mad1endog	leu1_but2WT-LEU2-lacO-trz2WT_his7WT-GFPlacINLS	3DNuc	0	NuclearAllRNA	HybridCount
211022_SW253_TR1_slide06_GFPmid_05	Cell_44	1	96.8007	33.7303	11.1474	3.51497	5.45856	SW253_TR1_211019	SW253	mad1_gs_gold	mad1endog	leu1_but2WT-LEU2-lacO-trz2WT_his7WT-GFPlacINLS	3DNuc	0	Nascent	SpotCount
211022_SW253_TR1_slide06_GFPmid_05	Cell_44	1	96.8007	33.7303	11.1474	3.51497	5.45856	SW253_TR1_211019	SW253	mad1_gs_gold	mad1endog	leu1_but2WT-LEU2-lacO-trz2WT_his7WT-GFPlacINLS	3DNuc	0	MatureNuclear	SpotCount
211022_SW253_TR1_slide06_GFPmid_05	Cell_44	1	96.8007	33.7303	11.1474	3.51497	5.45856	SW253_TR1_211019	SW253	mad1_gs_gold	mad1endog	leu1_but2WT-LEU2-lacO-trz2WT_his7WT-GFPlacINLS	3DNuc	3	Cytoplasm	SpotCount
211022_SW253_TR1_slide06_GFPmid_05	Cell_44	1	96.8007	33.7303	11.1474	3.51497	5.45856	SW253_TR1_211019	SW253	mad1_gs_gold	mad1endog	leu1_but2WT-LEU2-lacO-trz2WT_his7WT-GFPlacINLS	3DNuc	0	Nascent	IntensityCount
211022_SW253_TR1_slide06_GFPmid_05	Cell_44	1	96.8007	33.7303	11.1474	3.51497	5.45856	SW253_TR1_211019	SW253	mad1_gs_gold	mad1endog	leu1_but2WT-LEU2-lacO-trz2WT_his7WT-GFPlacINLS	3DNuc	0	MatureNuclear	IntensityCount
211022_SW253_TR1_slide06_GFPmid_05	Cell_44	1	96.8007	33.7303	11.1474	3.51497	5.45856	SW253_TR1_211019	SW253	mad1_gs_gold	mad1endog	leu1_but2WT-LEU2-lacO-trz2WT_his7WT-GFPlacINLS	3DNuc	3.21805	Cytoplasm	IntensityCount
211022_SW253_TR1_slide06_GFPmid_05	Cell_44	1	96.8007	33.7303	11.1474	3.51497	5.45856	SW253_TR1_211019	SW253	mad1_gs_gold	mad1endog	leu1_but2WT-LEU2-lacO-trz2WT_his7WT-GFPlacINLS	3DNuc	0	Nascent	HybridCount
211022_SW253_TR1_slide06_GFPmid_05	Cell_44	1	96.8007	33.7303	11.1474	3.51497	5.45856	SW253_TR1_211019	SW253	mad1_gs_gold	mad1endog	leu1_but2WT-LEU2-lacO-trz2WT_his7WT-GFPlacINLS	3DNuc	0	MatureNuclear	HybridCount
211022_SW253_TR1_slide06_GFPmid_05	Cell_44	1	96.8007	33.7303	11.1474	3.51497	5.45856	SW253_TR1_211019	SW253	mad1_gs_gold	mad1endog	leu1_but2WT-LEU2-lacO-trz2WT_his7WT-GFPlacINLS	3DNuc	3	Cytoplasm	HybridCount
211022_SW253_TR1_slide06_GFPmid_05	Cell_44	1	96.8007	33.7303	11.1474	3.51497	5.45856	SW253_TR1_211019	SW253	mad1_gs_gold	mad1endog	leu1_but2WT-LEU2-lacO-trz2WT_his7WT-GFPlacINLS	3DNuc	3	WholeCell	SpotCount
211022_SW253_TR1_slide06_GFPmid_05	Cell_44	1	96.8007	33.7303	11.1474	3.51497	5.45856	SW253_TR1_211019	SW253	mad1_gs_gold	mad1endog	leu1_but2WT-LEU2-lacO-trz2WT_his7WT-GFPlacINLS	3DNuc	3.21805	WholeCell	IntensityCount
211022_SW253_TR1_slide06_GFPmid_05	Cell_44	1	96.8007	33.7303	11.1474	3.51497	5.45856	SW253_TR1_211019	SW253	mad1_gs_gold	mad1endog	leu1_but2WT-LEU2-lacO-trz2WT_his7WT-GFPlacINLS	3DNuc	3	WholeCell	HybridCount
211022_SW253_TR1_slide06_GFPmid_05	Cell_44	1	96.8007	33.7303	11.1474	3.51497	5.45856	SW253_TR1_211019	SW253	mad1_gs_gold	mad1endog	leu1_but2WT-LEU2-lacO-trz2WT_his7WT-GFPlacINLS	3DNuc	0	NuclearAllRNA	SpotCount
211022_SW253_TR1_slide06_GFPmid_05	Cell_44	1	96.8007	33.7303	11.1474	3.51497	5.45856	SW253_TR1_211019	SW253	mad1_gs_gold	mad1endog	leu1_but2WT-LEU2-lacO-trz2WT_his7WT-GFPlacINLS	3DNuc	0	NuclearAllRNA	IntensityCount
211022_SW253_TR1_slide06_GFPmid_05	Cell_44	1	96.8007	33.7303	11.1474	3.51497	5.45856	SW253_TR1_211019	SW253	mad1_gs_gold	mad1endog	leu1_but2WT-LEU2-lacO-trz2WT_his7WT-GFPlacINLS	3DNuc	0	NuclearAllRNA	HybridCount
211022_SW253_TR1_slide06_GFPmid_05	Cell_45	1	114.289	41.0585	13.4869	3.43368	5.69544	SW253_TR1_211019	SW253	mad1_gs_gold	mad1endog	leu1_but2WT-LEU2-lacO-trz2WT_his7WT-GFPlacINLS	3DNuc	1	Nascent	SpotCount
211022_SW253_TR1_slide06_GFPmid_05	Cell_45	1	114.289	41.0585	13.4869	3.43368	5.69544	SW253_TR1_211019	SW253	mad1_gs_gold	mad1endog	leu1_but2WT-LEU2-lacO-trz2WT_his7WT-GFPlacINLS	3DNuc	0	MatureNuclear	SpotCount
211022_SW253_TR1_slide06_GFPmid_05	Cell_45	1	114.289	41.0585	13.4869	3.43368	5.69544	SW253_TR1_211019	SW253	mad1_gs_gold	mad1endog	leu1_but2WT-LEU2-lacO-trz2WT_his7WT-GFPlacINLS	3DNuc	2	Cytoplasm	SpotCount
211022_SW253_TR1_slide06_GFPmid_05	Cell_45	1	114.289	41.0585	13.4869	3.43368	5.69544	SW253_TR1_211019	SW253	mad1_gs_gold	mad1endog	leu1_but2WT-LEU2-lacO-trz2WT_his7WT-GFPlacINLS	3DNuc	1.25916	Nascent	IntensityCount
211022_SW253_TR1_slide06_GFPmid_05	Cell_45	1	114.289	41.0585	13.4869	3.43368	5.69544	SW253_TR1_211019	SW253	mad1_gs_gold	mad1endog	leu1_but2WT-LEU2-lacO-trz2WT_his7WT-GFPlacINLS	3DNuc	0	MatureNuclear	IntensityCount
211022_SW253_TR1_slide06_GFPmid_05	Cell_45	1	114.289	41.0585	13.4869	3.43368	5.69544	SW253_TR1_211019	SW253	mad1_gs_gold	mad1endog	leu1_but2WT-LEU2-lacO-trz2WT_his7WT-GFPlacINLS	3DNuc	2.27816	Cytoplasm	IntensityCount
211022_SW253_TR1_slide06_GFPmid_05	Cell_45	1	114.289	41.0585	13.4869	3.43368	5.69544	SW253_TR1_211019	SW253	mad1_gs_gold	mad1endog	leu1_but2WT-LEU2-lacO-trz2WT_his7WT-GFPlacINLS	3DNuc	1	Nascent	HybridCount
211022_SW253_TR1_slide06_GFPmid_05	Cell_45	1	114.289	41.0585	13.4869	3.43368	5.69544	SW253_TR1_211019	SW253	mad1_gs_gold	mad1endog	leu1_but2WT-LEU2-lacO-trz2WT_his7WT-GFPlacINLS	3DNuc	0	MatureNuclear	HybridCount
211022_SW253_TR1_slide06_GFPmid_05	Cell_45	1	114.289	41.0585	13.4869	3.43368	5.69544	SW253_TR1_211019	SW253	mad1_gs_gold	mad1endog	leu1_but2WT-LEU2-lacO-trz2WT_his7WT-GFPlacINLS	3DNuc	2	Cytoplasm	HybridCount
211022_SW253_TR1_slide06_GFPmid_05	Cell_45	1	114.289	41.0585	13.4869	3.43368	5.69544	SW253_TR1_211019	SW253	mad1_gs_gold	mad1endog	leu1_but2WT-LEU2-lacO-trz2WT_his7WT-GFPlacINLS	3DNuc	3	WholeCell	SpotCount
211022_SW253_TR1_slide06_GFPmid_05	Cell_45	1	114.289	41.0585	13.4869	3.43368	5.69544	SW253_TR1_211019	SW253	mad1_gs_gold	mad1endog	leu1_but2WT-LEU2-lacO-trz2WT_his7WT-GFPlacINLS	3DNuc	3.53731	WholeCell	IntensityCount
211022_SW253_TR1_slide06_GFPmid_05	Cell_45	1	114.289	41.0585	13.4869	3.43368	5.69544	SW253_TR1_211019	SW253	mad1_gs_gold	mad1endog	leu1_but2WT-LEU2-lacO-trz2WT_his7WT-GFPlacINLS	3DNuc	3	WholeCell	HybridCount
211022_SW253_TR1_slide06_GFPmid_05	Cell_45	1	114.289	41.0585	13.4869	3.43368	5.69544	SW253_TR1_211019	SW253	mad1_gs_gold	mad1endog	leu1_but2WT-LEU2-lacO-trz2WT_his7WT-GFPlacINLS	3DNuc	1	NuclearAllRNA	SpotCount
211022_SW253_TR1_slide06_GFPmid_05	Cell_45	1	114.289	41.0585	13.4869	3.43368	5.69544	SW253_TR1_211019	SW253	mad1_gs_gold	mad1endog	leu1_but2WT-LEU2-lacO-trz2WT_his7WT-GFPlacINLS	3DNuc	1.25916	NuclearAllRNA	IntensityCount
211022_SW253_TR1_slide06_GFPmid_05	Cell_45	1	114.289	41.0585	13.4869	3.43368	5.69544	SW253_TR1_211019	SW253	mad1_gs_gold	mad1endog	leu1_but2WT-LEU2-lacO-trz2WT_his7WT-GFPlacINLS	3DNuc	1	NuclearAllRNA	HybridCount
211022_SW253_TR1_slide06_GFPmid_05	Cell_47	1	67.7828	25.7577	8.46858	3.43265	5.7298	SW253_TR1_211019	SW253	mad1_gs_gold	mad1endog	leu1_but2WT-LEU2-lacO-trz2WT_his7WT-GFPlacINLS	3DNuc	0	Nascent	SpotCount
211022_SW253_TR1_slide06_GFPmid_05	Cell_47	1	67.7828	25.7577	8.46858	3.43265	5.7298	SW253_TR1_211019	SW253	mad1_gs_gold	mad1endog	leu1_but2WT-LEU2-lacO-trz2WT_his7WT-GFPlacINLS	3DNuc	0	MatureNuclear	SpotCount
211022_SW253_TR1_slide06_GFPmid_05	Cell_47	1	67.7828	25.7577	8.46858	3.43265	5.7298	SW253_TR1_211019	SW253	mad1_gs_gold	mad1endog	leu1_but2WT-LEU2-lacO-trz2WT_his7WT-GFPlacINLS	3DNuc	3	Cytoplasm	SpotCount
211022_SW253_TR1_slide06_GFPmid_05	Cell_47	1	67.7828	25.7577	8.46858	3.43265	5.7298	SW253_TR1_211019	SW253	mad1_gs_gold	mad1endog	leu1_but2WT-LEU2-lacO-trz2WT_his7WT-GFPlacINLS	3DNuc	0	Nascent	IntensityCount
211022_SW253_TR1_slide06_GFPmid_05	Cell_47	1	67.7828	25.7577	8.46858	3.43265	5.7298	SW253_TR1_211019	SW253	mad1_gs_gold	mad1endog	leu1_but2WT-LEU2-lacO-trz2WT_his7WT-GFPlacINLS	3DNuc	0	MatureNuclear	IntensityCount
211022_SW253_TR1_slide06_GFPmid_05	Cell_47	1	67.7828	25.7577	8.46858	3.43265	5.7298	SW253_TR1_211019	SW253	mad1_gs_gold	mad1endog	leu1_but2WT-LEU2-lacO-trz2WT_his7WT-GFPlacINLS	3DNuc	2.76214	Cytoplasm	IntensityCount
211022_SW253_TR1_slide06_GFPmid_05	Cell_47	1	67.7828	25.7577	8.46858	3.43265	5.7298	SW253_TR1_211019	SW253	mad1_gs_gold	mad1endog	leu1_but2WT-LEU2-lacO-trz2WT_his7WT-GFPlacINLS	3DNuc	0	Nascent	HybridCount
211022_SW253_TR1_slide06_GFPmid_05	Cell_47	1	67.7828	25.7577	8.46858	3.43265	5.7298	SW253_TR1_211019	SW253	mad1_gs_gold	mad1endog	leu1_but2WT-LEU2-lacO-trz2WT_his7WT-GFPlacINLS	3DNuc	0	MatureNuclear	HybridCount
211022_SW253_TR1_slide06_GFPmid_05	Cell_47	1	67.7828	25.7577	8.46858	3.43265	5.7298	SW253_TR1_211019	SW253	mad1_gs_gold	mad1endog	leu1_but2WT-LEU2-lacO-trz2WT_his7WT-GFPlacINLS	3DNuc	3	Cytoplasm	HybridCount
211022_SW253_TR1_slide06_GFPmid_05	Cell_47	1	67.7828	25.7577	8.46858	3.43265	5.7298	SW253_TR1_211019	SW253	mad1_gs_gold	mad1endog	leu1_but2WT-LEU2-lacO-trz2WT_his7WT-GFPlacINLS	3DNuc	3	WholeCell	SpotCount
211022_SW253_TR1_slide06_GFPmid_05	Cell_47	1	67.7828	25.7577	8.46858	3.43265	5.7298	SW253_TR1_211019	SW253	mad1_gs_gold	mad1endog	leu1_but2WT-LEU2-lacO-trz2WT_his7WT-GFPlacINLS	3DNuc	2.76214	WholeCell	IntensityCount
211022_SW253_TR1_slide06_GFPmid_05	Cell_47	1	67.7828	25.7577	8.46858	3.43265	5.7298	SW253_TR1_211019	SW253	mad1_gs_gold	mad1endog	leu1_but2WT-LEU2-lacO-trz2WT_his7WT-GFPlacINLS	3DNuc	3	WholeCell	HybridCount
211022_SW253_TR1_slide06_GFPmid_05	Cell_47	1	67.7828	25.7577	8.46858	3.43265	5.7298	SW253_TR1_211019	SW253	mad1_gs_gold	mad1endog	leu1_but2WT-LEU2-lacO-trz2WT_his7WT-GFPlacINLS	3DNuc	0	NuclearAllRNA	SpotCount
211022_SW253_TR1_slide06_GFPmid_05	Cell_47	1	67.7828	25.7577	8.46858	3.43265	5.7298	SW253_TR1_211019	SW253	mad1_gs_gold	mad1endog	leu1_but2WT-LEU2-lacO-trz2WT_his7WT-GFPlacINLS	3DNuc	0	NuclearAllRNA	IntensityCount
211022_SW253_TR1_slide06_GFPmid_05	Cell_47	1	67.7828	25.7577	8.46858	3.43265	5.7298	SW253_TR1_211019	SW253	mad1_gs_gold	mad1endog	leu1_but2WT-LEU2-lacO-trz2WT_his7WT-GFPlacINLS	3DNuc	0	NuclearAllRNA	HybridCount
211022_SW253_TR1_slide06_GFPmid_05	Cell_48	2	103.05	38.3884	12.3659	3.4187	8.80462	SW253_TR1_211019	SW253	mad1_gs_gold	mad1endog	leu1_but2WT-LEU2-lacO-trz2WT_his7WT-GFPlacINLS	3DNuc	0	Nascent	SpotCount
211022_SW253_TR1_slide06_GFPmid_05	Cell_48	2	103.05	38.3884	12.3659	3.4187	8.80462	SW253_TR1_211019	SW253	mad1_gs_gold	mad1endog	leu1_but2WT-LEU2-lacO-trz2WT_his7WT-GFPlacINLS	3DNuc	0	MatureNuclear	SpotCount
211022_SW253_TR1_slide06_GFPmid_05	Cell_48	2	103.05	38.3884	12.3659	3.4187	8.80462	SW253_TR1_211019	SW253	mad1_gs_gold	mad1endog	leu1_but2WT-LEU2-lacO-trz2WT_his7WT-GFPlacINLS	3DNuc	3	Cytoplasm	SpotCount
211022_SW253_TR1_slide06_GFPmid_05	Cell_48	2	103.05	38.3884	12.3659	3.4187	8.80462	SW253_TR1_211019	SW253	mad1_gs_gold	mad1endog	leu1_but2WT-LEU2-lacO-trz2WT_his7WT-GFPlacINLS	3DNuc	0	Nascent	IntensityCount
211022_SW253_TR1_slide06_GFPmid_05	Cell_48	2	103.05	38.3884	12.3659	3.4187	8.80462	SW253_TR1_211019	SW253	mad1_gs_gold	mad1endog	leu1_but2WT-LEU2-lacO-trz2WT_his7WT-GFPlacINLS	3DNuc	0	MatureNuclear	IntensityCount
211022_SW253_TR1_slide06_GFPmid_05	Cell_48	2	103.05	38.3884	12.3659	3.4187	8.80462	SW253_TR1_211019	SW253	mad1_gs_gold	mad1endog	leu1_but2WT-LEU2-lacO-trz2WT_his7WT-GFPlacINLS	3DNuc	2.9119	Cytoplasm	IntensityCount
211022_SW253_TR1_slide06_GFPmid_05	Cell_48	2	103.05	38.3884	12.3659	3.4187	8.80462	SW253_TR1_211019	SW253	mad1_gs_gold	mad1endog	leu1_but2WT-LEU2-lacO-trz2WT_his7WT-GFPlacINLS	3DNuc	0	Nascent	HybridCount
211022_SW253_TR1_slide06_GFPmid_05	Cell_48	2	103.05	38.3884	12.3659	3.4187	8.80462	SW253_TR1_211019	SW253	mad1_gs_gold	mad1endog	leu1_but2WT-LEU2-lacO-trz2WT_his7WT-GFPlacINLS	3DNuc	0	MatureNuclear	HybridCount
211022_SW253_TR1_slide06_GFPmid_05	Cell_48	2	103.05	38.3884	12.3659	3.4187	8.80462	SW253_TR1_211019	SW253	mad1_gs_gold	mad1endog	leu1_but2WT-LEU2-lacO-trz2WT_his7WT-GFPlacINLS	3DNuc	3	Cytoplasm	HybridCount
211022_SW253_TR1_slide06_GFPmid_05	Cell_48	2	103.05	38.3884	12.3659	3.4187	8.80462	SW253_TR1_211019	SW253	mad1_gs_gold	mad1endog	leu1_but2WT-LEU2-lacO-trz2WT_his7WT-GFPlacINLS	3DNuc	3	WholeCell	SpotCount
211022_SW253_TR1_slide06_GFPmid_05	Cell_48	2	103.05	38.3884	12.3659	3.4187	8.80462	SW253_TR1_211019	SW253	mad1_gs_gold	mad1endog	leu1_but2WT-LEU2-lacO-trz2WT_his7WT-GFPlacINLS	3DNuc	2.9119	WholeCell	IntensityCount
211022_SW253_TR1_slide06_GFPmid_05	Cell_48	2	103.05	38.3884	12.3659	3.4187	8.80462	SW253_TR1_211019	SW253	mad1_gs_gold	mad1endog	leu1_but2WT-LEU2-lacO-trz2WT_his7WT-GFPlacINLS	3DNuc	3	WholeCell	HybridCount
211022_SW253_TR1_slide06_GFPmid_05	Cell_48	2	103.05	38.3884	12.3659	3.4187	8.80462	SW253_TR1_211019	SW253	mad1_gs_gold	mad1endog	leu1_but2WT-LEU2-lacO-trz2WT_his7WT-GFPlacINLS	3DNuc	0	NuclearAllRNA	SpotCount
211022_SW253_TR1_slide06_GFPmid_05	Cell_48	2	103.05	38.3884	12.3659	3.4187	8.80462	SW253_TR1_211019	SW253	mad1_gs_gold	mad1endog	leu1_but2WT-LEU2-lacO-trz2WT_his7WT-GFPlacINLS	3DNuc	0	NuclearAllRNA	IntensityCount
211022_SW253_TR1_slide06_GFPmid_05	Cell_48	2	103.05	38.3884	12.3659	3.4187	8.80462	SW253_TR1_211019	SW253	mad1_gs_gold	mad1endog	leu1_but2WT-LEU2-lacO-trz2WT_his7WT-GFPlacINLS	3DNuc	0	NuclearAllRNA	HybridCount
211022_SW253_TR1_slide06_GFPmid_05	Cell_49	1	61.6355	25.9204	9.38416	3.06329	6.53086	SW253_TR1_211019	SW253	mad1_gs_gold	mad1endog	leu1_but2WT-LEU2-lacO-trz2WT_his7WT-GFPlacINLS	3DNuc	0	Nascent	SpotCount
211022_SW253_TR1_slide06_GFPmid_05	Cell_49	1	61.6355	25.9204	9.38416	3.06329	6.53086	SW253_TR1_211019	SW253	mad1_gs_gold	mad1endog	leu1_but2WT-LEU2-lacO-trz2WT_his7WT-GFPlacINLS	3DNuc	0	MatureNuclear	SpotCount
211022_SW253_TR1_slide06_GFPmid_05	Cell_49	1	61.6355	25.9204	9.38416	3.06329	6.53086	SW253_TR1_211019	SW253	mad1_gs_gold	mad1endog	leu1_but2WT-LEU2-lacO-trz2WT_his7WT-GFPlacINLS	3DNuc	3	Cytoplasm	SpotCount
211022_SW253_TR1_slide06_GFPmid_05	Cell_49	1	61.6355	25.9204	9.38416	3.06329	6.53086	SW253_TR1_211019	SW253	mad1_gs_gold	mad1endog	leu1_but2WT-LEU2-lacO-trz2WT_his7WT-GFPlacINLS	3DNuc	0	Nascent	IntensityCount
211022_SW253_TR1_slide06_GFPmid_05	Cell_49	1	61.6355	25.9204	9.38416	3.06329	6.53086	SW253_TR1_211019	SW253	mad1_gs_gold	mad1endog	leu1_but2WT-LEU2-lacO-trz2WT_his7WT-GFPlacINLS	3DNuc	0	MatureNuclear	IntensityCount
211022_SW253_TR1_slide06_GFPmid_05	Cell_49	1	61.6355	25.9204	9.38416	3.06329	6.53086	SW253_TR1_211019	SW253	mad1_gs_gold	mad1endog	leu1_but2WT-LEU2-lacO-trz2WT_his7WT-GFPlacINLS	3DNuc	3.02024	Cytoplasm	IntensityCount
211022_SW253_TR1_slide06_GFPmid_05	Cell_49	1	61.6355	25.9204	9.38416	3.06329	6.53086	SW253_TR1_211019	SW253	mad1_gs_gold	mad1endog	leu1_but2WT-LEU2-lacO-trz2WT_his7WT-GFPlacINLS	3DNuc	0	Nascent	HybridCount
211022_SW253_TR1_slide06_GFPmid_05	Cell_49	1	61.6355	25.9204	9.38416	3.06329	6.53086	SW253_TR1_211019	SW253	mad1_gs_gold	mad1endog	leu1_but2WT-LEU2-lacO-trz2WT_his7WT-GFPlacINLS	3DNuc	0	MatureNuclear	HybridCount
211022_SW253_TR1_slide06_GFPmid_05	Cell_49	1	61.6355	25.9204	9.38416	3.06329	6.53086	SW253_TR1_211019	SW253	mad1_gs_gold	mad1endog	leu1_but2WT-LEU2-lacO-trz2WT_his7WT-GFPlacINLS	3DNuc	3	Cytoplasm	HybridCount
211022_SW253_TR1_slide06_GFPmid_05	Cell_49	1	61.6355	25.9204	9.38416	3.06329	6.53086	SW253_TR1_211019	SW253	mad1_gs_gold	mad1endog	leu1_but2WT-LEU2-lacO-trz2WT_his7WT-GFPlacINLS	3DNuc	3	WholeCell	SpotCount
211022_SW253_TR1_slide06_GFPmid_05	Cell_49	1	61.6355	25.9204	9.38416	3.06329	6.53086	SW253_TR1_211019	SW253	mad1_gs_gold	mad1endog	leu1_but2WT-LEU2-lacO-trz2WT_his7WT-GFPlacINLS	3DNuc	3.02024	WholeCell	IntensityCount
211022_SW253_TR1_slide06_GFPmid_05	Cell_49	1	61.6355	25.9204	9.38416	3.06329	6.53086	SW253_TR1_211019	SW253	mad1_gs_gold	mad1endog	leu1_but2WT-LEU2-lacO-trz2WT_his7WT-GFPlacINLS	3DNuc	3	WholeCell	HybridCount
211022_SW253_TR1_slide06_GFPmid_05	Cell_49	1	61.6355	25.9204	9.38416	3.06329	6.53086	SW253_TR1_211019	SW253	mad1_gs_gold	mad1endog	leu1_but2WT-LEU2-lacO-trz2WT_his7WT-GFPlacINLS	3DNuc	0	NuclearAllRNA	SpotCount
211022_SW253_TR1_slide06_GFPmid_05	Cell_49	1	61.6355	25.9204	9.38416	3.06329	6.53086	SW253_TR1_211019	SW253	mad1_gs_gold	mad1endog	leu1_but2WT-LEU2-lacO-trz2WT_his7WT-GFPlacINLS	3DNuc	0	NuclearAllRNA	IntensityCount
211022_SW253_TR1_slide06_GFPmid_05	Cell_49	1	61.6355	25.9204	9.38416	3.06329	6.53086	SW253_TR1_211019	SW253	mad1_gs_gold	mad1endog	leu1_but2WT-LEU2-lacO-trz2WT_his7WT-GFPlacINLS	3DNuc	0	NuclearAllRNA	HybridCount
211022_SW253_TR1_slide06_GFPmid_05	Cell_50	1	110.997	40.5304	13.4676	3.38425	6.28976	SW253_TR1_211019	SW253	mad1_gs_gold	mad1endog	leu1_but2WT-LEU2-lacO-trz2WT_his7WT-GFPlacINLS	3DNuc	1	Nascent	SpotCount
211022_SW253_TR1_slide06_GFPmid_05	Cell_50	1	110.997	40.5304	13.4676	3.38425	6.28976	SW253_TR1_211019	SW253	mad1_gs_gold	mad1endog	leu1_but2WT-LEU2-lacO-trz2WT_his7WT-GFPlacINLS	3DNuc	0	MatureNuclear	SpotCount
211022_SW253_TR1_slide06_GFPmid_05	Cell_50	1	110.997	40.5304	13.4676	3.38425	6.28976	SW253_TR1_211019	SW253	mad1_gs_gold	mad1endog	leu1_but2WT-LEU2-lacO-trz2WT_his7WT-GFPlacINLS	3DNuc	3	Cytoplasm	SpotCount
211022_SW253_TR1_slide06_GFPmid_05	Cell_50	1	110.997	40.5304	13.4676	3.38425	6.28976	SW253_TR1_211019	SW253	mad1_gs_gold	mad1endog	leu1_but2WT-LEU2-lacO-trz2WT_his7WT-GFPlacINLS	3DNuc	1.31252	Nascent	IntensityCount
211022_SW253_TR1_slide06_GFPmid_05	Cell_50	1	110.997	40.5304	13.4676	3.38425	6.28976	SW253_TR1_211019	SW253	mad1_gs_gold	mad1endog	leu1_but2WT-LEU2-lacO-trz2WT_his7WT-GFPlacINLS	3DNuc	0	MatureNuclear	IntensityCount
211022_SW253_TR1_slide06_GFPmid_05	Cell_50	1	110.997	40.5304	13.4676	3.38425	6.28976	SW253_TR1_211019	SW253	mad1_gs_gold	mad1endog	leu1_but2WT-LEU2-lacO-trz2WT_his7WT-GFPlacINLS	3DNuc	4.23894	Cytoplasm	IntensityCount
211022_SW253_TR1_slide06_GFPmid_05	Cell_50	1	110.997	40.5304	13.4676	3.38425	6.28976	SW253_TR1_211019	SW253	mad1_gs_gold	mad1endog	leu1_but2WT-LEU2-lacO-trz2WT_his7WT-GFPlacINLS	3DNuc	1	Nascent	HybridCount
211022_SW253_TR1_slide06_GFPmid_05	Cell_50	1	110.997	40.5304	13.4676	3.38425	6.28976	SW253_TR1_211019	SW253	mad1_gs_gold	mad1endog	leu1_but2WT-LEU2-lacO-trz2WT_his7WT-GFPlacINLS	3DNuc	0	MatureNuclear	HybridCount
211022_SW253_TR1_slide06_GFPmid_05	Cell_50	1	110.997	40.5304	13.4676	3.38425	6.28976	SW253_TR1_211019	SW253	mad1_gs_gold	mad1endog	leu1_but2WT-LEU2-lacO-trz2WT_his7WT-GFPlacINLS	3DNuc	3.58613	Cytoplasm	HybridCount
211022_SW253_TR1_slide06_GFPmid_05	Cell_50	1	110.997	40.5304	13.4676	3.38425	6.28976	SW253_TR1_211019	SW253	mad1_gs_gold	mad1endog	leu1_but2WT-LEU2-lacO-trz2WT_his7WT-GFPlacINLS	3DNuc	4	WholeCell	SpotCount
211022_SW253_TR1_slide06_GFPmid_05	Cell_50	1	110.997	40.5304	13.4676	3.38425	6.28976	SW253_TR1_211019	SW253	mad1_gs_gold	mad1endog	leu1_but2WT-LEU2-lacO-trz2WT_his7WT-GFPlacINLS	3DNuc	5.55145	WholeCell	IntensityCount
211022_SW253_TR1_slide06_GFPmid_05	Cell_50	1	110.997	40.5304	13.4676	3.38425	6.28976	SW253_TR1_211019	SW253	mad1_gs_gold	mad1endog	leu1_but2WT-LEU2-lacO-trz2WT_his7WT-GFPlacINLS	3DNuc	4.58613	WholeCell	HybridCount
211022_SW253_TR1_slide06_GFPmid_05	Cell_50	1	110.997	40.5304	13.4676	3.38425	6.28976	SW253_TR1_211019	SW253	mad1_gs_gold	mad1endog	leu1_but2WT-LEU2-lacO-trz2WT_his7WT-GFPlacINLS	3DNuc	1	NuclearAllRNA	SpotCount
211022_SW253_TR1_slide06_GFPmid_05	Cell_50	1	110.997	40.5304	13.4676	3.38425	6.28976	SW253_TR1_211019	SW253	mad1_gs_gold	mad1endog	leu1_but2WT-LEU2-lacO-trz2WT_his7WT-GFPlacINLS	3DNuc	1.31252	NuclearAllRNA	IntensityCount
211022_SW253_TR1_slide06_GFPmid_05	Cell_50	1	110.997	40.5304	13.4676	3.38425	6.28976	SW253_TR1_211019	SW253	mad1_gs_gold	mad1endog	leu1_but2WT-LEU2-lacO-trz2WT_his7WT-GFPlacINLS	3DNuc	1	NuclearAllRNA	HybridCount
211022_SW253_TR1_slide06_GFPmid_05	Cell_51	1	61.763	22.1221	7.52884	3.51733	6.14371	SW253_TR1_211019	SW253	mad1_gs_gold	mad1endog	leu1_but2WT-LEU2-lacO-trz2WT_his7WT-GFPlacINLS	3DNuc	0	Nascent	SpotCount
211022_SW253_TR1_slide06_GFPmid_05	Cell_51	1	61.763	22.1221	7.52884	3.51733	6.14371	SW253_TR1_211019	SW253	mad1_gs_gold	mad1endog	leu1_but2WT-LEU2-lacO-trz2WT_his7WT-GFPlacINLS	3DNuc	0	MatureNuclear	SpotCount
211022_SW253_TR1_slide06_GFPmid_05	Cell_51	1	61.763	22.1221	7.52884	3.51733	6.14371	SW253_TR1_211019	SW253	mad1_gs_gold	mad1endog	leu1_but2WT-LEU2-lacO-trz2WT_his7WT-GFPlacINLS	3DNuc	2	Cytoplasm	SpotCount
211022_SW253_TR1_slide06_GFPmid_05	Cell_51	1	61.763	22.1221	7.52884	3.51733	6.14371	SW253_TR1_211019	SW253	mad1_gs_gold	mad1endog	leu1_but2WT-LEU2-lacO-trz2WT_his7WT-GFPlacINLS	3DNuc	0	Nascent	IntensityCount
211022_SW253_TR1_slide06_GFPmid_05	Cell_51	1	61.763	22.1221	7.52884	3.51733	6.14371	SW253_TR1_211019	SW253	mad1_gs_gold	mad1endog	leu1_but2WT-LEU2-lacO-trz2WT_his7WT-GFPlacINLS	3DNuc	0	MatureNuclear	IntensityCount
211022_SW253_TR1_slide06_GFPmid_05	Cell_51	1	61.763	22.1221	7.52884	3.51733	6.14371	SW253_TR1_211019	SW253	mad1_gs_gold	mad1endog	leu1_but2WT-LEU2-lacO-trz2WT_his7WT-GFPlacINLS	3DNuc	1.22413	Cytoplasm	IntensityCount
211022_SW253_TR1_slide06_GFPmid_05	Cell_51	1	61.763	22.1221	7.52884	3.51733	6.14371	SW253_TR1_211019	SW253	mad1_gs_gold	mad1endog	leu1_but2WT-LEU2-lacO-trz2WT_his7WT-GFPlacINLS	3DNuc	0	Nascent	HybridCount
211022_SW253_TR1_slide06_GFPmid_05	Cell_51	1	61.763	22.1221	7.52884	3.51733	6.14371	SW253_TR1_211019	SW253	mad1_gs_gold	mad1endog	leu1_but2WT-LEU2-lacO-trz2WT_his7WT-GFPlacINLS	3DNuc	0	MatureNuclear	HybridCount
211022_SW253_TR1_slide06_GFPmid_05	Cell_51	1	61.763	22.1221	7.52884	3.51733	6.14371	SW253_TR1_211019	SW253	mad1_gs_gold	mad1endog	leu1_but2WT-LEU2-lacO-trz2WT_his7WT-GFPlacINLS	3DNuc	2	Cytoplasm	HybridCount
211022_SW253_TR1_slide06_GFPmid_05	Cell_51	1	61.763	22.1221	7.52884	3.51733	6.14371	SW253_TR1_211019	SW253	mad1_gs_gold	mad1endog	leu1_but2WT-LEU2-lacO-trz2WT_his7WT-GFPlacINLS	3DNuc	2	WholeCell	SpotCount
211022_SW253_TR1_slide06_GFPmid_05	Cell_51	1	61.763	22.1221	7.52884	3.51733	6.14371	SW253_TR1_211019	SW253	mad1_gs_gold	mad1endog	leu1_but2WT-LEU2-lacO-trz2WT_his7WT-GFPlacINLS	3DNuc	1.22413	WholeCell	IntensityCount
211022_SW253_TR1_slide06_GFPmid_05	Cell_51	1	61.763	22.1221	7.52884	3.51733	6.14371	SW253_TR1_211019	SW253	mad1_gs_gold	mad1endog	leu1_but2WT-LEU2-lacO-trz2WT_his7WT-GFPlacINLS	3DNuc	2	WholeCell	HybridCount
211022_SW253_TR1_slide06_GFPmid_05	Cell_51	1	61.763	22.1221	7.52884	3.51733	6.14371	SW253_TR1_211019	SW253	mad1_gs_gold	mad1endog	leu1_but2WT-LEU2-lacO-trz2WT_his7WT-GFPlacINLS	3DNuc	0	NuclearAllRNA	SpotCount
211022_SW253_TR1_slide06_GFPmid_05	Cell_51	1	61.763	22.1221	7.52884	3.51733	6.14371	SW253_TR1_211019	SW253	mad1_gs_gold	mad1endog	leu1_but2WT-LEU2-lacO-trz2WT_his7WT-GFPlacINLS	3DNuc	0	NuclearAllRNA	IntensityCount
211022_SW253_TR1_slide06_GFPmid_05	Cell_51	1	61.763	22.1221	7.52884	3.51733	6.14371	SW253_TR1_211019	SW253	mad1_gs_gold	mad1endog	leu1_but2WT-LEU2-lacO-trz2WT_his7WT-GFPlacINLS	3DNuc	0	NuclearAllRNA	HybridCount
211022_SW253_TR1_slide06_GFPmid_05	Cell_54	1	60.181	22.703	7.50386	3.47497	5.75065	SW253_TR1_211019	SW253	mad1_gs_gold	mad1endog	leu1_but2WT-LEU2-lacO-trz2WT_his7WT-GFPlacINLS	3DNuc	0	Nascent	SpotCount
211022_SW253_TR1_slide06_GFPmid_05	Cell_54	1	60.181	22.703	7.50386	3.47497	5.75065	SW253_TR1_211019	SW253	mad1_gs_gold	mad1endog	leu1_but2WT-LEU2-lacO-trz2WT_his7WT-GFPlacINLS	3DNuc	0	MatureNuclear	SpotCount
211022_SW253_TR1_slide06_GFPmid_05	Cell_54	1	60.181	22.703	7.50386	3.47497	5.75065	SW253_TR1_211019	SW253	mad1_gs_gold	mad1endog	leu1_but2WT-LEU2-lacO-trz2WT_his7WT-GFPlacINLS	3DNuc	0	Cytoplasm	SpotCount
211022_SW253_TR1_slide06_GFPmid_05	Cell_54	1	60.181	22.703	7.50386	3.47497	5.75065	SW253_TR1_211019	SW253	mad1_gs_gold	mad1endog	leu1_but2WT-LEU2-lacO-trz2WT_his7WT-GFPlacINLS	3DNuc	0	Nascent	IntensityCount
211022_SW253_TR1_slide06_GFPmid_05	Cell_54	1	60.181	22.703	7.50386	3.47497	5.75065	SW253_TR1_211019	SW253	mad1_gs_gold	mad1endog	leu1_but2WT-LEU2-lacO-trz2WT_his7WT-GFPlacINLS	3DNuc	0	MatureNuclear	IntensityCount
211022_SW253_TR1_slide06_GFPmid_05	Cell_54	1	60.181	22.703	7.50386	3.47497	5.75065	SW253_TR1_211019	SW253	mad1_gs_gold	mad1endog	leu1_but2WT-LEU2-lacO-trz2WT_his7WT-GFPlacINLS	3DNuc	0	Cytoplasm	IntensityCount
211022_SW253_TR1_slide06_GFPmid_05	Cell_54	1	60.181	22.703	7.50386	3.47497	5.75065	SW253_TR1_211019	SW253	mad1_gs_gold	mad1endog	leu1_but2WT-LEU2-lacO-trz2WT_his7WT-GFPlacINLS	3DNuc	0	Nascent	HybridCount
211022_SW253_TR1_slide06_GFPmid_05	Cell_54	1	60.181	22.703	7.50386	3.47497	5.75065	SW253_TR1_211019	SW253	mad1_gs_gold	mad1endog	leu1_but2WT-LEU2-lacO-trz2WT_his7WT-GFPlacINLS	3DNuc	0	MatureNuclear	HybridCount
211022_SW253_TR1_slide06_GFPmid_05	Cell_54	1	60.181	22.703	7.50386	3.47497	5.75065	SW253_TR1_211019	SW253	mad1_gs_gold	mad1endog	leu1_but2WT-LEU2-lacO-trz2WT_his7WT-GFPlacINLS	3DNuc	0	Cytoplasm	HybridCount
211022_SW253_TR1_slide06_GFPmid_05	Cell_54	1	60.181	22.703	7.50386	3.47497	5.75065	SW253_TR1_211019	SW253	mad1_gs_gold	mad1endog	leu1_but2WT-LEU2-lacO-trz2WT_his7WT-GFPlacINLS	3DNuc	0	WholeCell	SpotCount
211022_SW253_TR1_slide06_GFPmid_05	Cell_54	1	60.181	22.703	7.50386	3.47497	5.75065	SW253_TR1_211019	SW253	mad1_gs_gold	mad1endog	leu1_but2WT-LEU2-lacO-trz2WT_his7WT-GFPlacINLS	3DNuc	0	WholeCell	IntensityCount
211022_SW253_TR1_slide06_GFPmid_05	Cell_54	1	60.181	22.703	7.50386	3.47497	5.75065	SW253_TR1_211019	SW253	mad1_gs_gold	mad1endog	leu1_but2WT-LEU2-lacO-trz2WT_his7WT-GFPlacINLS	3DNuc	0	WholeCell	HybridCount
211022_SW253_TR1_slide06_GFPmid_05	Cell_54	1	60.181	22.703	7.50386	3.47497	5.75065	SW253_TR1_211019	SW253	mad1_gs_gold	mad1endog	leu1_but2WT-LEU2-lacO-trz2WT_his7WT-GFPlacINLS	3DNuc	0	NuclearAllRNA	SpotCount
211022_SW253_TR1_slide06_GFPmid_05	Cell_54	1	60.181	22.703	7.50386	3.47497	5.75065	SW253_TR1_211019	SW253	mad1_gs_gold	mad1endog	leu1_but2WT-LEU2-lacO-trz2WT_his7WT-GFPlacINLS	3DNuc	0	NuclearAllRNA	IntensityCount
211022_SW253_TR1_slide06_GFPmid_05	Cell_54	1	60.181	22.703	7.50386	3.47497	5.75065	SW253_TR1_211019	SW253	mad1_gs_gold	mad1endog	leu1_but2WT-LEU2-lacO-trz2WT_his7WT-GFPlacINLS	3DNuc	0	NuclearAllRNA	HybridCount
211022_SW253_TR1_slide06_GFPmid_05	Cell_56	1	62.4291	23.6368	7.8	3.458	5.57982	SW253_TR1_211019	SW253	mad1_gs_gold	mad1endog	leu1_but2WT-LEU2-lacO-trz2WT_his7WT-GFPlacINLS	3DNuc	0	Nascent	SpotCount
211022_SW253_TR1_slide06_GFPmid_05	Cell_56	1	62.4291	23.6368	7.8	3.458	5.57982	SW253_TR1_211019	SW253	mad1_gs_gold	mad1endog	leu1_but2WT-LEU2-lacO-trz2WT_his7WT-GFPlacINLS	3DNuc	0	MatureNuclear	SpotCount
211022_SW253_TR1_slide06_GFPmid_05	Cell_56	1	62.4291	23.6368	7.8	3.458	5.57982	SW253_TR1_211019	SW253	mad1_gs_gold	mad1endog	leu1_but2WT-LEU2-lacO-trz2WT_his7WT-GFPlacINLS	3DNuc	3	Cytoplasm	SpotCount
211022_SW253_TR1_slide06_GFPmid_05	Cell_56	1	62.4291	23.6368	7.8	3.458	5.57982	SW253_TR1_211019	SW253	mad1_gs_gold	mad1endog	leu1_but2WT-LEU2-lacO-trz2WT_his7WT-GFPlacINLS	3DNuc	0	Nascent	IntensityCount
211022_SW253_TR1_slide06_GFPmid_05	Cell_56	1	62.4291	23.6368	7.8	3.458	5.57982	SW253_TR1_211019	SW253	mad1_gs_gold	mad1endog	leu1_but2WT-LEU2-lacO-trz2WT_his7WT-GFPlacINLS	3DNuc	0	MatureNuclear	IntensityCount
211022_SW253_TR1_slide06_GFPmid_05	Cell_56	1	62.4291	23.6368	7.8	3.458	5.57982	SW253_TR1_211019	SW253	mad1_gs_gold	mad1endog	leu1_but2WT-LEU2-lacO-trz2WT_his7WT-GFPlacINLS	3DNuc	3.84357	Cytoplasm	IntensityCount
211022_SW253_TR1_slide06_GFPmid_05	Cell_56	1	62.4291	23.6368	7.8	3.458	5.57982	SW253_TR1_211019	SW253	mad1_gs_gold	mad1endog	leu1_but2WT-LEU2-lacO-trz2WT_his7WT-GFPlacINLS	3DNuc	0	Nascent	HybridCount
211022_SW253_TR1_slide06_GFPmid_05	Cell_56	1	62.4291	23.6368	7.8	3.458	5.57982	SW253_TR1_211019	SW253	mad1_gs_gold	mad1endog	leu1_but2WT-LEU2-lacO-trz2WT_his7WT-GFPlacINLS	3DNuc	0	MatureNuclear	HybridCount
211022_SW253_TR1_slide06_GFPmid_05	Cell_56	1	62.4291	23.6368	7.8	3.458	5.57982	SW253_TR1_211019	SW253	mad1_gs_gold	mad1endog	leu1_but2WT-LEU2-lacO-trz2WT_his7WT-GFPlacINLS	3DNuc	3	Cytoplasm	HybridCount
211022_SW253_TR1_slide06_GFPmid_05	Cell_56	1	62.4291	23.6368	7.8	3.458	5.57982	SW253_TR1_211019	SW253	mad1_gs_gold	mad1endog	leu1_but2WT-LEU2-lacO-trz2WT_his7WT-GFPlacINLS	3DNuc	3	WholeCell	SpotCount
211022_SW253_TR1_slide06_GFPmid_05	Cell_56	1	62.4291	23.6368	7.8	3.458	5.57982	SW253_TR1_211019	SW253	mad1_gs_gold	mad1endog	leu1_but2WT-LEU2-lacO-trz2WT_his7WT-GFPlacINLS	3DNuc	3.84357	WholeCell	IntensityCount
211022_SW253_TR1_slide06_GFPmid_05	Cell_56	1	62.4291	23.6368	7.8	3.458	5.57982	SW253_TR1_211019	SW253	mad1_gs_gold	mad1endog	leu1_but2WT-LEU2-lacO-trz2WT_his7WT-GFPlacINLS	3DNuc	3	WholeCell	HybridCount
211022_SW253_TR1_slide06_GFPmid_05	Cell_56	1	62.4291	23.6368	7.8	3.458	5.57982	SW253_TR1_211019	SW253	mad1_gs_gold	mad1endog	leu1_but2WT-LEU2-lacO-trz2WT_his7WT-GFPlacINLS	3DNuc	0	NuclearAllRNA	SpotCount
211022_SW253_TR1_slide06_GFPmid_05	Cell_56	1	62.4291	23.6368	7.8	3.458	5.57982	SW253_TR1_211019	SW253	mad1_gs_gold	mad1endog	leu1_but2WT-LEU2-lacO-trz2WT_his7WT-GFPlacINLS	3DNuc	0	NuclearAllRNA	IntensityCount
211022_SW253_TR1_slide06_GFPmid_05	Cell_56	1	62.4291	23.6368	7.8	3.458	5.57982	SW253_TR1_211019	SW253	mad1_gs_gold	mad1endog	leu1_but2WT-LEU2-lacO-trz2WT_his7WT-GFPlacINLS	3DNuc	0	NuclearAllRNA	HybridCount
211022_SW253_TR1_slide06_GFPmid_05	Cell_57	1	72.013	25.6563	8.23347	3.61156	5.24801	SW253_TR1_211019	SW253	mad1_gs_gold	mad1endog	leu1_but2WT-LEU2-lacO-trz2WT_his7WT-GFPlacINLS	3DNuc	1	Nascent	SpotCount
211022_SW253_TR1_slide06_GFPmid_05	Cell_57	1	72.013	25.6563	8.23347	3.61156	5.24801	SW253_TR1_211019	SW253	mad1_gs_gold	mad1endog	leu1_but2WT-LEU2-lacO-trz2WT_his7WT-GFPlacINLS	3DNuc	0	MatureNuclear	SpotCount
211022_SW253_TR1_slide06_GFPmid_05	Cell_57	1	72.013	25.6563	8.23347	3.61156	5.24801	SW253_TR1_211019	SW253	mad1_gs_gold	mad1endog	leu1_but2WT-LEU2-lacO-trz2WT_his7WT-GFPlacINLS	3DNuc	1	Cytoplasm	SpotCount
211022_SW253_TR1_slide06_GFPmid_05	Cell_57	1	72.013	25.6563	8.23347	3.61156	5.24801	SW253_TR1_211019	SW253	mad1_gs_gold	mad1endog	leu1_but2WT-LEU2-lacO-trz2WT_his7WT-GFPlacINLS	3DNuc	0.814171	Nascent	IntensityCount
211022_SW253_TR1_slide06_GFPmid_05	Cell_57	1	72.013	25.6563	8.23347	3.61156	5.24801	SW253_TR1_211019	SW253	mad1_gs_gold	mad1endog	leu1_but2WT-LEU2-lacO-trz2WT_his7WT-GFPlacINLS	3DNuc	0	MatureNuclear	IntensityCount
211022_SW253_TR1_slide06_GFPmid_05	Cell_57	1	72.013	25.6563	8.23347	3.61156	5.24801	SW253_TR1_211019	SW253	mad1_gs_gold	mad1endog	leu1_but2WT-LEU2-lacO-trz2WT_his7WT-GFPlacINLS	3DNuc	1.52303	Cytoplasm	IntensityCount
211022_SW253_TR1_slide06_GFPmid_05	Cell_57	1	72.013	25.6563	8.23347	3.61156	5.24801	SW253_TR1_211019	SW253	mad1_gs_gold	mad1endog	leu1_but2WT-LEU2-lacO-trz2WT_his7WT-GFPlacINLS	3DNuc	1	Nascent	HybridCount
211022_SW253_TR1_slide06_GFPmid_05	Cell_57	1	72.013	25.6563	8.23347	3.61156	5.24801	SW253_TR1_211019	SW253	mad1_gs_gold	mad1endog	leu1_but2WT-LEU2-lacO-trz2WT_his7WT-GFPlacINLS	3DNuc	0	MatureNuclear	HybridCount
211022_SW253_TR1_slide06_GFPmid_05	Cell_57	1	72.013	25.6563	8.23347	3.61156	5.24801	SW253_TR1_211019	SW253	mad1_gs_gold	mad1endog	leu1_but2WT-LEU2-lacO-trz2WT_his7WT-GFPlacINLS	3DNuc	1	Cytoplasm	HybridCount
211022_SW253_TR1_slide06_GFPmid_05	Cell_57	1	72.013	25.6563	8.23347	3.61156	5.24801	SW253_TR1_211019	SW253	mad1_gs_gold	mad1endog	leu1_but2WT-LEU2-lacO-trz2WT_his7WT-GFPlacINLS	3DNuc	2	WholeCell	SpotCount
211022_SW253_TR1_slide06_GFPmid_05	Cell_57	1	72.013	25.6563	8.23347	3.61156	5.24801	SW253_TR1_211019	SW253	mad1_gs_gold	mad1endog	leu1_but2WT-LEU2-lacO-trz2WT_his7WT-GFPlacINLS	3DNuc	2.3372	WholeCell	IntensityCount
211022_SW253_TR1_slide06_GFPmid_05	Cell_57	1	72.013	25.6563	8.23347	3.61156	5.24801	SW253_TR1_211019	SW253	mad1_gs_gold	mad1endog	leu1_but2WT-LEU2-lacO-trz2WT_his7WT-GFPlacINLS	3DNuc	2	WholeCell	HybridCount
211022_SW253_TR1_slide06_GFPmid_05	Cell_57	1	72.013	25.6563	8.23347	3.61156	5.24801	SW253_TR1_211019	SW253	mad1_gs_gold	mad1endog	leu1_but2WT-LEU2-lacO-trz2WT_his7WT-GFPlacINLS	3DNuc	1	NuclearAllRNA	SpotCount
211022_SW253_TR1_slide06_GFPmid_05	Cell_57	1	72.013	25.6563	8.23347	3.61156	5.24801	SW253_TR1_211019	SW253	mad1_gs_gold	mad1endog	leu1_but2WT-LEU2-lacO-trz2WT_his7WT-GFPlacINLS	3DNuc	0.814171	NuclearAllRNA	IntensityCount
211022_SW253_TR1_slide06_GFPmid_05	Cell_57	1	72.013	25.6563	8.23347	3.61156	5.24801	SW253_TR1_211019	SW253	mad1_gs_gold	mad1endog	leu1_but2WT-LEU2-lacO-trz2WT_his7WT-GFPlacINLS	3DNuc	1	NuclearAllRNA	HybridCount
211022_SW253_TR1_slide06_GFPmid_05	Cell_58	1	56.7913	21.8623	7.3784	3.403	5.89303	SW253_TR1_211019	SW253	mad1_gs_gold	mad1endog	leu1_but2WT-LEU2-lacO-trz2WT_his7WT-GFPlacINLS	3DNuc	0	Nascent	SpotCount
211022_SW253_TR1_slide06_GFPmid_05	Cell_58	1	56.7913	21.8623	7.3784	3.403	5.89303	SW253_TR1_211019	SW253	mad1_gs_gold	mad1endog	leu1_but2WT-LEU2-lacO-trz2WT_his7WT-GFPlacINLS	3DNuc	0	MatureNuclear	SpotCount
211022_SW253_TR1_slide06_GFPmid_05	Cell_58	1	56.7913	21.8623	7.3784	3.403	5.89303	SW253_TR1_211019	SW253	mad1_gs_gold	mad1endog	leu1_but2WT-LEU2-lacO-trz2WT_his7WT-GFPlacINLS	3DNuc	1	Cytoplasm	SpotCount
211022_SW253_TR1_slide06_GFPmid_05	Cell_58	1	56.7913	21.8623	7.3784	3.403	5.89303	SW253_TR1_211019	SW253	mad1_gs_gold	mad1endog	leu1_but2WT-LEU2-lacO-trz2WT_his7WT-GFPlacINLS	3DNuc	0	Nascent	IntensityCount
211022_SW253_TR1_slide06_GFPmid_05	Cell_58	1	56.7913	21.8623	7.3784	3.403	5.89303	SW253_TR1_211019	SW253	mad1_gs_gold	mad1endog	leu1_but2WT-LEU2-lacO-trz2WT_his7WT-GFPlacINLS	3DNuc	0	MatureNuclear	IntensityCount
211022_SW253_TR1_slide06_GFPmid_05	Cell_58	1	56.7913	21.8623	7.3784	3.403	5.89303	SW253_TR1_211019	SW253	mad1_gs_gold	mad1endog	leu1_but2WT-LEU2-lacO-trz2WT_his7WT-GFPlacINLS	3DNuc	0.957843	Cytoplasm	IntensityCount
211022_SW253_TR1_slide06_GFPmid_05	Cell_58	1	56.7913	21.8623	7.3784	3.403	5.89303	SW253_TR1_211019	SW253	mad1_gs_gold	mad1endog	leu1_but2WT-LEU2-lacO-trz2WT_his7WT-GFPlacINLS	3DNuc	0	Nascent	HybridCount
211022_SW253_TR1_slide06_GFPmid_05	Cell_58	1	56.7913	21.8623	7.3784	3.403	5.89303	SW253_TR1_211019	SW253	mad1_gs_gold	mad1endog	leu1_but2WT-LEU2-lacO-trz2WT_his7WT-GFPlacINLS	3DNuc	0	MatureNuclear	HybridCount
211022_SW253_TR1_slide06_GFPmid_05	Cell_58	1	56.7913	21.8623	7.3784	3.403	5.89303	SW253_TR1_211019	SW253	mad1_gs_gold	mad1endog	leu1_but2WT-LEU2-lacO-trz2WT_his7WT-GFPlacINLS	3DNuc	1	Cytoplasm	HybridCount
211022_SW253_TR1_slide06_GFPmid_05	Cell_58	1	56.7913	21.8623	7.3784	3.403	5.89303	SW253_TR1_211019	SW253	mad1_gs_gold	mad1endog	leu1_but2WT-LEU2-lacO-trz2WT_his7WT-GFPlacINLS	3DNuc	1	WholeCell	SpotCount
211022_SW253_TR1_slide06_GFPmid_05	Cell_58	1	56.7913	21.8623	7.3784	3.403	5.89303	SW253_TR1_211019	SW253	mad1_gs_gold	mad1endog	leu1_but2WT-LEU2-lacO-trz2WT_his7WT-GFPlacINLS	3DNuc	0.957843	WholeCell	IntensityCount
211022_SW253_TR1_slide06_GFPmid_05	Cell_58	1	56.7913	21.8623	7.3784	3.403	5.89303	SW253_TR1_211019	SW253	mad1_gs_gold	mad1endog	leu1_but2WT-LEU2-lacO-trz2WT_his7WT-GFPlacINLS	3DNuc	1	WholeCell	HybridCount
211022_SW253_TR1_slide06_GFPmid_05	Cell_58	1	56.7913	21.8623	7.3784	3.403	5.89303	SW253_TR1_211019	SW253	mad1_gs_gold	mad1endog	leu1_but2WT-LEU2-lacO-trz2WT_his7WT-GFPlacINLS	3DNuc	0	NuclearAllRNA	SpotCount
211022_SW253_TR1_slide06_GFPmid_05	Cell_58	1	56.7913	21.8623	7.3784	3.403	5.89303	SW253_TR1_211019	SW253	mad1_gs_gold	mad1endog	leu1_but2WT-LEU2-lacO-trz2WT_his7WT-GFPlacINLS	3DNuc	0	NuclearAllRNA	IntensityCount
211022_SW253_TR1_slide06_GFPmid_05	Cell_58	1	56.7913	21.8623	7.3784	3.403	5.89303	SW253_TR1_211019	SW253	mad1_gs_gold	mad1endog	leu1_but2WT-LEU2-lacO-trz2WT_his7WT-GFPlacINLS	3DNuc	0	NuclearAllRNA	HybridCount
211022_SW253_TR1_slide06_GFPmid_05	Cell_59	1	67.6028	25.3289	8.45905	3.43013	5.67291	SW253_TR1_211019	SW253	mad1_gs_gold	mad1endog	leu1_but2WT-LEU2-lacO-trz2WT_his7WT-GFPlacINLS	3DNuc	0	Nascent	SpotCount
211022_SW253_TR1_slide06_GFPmid_05	Cell_59	1	67.6028	25.3289	8.45905	3.43013	5.67291	SW253_TR1_211019	SW253	mad1_gs_gold	mad1endog	leu1_but2WT-LEU2-lacO-trz2WT_his7WT-GFPlacINLS	3DNuc	0	MatureNuclear	SpotCount
211022_SW253_TR1_slide06_GFPmid_05	Cell_59	1	67.6028	25.3289	8.45905	3.43013	5.67291	SW253_TR1_211019	SW253	mad1_gs_gold	mad1endog	leu1_but2WT-LEU2-lacO-trz2WT_his7WT-GFPlacINLS	3DNuc	0	Cytoplasm	SpotCount
211022_SW253_TR1_slide06_GFPmid_05	Cell_59	1	67.6028	25.3289	8.45905	3.43013	5.67291	SW253_TR1_211019	SW253	mad1_gs_gold	mad1endog	leu1_but2WT-LEU2-lacO-trz2WT_his7WT-GFPlacINLS	3DNuc	0	Nascent	IntensityCount
211022_SW253_TR1_slide06_GFPmid_05	Cell_59	1	67.6028	25.3289	8.45905	3.43013	5.67291	SW253_TR1_211019	SW253	mad1_gs_gold	mad1endog	leu1_but2WT-LEU2-lacO-trz2WT_his7WT-GFPlacINLS	3DNuc	0	MatureNuclear	IntensityCount
211022_SW253_TR1_slide06_GFPmid_05	Cell_59	1	67.6028	25.3289	8.45905	3.43013	5.67291	SW253_TR1_211019	SW253	mad1_gs_gold	mad1endog	leu1_but2WT-LEU2-lacO-trz2WT_his7WT-GFPlacINLS	3DNuc	0	Cytoplasm	IntensityCount
211022_SW253_TR1_slide06_GFPmid_05	Cell_59	1	67.6028	25.3289	8.45905	3.43013	5.67291	SW253_TR1_211019	SW253	mad1_gs_gold	mad1endog	leu1_but2WT-LEU2-lacO-trz2WT_his7WT-GFPlacINLS	3DNuc	0	Nascent	HybridCount
211022_SW253_TR1_slide06_GFPmid_05	Cell_59	1	67.6028	25.3289	8.45905	3.43013	5.67291	SW253_TR1_211019	SW253	mad1_gs_gold	mad1endog	leu1_but2WT-LEU2-lacO-trz2WT_his7WT-GFPlacINLS	3DNuc	0	MatureNuclear	HybridCount
211022_SW253_TR1_slide06_GFPmid_05	Cell_59	1	67.6028	25.3289	8.45905	3.43013	5.67291	SW253_TR1_211019	SW253	mad1_gs_gold	mad1endog	leu1_but2WT-LEU2-lacO-trz2WT_his7WT-GFPlacINLS	3DNuc	0	Cytoplasm	HybridCount
211022_SW253_TR1_slide06_GFPmid_05	Cell_59	1	67.6028	25.3289	8.45905	3.43013	5.67291	SW253_TR1_211019	SW253	mad1_gs_gold	mad1endog	leu1_but2WT-LEU2-lacO-trz2WT_his7WT-GFPlacINLS	3DNuc	0	WholeCell	SpotCount
211022_SW253_TR1_slide06_GFPmid_05	Cell_59	1	67.6028	25.3289	8.45905	3.43013	5.67291	SW253_TR1_211019	SW253	mad1_gs_gold	mad1endog	leu1_but2WT-LEU2-lacO-trz2WT_his7WT-GFPlacINLS	3DNuc	0	WholeCell	IntensityCount
211022_SW253_TR1_slide06_GFPmid_05	Cell_59	1	67.6028	25.3289	8.45905	3.43013	5.67291	SW253_TR1_211019	SW253	mad1_gs_gold	mad1endog	leu1_but2WT-LEU2-lacO-trz2WT_his7WT-GFPlacINLS	3DNuc	0	WholeCell	HybridCount
211022_SW253_TR1_slide06_GFPmid_05	Cell_59	1	67.6028	25.3289	8.45905	3.43013	5.67291	SW253_TR1_211019	SW253	mad1_gs_gold	mad1endog	leu1_but2WT-LEU2-lacO-trz2WT_his7WT-GFPlacINLS	3DNuc	0	NuclearAllRNA	SpotCount
211022_SW253_TR1_slide06_GFPmid_05	Cell_59	1	67.6028	25.3289	8.45905	3.43013	5.67291	SW253_TR1_211019	SW253	mad1_gs_gold	mad1endog	leu1_but2WT-LEU2-lacO-trz2WT_his7WT-GFPlacINLS	3DNuc	0	NuclearAllRNA	IntensityCount
211022_SW253_TR1_slide06_GFPmid_05	Cell_59	1	67.6028	25.3289	8.45905	3.43013	5.67291	SW253_TR1_211019	SW253	mad1_gs_gold	mad1endog	leu1_but2WT-LEU2-lacO-trz2WT_his7WT-GFPlacINLS	3DNuc	0	NuclearAllRNA	HybridCount
211022_SW253_TR1_slide06_GFPmid_05	Cell_60	1	87.4512	33.8993	11.1844	3.32419	5.08394	SW253_TR1_211019	SW253	mad1_gs_gold	mad1endog	leu1_but2WT-LEU2-lacO-trz2WT_his7WT-GFPlacINLS	3DNuc	0	Nascent	SpotCount
211022_SW253_TR1_slide06_GFPmid_05	Cell_60	1	87.4512	33.8993	11.1844	3.32419	5.08394	SW253_TR1_211019	SW253	mad1_gs_gold	mad1endog	leu1_but2WT-LEU2-lacO-trz2WT_his7WT-GFPlacINLS	3DNuc	1	MatureNuclear	SpotCount
211022_SW253_TR1_slide06_GFPmid_05	Cell_60	1	87.4512	33.8993	11.1844	3.32419	5.08394	SW253_TR1_211019	SW253	mad1_gs_gold	mad1endog	leu1_but2WT-LEU2-lacO-trz2WT_his7WT-GFPlacINLS	3DNuc	2	Cytoplasm	SpotCount
211022_SW253_TR1_slide06_GFPmid_05	Cell_60	1	87.4512	33.8993	11.1844	3.32419	5.08394	SW253_TR1_211019	SW253	mad1_gs_gold	mad1endog	leu1_but2WT-LEU2-lacO-trz2WT_his7WT-GFPlacINLS	3DNuc	0	Nascent	IntensityCount
211022_SW253_TR1_slide06_GFPmid_05	Cell_60	1	87.4512	33.8993	11.1844	3.32419	5.08394	SW253_TR1_211019	SW253	mad1_gs_gold	mad1endog	leu1_but2WT-LEU2-lacO-trz2WT_his7WT-GFPlacINLS	3DNuc	0.865885	MatureNuclear	IntensityCount
211022_SW253_TR1_slide06_GFPmid_05	Cell_60	1	87.4512	33.8993	11.1844	3.32419	5.08394	SW253_TR1_211019	SW253	mad1_gs_gold	mad1endog	leu1_but2WT-LEU2-lacO-trz2WT_his7WT-GFPlacINLS	3DNuc	1.84289	Cytoplasm	IntensityCount
211022_SW253_TR1_slide06_GFPmid_05	Cell_60	1	87.4512	33.8993	11.1844	3.32419	5.08394	SW253_TR1_211019	SW253	mad1_gs_gold	mad1endog	leu1_but2WT-LEU2-lacO-trz2WT_his7WT-GFPlacINLS	3DNuc	0	Nascent	HybridCount
211022_SW253_TR1_slide06_GFPmid_05	Cell_60	1	87.4512	33.8993	11.1844	3.32419	5.08394	SW253_TR1_211019	SW253	mad1_gs_gold	mad1endog	leu1_but2WT-LEU2-lacO-trz2WT_his7WT-GFPlacINLS	3DNuc	1	MatureNuclear	HybridCount
211022_SW253_TR1_slide06_GFPmid_05	Cell_60	1	87.4512	33.8993	11.1844	3.32419	5.08394	SW253_TR1_211019	SW253	mad1_gs_gold	mad1endog	leu1_but2WT-LEU2-lacO-trz2WT_his7WT-GFPlacINLS	3DNuc	2	Cytoplasm	HybridCount
211022_SW253_TR1_slide06_GFPmid_05	Cell_60	1	87.4512	33.8993	11.1844	3.32419	5.08394	SW253_TR1_211019	SW253	mad1_gs_gold	mad1endog	leu1_but2WT-LEU2-lacO-trz2WT_his7WT-GFPlacINLS	3DNuc	3	WholeCell	SpotCount
211022_SW253_TR1_slide06_GFPmid_05	Cell_60	1	87.4512	33.8993	11.1844	3.32419	5.08394	SW253_TR1_211019	SW253	mad1_gs_gold	mad1endog	leu1_but2WT-LEU2-lacO-trz2WT_his7WT-GFPlacINLS	3DNuc	2.70878	WholeCell	IntensityCount
211022_SW253_TR1_slide06_GFPmid_05	Cell_60	1	87.4512	33.8993	11.1844	3.32419	5.08394	SW253_TR1_211019	SW253	mad1_gs_gold	mad1endog	leu1_but2WT-LEU2-lacO-trz2WT_his7WT-GFPlacINLS	3DNuc	3	WholeCell	HybridCount
211022_SW253_TR1_slide06_GFPmid_05	Cell_60	1	87.4512	33.8993	11.1844	3.32419	5.08394	SW253_TR1_211019	SW253	mad1_gs_gold	mad1endog	leu1_but2WT-LEU2-lacO-trz2WT_his7WT-GFPlacINLS	3DNuc	1	NuclearAllRNA	SpotCount
211022_SW253_TR1_slide06_GFPmid_05	Cell_60	1	87.4512	33.8993	11.1844	3.32419	5.08394	SW253_TR1_211019	SW253	mad1_gs_gold	mad1endog	leu1_but2WT-LEU2-lacO-trz2WT_his7WT-GFPlacINLS	3DNuc	0.865885	NuclearAllRNA	IntensityCount
211022_SW253_TR1_slide06_GFPmid_05	Cell_60	1	87.4512	33.8993	11.1844	3.32419	5.08394	SW253_TR1_211019	SW253	mad1_gs_gold	mad1endog	leu1_but2WT-LEU2-lacO-trz2WT_his7WT-GFPlacINLS	3DNuc	1	NuclearAllRNA	HybridCount
211022_SW253_TR1_slide06_GFPmid_05	Cell_61	1	72.9447	26.7105	8.99167	3.44083	5.85613	SW253_TR1_211019	SW253	mad1_gs_gold	mad1endog	leu1_but2WT-LEU2-lacO-trz2WT_his7WT-GFPlacINLS	3DNuc	0	Nascent	SpotCount
211022_SW253_TR1_slide06_GFPmid_05	Cell_61	1	72.9447	26.7105	8.99167	3.44083	5.85613	SW253_TR1_211019	SW253	mad1_gs_gold	mad1endog	leu1_but2WT-LEU2-lacO-trz2WT_his7WT-GFPlacINLS	3DNuc	0	MatureNuclear	SpotCount
211022_SW253_TR1_slide06_GFPmid_05	Cell_61	1	72.9447	26.7105	8.99167	3.44083	5.85613	SW253_TR1_211019	SW253	mad1_gs_gold	mad1endog	leu1_but2WT-LEU2-lacO-trz2WT_his7WT-GFPlacINLS	3DNuc	1	Cytoplasm	SpotCount
211022_SW253_TR1_slide06_GFPmid_05	Cell_61	1	72.9447	26.7105	8.99167	3.44083	5.85613	SW253_TR1_211019	SW253	mad1_gs_gold	mad1endog	leu1_but2WT-LEU2-lacO-trz2WT_his7WT-GFPlacINLS	3DNuc	0	Nascent	IntensityCount
211022_SW253_TR1_slide06_GFPmid_05	Cell_61	1	72.9447	26.7105	8.99167	3.44083	5.85613	SW253_TR1_211019	SW253	mad1_gs_gold	mad1endog	leu1_but2WT-LEU2-lacO-trz2WT_his7WT-GFPlacINLS	3DNuc	0	MatureNuclear	IntensityCount
211022_SW253_TR1_slide06_GFPmid_05	Cell_61	1	72.9447	26.7105	8.99167	3.44083	5.85613	SW253_TR1_211019	SW253	mad1_gs_gold	mad1endog	leu1_but2WT-LEU2-lacO-trz2WT_his7WT-GFPlacINLS	3DNuc	0.485553	Cytoplasm	IntensityCount
211022_SW253_TR1_slide06_GFPmid_05	Cell_61	1	72.9447	26.7105	8.99167	3.44083	5.85613	SW253_TR1_211019	SW253	mad1_gs_gold	mad1endog	leu1_but2WT-LEU2-lacO-trz2WT_his7WT-GFPlacINLS	3DNuc	0	Nascent	HybridCount
211022_SW253_TR1_slide06_GFPmid_05	Cell_61	1	72.9447	26.7105	8.99167	3.44083	5.85613	SW253_TR1_211019	SW253	mad1_gs_gold	mad1endog	leu1_but2WT-LEU2-lacO-trz2WT_his7WT-GFPlacINLS	3DNuc	0	MatureNuclear	HybridCount
211022_SW253_TR1_slide06_GFPmid_05	Cell_61	1	72.9447	26.7105	8.99167	3.44083	5.85613	SW253_TR1_211019	SW253	mad1_gs_gold	mad1endog	leu1_but2WT-LEU2-lacO-trz2WT_his7WT-GFPlacINLS	3DNuc	1	Cytoplasm	HybridCount
211022_SW253_TR1_slide06_GFPmid_05	Cell_61	1	72.9447	26.7105	8.99167	3.44083	5.85613	SW253_TR1_211019	SW253	mad1_gs_gold	mad1endog	leu1_but2WT-LEU2-lacO-trz2WT_his7WT-GFPlacINLS	3DNuc	1	WholeCell	SpotCount
211022_SW253_TR1_slide06_GFPmid_05	Cell_61	1	72.9447	26.7105	8.99167	3.44083	5.85613	SW253_TR1_211019	SW253	mad1_gs_gold	mad1endog	leu1_but2WT-LEU2-lacO-trz2WT_his7WT-GFPlacINLS	3DNuc	0.485553	WholeCell	IntensityCount
211022_SW253_TR1_slide06_GFPmid_05	Cell_61	1	72.9447	26.7105	8.99167	3.44083	5.85613	SW253_TR1_211019	SW253	mad1_gs_gold	mad1endog	leu1_but2WT-LEU2-lacO-trz2WT_his7WT-GFPlacINLS	3DNuc	1	WholeCell	HybridCount
211022_SW253_TR1_slide06_GFPmid_05	Cell_61	1	72.9447	26.7105	8.99167	3.44083	5.85613	SW253_TR1_211019	SW253	mad1_gs_gold	mad1endog	leu1_but2WT-LEU2-lacO-trz2WT_his7WT-GFPlacINLS	3DNuc	0	NuclearAllRNA	SpotCount
211022_SW253_TR1_slide06_GFPmid_05	Cell_61	1	72.9447	26.7105	8.99167	3.44083	5.85613	SW253_TR1_211019	SW253	mad1_gs_gold	mad1endog	leu1_but2WT-LEU2-lacO-trz2WT_his7WT-GFPlacINLS	3DNuc	0	NuclearAllRNA	IntensityCount
211022_SW253_TR1_slide06_GFPmid_05	Cell_61	1	72.9447	26.7105	8.99167	3.44083	5.85613	SW253_TR1_211019	SW253	mad1_gs_gold	mad1endog	leu1_but2WT-LEU2-lacO-trz2WT_his7WT-GFPlacINLS	3DNuc	0	NuclearAllRNA	HybridCount
211022_SW253_TR1_slide06_GFPmid_05	Cell_62	2	120.502	42.6598	13.4624	3.53407	9.12487	SW253_TR1_211019	SW253	mad1_gs_gold	mad1endog	leu1_but2WT-LEU2-lacO-trz2WT_his7WT-GFPlacINLS	3DNuc	0	Nascent	SpotCount
211022_SW253_TR1_slide06_GFPmid_05	Cell_62	2	120.502	42.6598	13.4624	3.53407	9.12487	SW253_TR1_211019	SW253	mad1_gs_gold	mad1endog	leu1_but2WT-LEU2-lacO-trz2WT_his7WT-GFPlacINLS	3DNuc	0	MatureNuclear	SpotCount
211022_SW253_TR1_slide06_GFPmid_05	Cell_62	2	120.502	42.6598	13.4624	3.53407	9.12487	SW253_TR1_211019	SW253	mad1_gs_gold	mad1endog	leu1_but2WT-LEU2-lacO-trz2WT_his7WT-GFPlacINLS	3DNuc	3	Cytoplasm	SpotCount
211022_SW253_TR1_slide06_GFPmid_05	Cell_62	2	120.502	42.6598	13.4624	3.53407	9.12487	SW253_TR1_211019	SW253	mad1_gs_gold	mad1endog	leu1_but2WT-LEU2-lacO-trz2WT_his7WT-GFPlacINLS	3DNuc	0	Nascent	IntensityCount
211022_SW253_TR1_slide06_GFPmid_05	Cell_62	2	120.502	42.6598	13.4624	3.53407	9.12487	SW253_TR1_211019	SW253	mad1_gs_gold	mad1endog	leu1_but2WT-LEU2-lacO-trz2WT_his7WT-GFPlacINLS	3DNuc	0	MatureNuclear	IntensityCount
211022_SW253_TR1_slide06_GFPmid_05	Cell_62	2	120.502	42.6598	13.4624	3.53407	9.12487	SW253_TR1_211019	SW253	mad1_gs_gold	mad1endog	leu1_but2WT-LEU2-lacO-trz2WT_his7WT-GFPlacINLS	3DNuc	3.25822	Cytoplasm	IntensityCount
211022_SW253_TR1_slide06_GFPmid_05	Cell_62	2	120.502	42.6598	13.4624	3.53407	9.12487	SW253_TR1_211019	SW253	mad1_gs_gold	mad1endog	leu1_but2WT-LEU2-lacO-trz2WT_his7WT-GFPlacINLS	3DNuc	0	Nascent	HybridCount
211022_SW253_TR1_slide06_GFPmid_05	Cell_62	2	120.502	42.6598	13.4624	3.53407	9.12487	SW253_TR1_211019	SW253	mad1_gs_gold	mad1endog	leu1_but2WT-LEU2-lacO-trz2WT_his7WT-GFPlacINLS	3DNuc	0	MatureNuclear	HybridCount
211022_SW253_TR1_slide06_GFPmid_05	Cell_62	2	120.502	42.6598	13.4624	3.53407	9.12487	SW253_TR1_211019	SW253	mad1_gs_gold	mad1endog	leu1_but2WT-LEU2-lacO-trz2WT_his7WT-GFPlacINLS	3DNuc	3	Cytoplasm	HybridCount
211022_SW253_TR1_slide06_GFPmid_05	Cell_62	2	120.502	42.6598	13.4624	3.53407	9.12487	SW253_TR1_211019	SW253	mad1_gs_gold	mad1endog	leu1_but2WT-LEU2-lacO-trz2WT_his7WT-GFPlacINLS	3DNuc	3	WholeCell	SpotCount
211022_SW253_TR1_slide06_GFPmid_05	Cell_62	2	120.502	42.6598	13.4624	3.53407	9.12487	SW253_TR1_211019	SW253	mad1_gs_gold	mad1endog	leu1_but2WT-LEU2-lacO-trz2WT_his7WT-GFPlacINLS	3DNuc	3.25822	WholeCell	IntensityCount
211022_SW253_TR1_slide06_GFPmid_05	Cell_62	2	120.502	42.6598	13.4624	3.53407	9.12487	SW253_TR1_211019	SW253	mad1_gs_gold	mad1endog	leu1_but2WT-LEU2-lacO-trz2WT_his7WT-GFPlacINLS	3DNuc	3	WholeCell	HybridCount
211022_SW253_TR1_slide06_GFPmid_05	Cell_62	2	120.502	42.6598	13.4624	3.53407	9.12487	SW253_TR1_211019	SW253	mad1_gs_gold	mad1endog	leu1_but2WT-LEU2-lacO-trz2WT_his7WT-GFPlacINLS	3DNuc	0	NuclearAllRNA	SpotCount
211022_SW253_TR1_slide06_GFPmid_05	Cell_62	2	120.502	42.6598	13.4624	3.53407	9.12487	SW253_TR1_211019	SW253	mad1_gs_gold	mad1endog	leu1_but2WT-LEU2-lacO-trz2WT_his7WT-GFPlacINLS	3DNuc	0	NuclearAllRNA	IntensityCount
211022_SW253_TR1_slide06_GFPmid_05	Cell_62	2	120.502	42.6598	13.4624	3.53407	9.12487	SW253_TR1_211019	SW253	mad1_gs_gold	mad1endog	leu1_but2WT-LEU2-lacO-trz2WT_his7WT-GFPlacINLS	3DNuc	0	NuclearAllRNA	HybridCount
211022_SW253_TR1_slide06_GFPmid_05	Cell_63	1	68.7206	28.0202	9.82727	3.15779	5.38166	SW253_TR1_211019	SW253	mad1_gs_gold	mad1endog	leu1_but2WT-LEU2-lacO-trz2WT_his7WT-GFPlacINLS	3DNuc	0	Nascent	SpotCount
211022_SW253_TR1_slide06_GFPmid_05	Cell_63	1	68.7206	28.0202	9.82727	3.15779	5.38166	SW253_TR1_211019	SW253	mad1_gs_gold	mad1endog	leu1_but2WT-LEU2-lacO-trz2WT_his7WT-GFPlacINLS	3DNuc	0	MatureNuclear	SpotCount
211022_SW253_TR1_slide06_GFPmid_05	Cell_63	1	68.7206	28.0202	9.82727	3.15779	5.38166	SW253_TR1_211019	SW253	mad1_gs_gold	mad1endog	leu1_but2WT-LEU2-lacO-trz2WT_his7WT-GFPlacINLS	3DNuc	0	Cytoplasm	SpotCount
211022_SW253_TR1_slide06_GFPmid_05	Cell_63	1	68.7206	28.0202	9.82727	3.15779	5.38166	SW253_TR1_211019	SW253	mad1_gs_gold	mad1endog	leu1_but2WT-LEU2-lacO-trz2WT_his7WT-GFPlacINLS	3DNuc	0	Nascent	IntensityCount
211022_SW253_TR1_slide06_GFPmid_05	Cell_63	1	68.7206	28.0202	9.82727	3.15779	5.38166	SW253_TR1_211019	SW253	mad1_gs_gold	mad1endog	leu1_but2WT-LEU2-lacO-trz2WT_his7WT-GFPlacINLS	3DNuc	0	MatureNuclear	IntensityCount
211022_SW253_TR1_slide06_GFPmid_05	Cell_63	1	68.7206	28.0202	9.82727	3.15779	5.38166	SW253_TR1_211019	SW253	mad1_gs_gold	mad1endog	leu1_but2WT-LEU2-lacO-trz2WT_his7WT-GFPlacINLS	3DNuc	0	Cytoplasm	IntensityCount
211022_SW253_TR1_slide06_GFPmid_05	Cell_63	1	68.7206	28.0202	9.82727	3.15779	5.38166	SW253_TR1_211019	SW253	mad1_gs_gold	mad1endog	leu1_but2WT-LEU2-lacO-trz2WT_his7WT-GFPlacINLS	3DNuc	0	Nascent	HybridCount
211022_SW253_TR1_slide06_GFPmid_05	Cell_63	1	68.7206	28.0202	9.82727	3.15779	5.38166	SW253_TR1_211019	SW253	mad1_gs_gold	mad1endog	leu1_but2WT-LEU2-lacO-trz2WT_his7WT-GFPlacINLS	3DNuc	0	MatureNuclear	HybridCount
211022_SW253_TR1_slide06_GFPmid_05	Cell_63	1	68.7206	28.0202	9.82727	3.15779	5.38166	SW253_TR1_211019	SW253	mad1_gs_gold	mad1endog	leu1_but2WT-LEU2-lacO-trz2WT_his7WT-GFPlacINLS	3DNuc	0	Cytoplasm	HybridCount
211022_SW253_TR1_slide06_GFPmid_05	Cell_63	1	68.7206	28.0202	9.82727	3.15779	5.38166	SW253_TR1_211019	SW253	mad1_gs_gold	mad1endog	leu1_but2WT-LEU2-lacO-trz2WT_his7WT-GFPlacINLS	3DNuc	0	WholeCell	SpotCount
211022_SW253_TR1_slide06_GFPmid_05	Cell_63	1	68.7206	28.0202	9.82727	3.15779	5.38166	SW253_TR1_211019	SW253	mad1_gs_gold	mad1endog	leu1_but2WT-LEU2-lacO-trz2WT_his7WT-GFPlacINLS	3DNuc	0	WholeCell	IntensityCount
211022_SW253_TR1_slide06_GFPmid_05	Cell_63	1	68.7206	28.0202	9.82727	3.15779	5.38166	SW253_TR1_211019	SW253	mad1_gs_gold	mad1endog	leu1_but2WT-LEU2-lacO-trz2WT_his7WT-GFPlacINLS	3DNuc	0	WholeCell	HybridCount
211022_SW253_TR1_slide06_GFPmid_05	Cell_63	1	68.7206	28.0202	9.82727	3.15779	5.38166	SW253_TR1_211019	SW253	mad1_gs_gold	mad1endog	leu1_but2WT-LEU2-lacO-trz2WT_his7WT-GFPlacINLS	3DNuc	0	NuclearAllRNA	SpotCount
211022_SW253_TR1_slide06_GFPmid_05	Cell_63	1	68.7206	28.0202	9.82727	3.15779	5.38166	SW253_TR1_211019	SW253	mad1_gs_gold	mad1endog	leu1_but2WT-LEU2-lacO-trz2WT_his7WT-GFPlacINLS	3DNuc	0	NuclearAllRNA	IntensityCount
211022_SW253_TR1_slide06_GFPmid_05	Cell_63	1	68.7206	28.0202	9.82727	3.15779	5.38166	SW253_TR1_211019	SW253	mad1_gs_gold	mad1endog	leu1_but2WT-LEU2-lacO-trz2WT_his7WT-GFPlacINLS	3DNuc	0	NuclearAllRNA	HybridCount
211022_SW253_TR1_slide06_GFPmid_05	Cell_65	1	119.965	41.1832	13.1899	3.56763	5.83712	SW253_TR1_211019	SW253	mad1_gs_gold	mad1endog	leu1_but2WT-LEU2-lacO-trz2WT_his7WT-GFPlacINLS	3DNuc	0	Nascent	SpotCount
211022_SW253_TR1_slide06_GFPmid_05	Cell_65	1	119.965	41.1832	13.1899	3.56763	5.83712	SW253_TR1_211019	SW253	mad1_gs_gold	mad1endog	leu1_but2WT-LEU2-lacO-trz2WT_his7WT-GFPlacINLS	3DNuc	0	MatureNuclear	SpotCount
211022_SW253_TR1_slide06_GFPmid_05	Cell_65	1	119.965	41.1832	13.1899	3.56763	5.83712	SW253_TR1_211019	SW253	mad1_gs_gold	mad1endog	leu1_but2WT-LEU2-lacO-trz2WT_his7WT-GFPlacINLS	3DNuc	4	Cytoplasm	SpotCount
211022_SW253_TR1_slide06_GFPmid_05	Cell_65	1	119.965	41.1832	13.1899	3.56763	5.83712	SW253_TR1_211019	SW253	mad1_gs_gold	mad1endog	leu1_but2WT-LEU2-lacO-trz2WT_his7WT-GFPlacINLS	3DNuc	0	Nascent	IntensityCount
211022_SW253_TR1_slide06_GFPmid_05	Cell_65	1	119.965	41.1832	13.1899	3.56763	5.83712	SW253_TR1_211019	SW253	mad1_gs_gold	mad1endog	leu1_but2WT-LEU2-lacO-trz2WT_his7WT-GFPlacINLS	3DNuc	0	MatureNuclear	IntensityCount
211022_SW253_TR1_slide06_GFPmid_05	Cell_65	1	119.965	41.1832	13.1899	3.56763	5.83712	SW253_TR1_211019	SW253	mad1_gs_gold	mad1endog	leu1_but2WT-LEU2-lacO-trz2WT_his7WT-GFPlacINLS	3DNuc	4.73808	Cytoplasm	IntensityCount
211022_SW253_TR1_slide06_GFPmid_05	Cell_65	1	119.965	41.1832	13.1899	3.56763	5.83712	SW253_TR1_211019	SW253	mad1_gs_gold	mad1endog	leu1_but2WT-LEU2-lacO-trz2WT_his7WT-GFPlacINLS	3DNuc	0	Nascent	HybridCount
211022_SW253_TR1_slide06_GFPmid_05	Cell_65	1	119.965	41.1832	13.1899	3.56763	5.83712	SW253_TR1_211019	SW253	mad1_gs_gold	mad1endog	leu1_but2WT-LEU2-lacO-trz2WT_his7WT-GFPlacINLS	3DNuc	0	MatureNuclear	HybridCount
211022_SW253_TR1_slide06_GFPmid_05	Cell_65	1	119.965	41.1832	13.1899	3.56763	5.83712	SW253_TR1_211019	SW253	mad1_gs_gold	mad1endog	leu1_but2WT-LEU2-lacO-trz2WT_his7WT-GFPlacINLS	3DNuc	4	Cytoplasm	HybridCount
211022_SW253_TR1_slide06_GFPmid_05	Cell_65	1	119.965	41.1832	13.1899	3.56763	5.83712	SW253_TR1_211019	SW253	mad1_gs_gold	mad1endog	leu1_but2WT-LEU2-lacO-trz2WT_his7WT-GFPlacINLS	3DNuc	4	WholeCell	SpotCount
211022_SW253_TR1_slide06_GFPmid_05	Cell_65	1	119.965	41.1832	13.1899	3.56763	5.83712	SW253_TR1_211019	SW253	mad1_gs_gold	mad1endog	leu1_but2WT-LEU2-lacO-trz2WT_his7WT-GFPlacINLS	3DNuc	4.73808	WholeCell	IntensityCount
211022_SW253_TR1_slide06_GFPmid_05	Cell_65	1	119.965	41.1832	13.1899	3.56763	5.83712	SW253_TR1_211019	SW253	mad1_gs_gold	mad1endog	leu1_but2WT-LEU2-lacO-trz2WT_his7WT-GFPlacINLS	3DNuc	4	WholeCell	HybridCount
211022_SW253_TR1_slide06_GFPmid_05	Cell_65	1	119.965	41.1832	13.1899	3.56763	5.83712	SW253_TR1_211019	SW253	mad1_gs_gold	mad1endog	leu1_but2WT-LEU2-lacO-trz2WT_his7WT-GFPlacINLS	3DNuc	0	NuclearAllRNA	SpotCount
211022_SW253_TR1_slide06_GFPmid_05	Cell_65	1	119.965	41.1832	13.1899	3.56763	5.83712	SW253_TR1_211019	SW253	mad1_gs_gold	mad1endog	leu1_but2WT-LEU2-lacO-trz2WT_his7WT-GFPlacINLS	3DNuc	0	NuclearAllRNA	IntensityCount
211022_SW253_TR1_slide06_GFPmid_05	Cell_65	1	119.965	41.1832	13.1899	3.56763	5.83712	SW253_TR1_211019	SW253	mad1_gs_gold	mad1endog	leu1_but2WT-LEU2-lacO-trz2WT_his7WT-GFPlacINLS	3DNuc	0	NuclearAllRNA	HybridCount
211022_SW253_TR1_slide06_GFPmid_05	Cell_66	1	56.4789	21.8601	7.36797	3.39581	5.91218	SW253_TR1_211019	SW253	mad1_gs_gold	mad1endog	leu1_but2WT-LEU2-lacO-trz2WT_his7WT-GFPlacINLS	3DNuc	0	Nascent	SpotCount
211022_SW253_TR1_slide06_GFPmid_05	Cell_66	1	56.4789	21.8601	7.36797	3.39581	5.91218	SW253_TR1_211019	SW253	mad1_gs_gold	mad1endog	leu1_but2WT-LEU2-lacO-trz2WT_his7WT-GFPlacINLS	3DNuc	0	MatureNuclear	SpotCount
211022_SW253_TR1_slide06_GFPmid_05	Cell_66	1	56.4789	21.8601	7.36797	3.39581	5.91218	SW253_TR1_211019	SW253	mad1_gs_gold	mad1endog	leu1_but2WT-LEU2-lacO-trz2WT_his7WT-GFPlacINLS	3DNuc	1	Cytoplasm	SpotCount
211022_SW253_TR1_slide06_GFPmid_05	Cell_66	1	56.4789	21.8601	7.36797	3.39581	5.91218	SW253_TR1_211019	SW253	mad1_gs_gold	mad1endog	leu1_but2WT-LEU2-lacO-trz2WT_his7WT-GFPlacINLS	3DNuc	0	Nascent	IntensityCount
211022_SW253_TR1_slide06_GFPmid_05	Cell_66	1	56.4789	21.8601	7.36797	3.39581	5.91218	SW253_TR1_211019	SW253	mad1_gs_gold	mad1endog	leu1_but2WT-LEU2-lacO-trz2WT_his7WT-GFPlacINLS	3DNuc	0	MatureNuclear	IntensityCount
211022_SW253_TR1_slide06_GFPmid_05	Cell_66	1	56.4789	21.8601	7.36797	3.39581	5.91218	SW253_TR1_211019	SW253	mad1_gs_gold	mad1endog	leu1_but2WT-LEU2-lacO-trz2WT_his7WT-GFPlacINLS	3DNuc	1.5455	Cytoplasm	IntensityCount
211022_SW253_TR1_slide06_GFPmid_05	Cell_66	1	56.4789	21.8601	7.36797	3.39581	5.91218	SW253_TR1_211019	SW253	mad1_gs_gold	mad1endog	leu1_but2WT-LEU2-lacO-trz2WT_his7WT-GFPlacINLS	3DNuc	0	Nascent	HybridCount
211022_SW253_TR1_slide06_GFPmid_05	Cell_66	1	56.4789	21.8601	7.36797	3.39581	5.91218	SW253_TR1_211019	SW253	mad1_gs_gold	mad1endog	leu1_but2WT-LEU2-lacO-trz2WT_his7WT-GFPlacINLS	3DNuc	0	MatureNuclear	HybridCount
211022_SW253_TR1_slide06_GFPmid_05	Cell_66	1	56.4789	21.8601	7.36797	3.39581	5.91218	SW253_TR1_211019	SW253	mad1_gs_gold	mad1endog	leu1_but2WT-LEU2-lacO-trz2WT_his7WT-GFPlacINLS	3DNuc	1	Cytoplasm	HybridCount
211022_SW253_TR1_slide06_GFPmid_05	Cell_66	1	56.4789	21.8601	7.36797	3.39581	5.91218	SW253_TR1_211019	SW253	mad1_gs_gold	mad1endog	leu1_but2WT-LEU2-lacO-trz2WT_his7WT-GFPlacINLS	3DNuc	1	WholeCell	SpotCount
211022_SW253_TR1_slide06_GFPmid_05	Cell_66	1	56.4789	21.8601	7.36797	3.39581	5.91218	SW253_TR1_211019	SW253	mad1_gs_gold	mad1endog	leu1_but2WT-LEU2-lacO-trz2WT_his7WT-GFPlacINLS	3DNuc	1.5455	WholeCell	IntensityCount
211022_SW253_TR1_slide06_GFPmid_05	Cell_66	1	56.4789	21.8601	7.36797	3.39581	5.91218	SW253_TR1_211019	SW253	mad1_gs_gold	mad1endog	leu1_but2WT-LEU2-lacO-trz2WT_his7WT-GFPlacINLS	3DNuc	1	WholeCell	HybridCount
211022_SW253_TR1_slide06_GFPmid_05	Cell_66	1	56.4789	21.8601	7.36797	3.39581	5.91218	SW253_TR1_211019	SW253	mad1_gs_gold	mad1endog	leu1_but2WT-LEU2-lacO-trz2WT_his7WT-GFPlacINLS	3DNuc	0	NuclearAllRNA	SpotCount
211022_SW253_TR1_slide06_GFPmid_05	Cell_66	1	56.4789	21.8601	7.36797	3.39581	5.91218	SW253_TR1_211019	SW253	mad1_gs_gold	mad1endog	leu1_but2WT-LEU2-lacO-trz2WT_his7WT-GFPlacINLS	3DNuc	0	NuclearAllRNA	IntensityCount
211022_SW253_TR1_slide06_GFPmid_05	Cell_66	1	56.4789	21.8601	7.36797	3.39581	5.91218	SW253_TR1_211019	SW253	mad1_gs_gold	mad1endog	leu1_but2WT-LEU2-lacO-trz2WT_his7WT-GFPlacINLS	3DNuc	0	NuclearAllRNA	HybridCount
211022_SW253_TR1_slide06_GFPmid_05	Cell_67	1	60.7893	22.3883	7.67	3.445	5.96218	SW253_TR1_211019	SW253	mad1_gs_gold	mad1endog	leu1_but2WT-LEU2-lacO-trz2WT_his7WT-GFPlacINLS	3DNuc	0	Nascent	SpotCount
211022_SW253_TR1_slide06_GFPmid_05	Cell_67	1	60.7893	22.3883	7.67	3.445	5.96218	SW253_TR1_211019	SW253	mad1_gs_gold	mad1endog	leu1_but2WT-LEU2-lacO-trz2WT_his7WT-GFPlacINLS	3DNuc	1	MatureNuclear	SpotCount
211022_SW253_TR1_slide06_GFPmid_05	Cell_67	1	60.7893	22.3883	7.67	3.445	5.96218	SW253_TR1_211019	SW253	mad1_gs_gold	mad1endog	leu1_but2WT-LEU2-lacO-trz2WT_his7WT-GFPlacINLS	3DNuc	3	Cytoplasm	SpotCount
211022_SW253_TR1_slide06_GFPmid_05	Cell_67	1	60.7893	22.3883	7.67	3.445	5.96218	SW253_TR1_211019	SW253	mad1_gs_gold	mad1endog	leu1_but2WT-LEU2-lacO-trz2WT_his7WT-GFPlacINLS	3DNuc	0	Nascent	IntensityCount
211022_SW253_TR1_slide06_GFPmid_05	Cell_67	1	60.7893	22.3883	7.67	3.445	5.96218	SW253_TR1_211019	SW253	mad1_gs_gold	mad1endog	leu1_but2WT-LEU2-lacO-trz2WT_his7WT-GFPlacINLS	3DNuc	1.35574	MatureNuclear	IntensityCount
211022_SW253_TR1_slide06_GFPmid_05	Cell_67	1	60.7893	22.3883	7.67	3.445	5.96218	SW253_TR1_211019	SW253	mad1_gs_gold	mad1endog	leu1_but2WT-LEU2-lacO-trz2WT_his7WT-GFPlacINLS	3DNuc	3.43606	Cytoplasm	IntensityCount
211022_SW253_TR1_slide06_GFPmid_05	Cell_67	1	60.7893	22.3883	7.67	3.445	5.96218	SW253_TR1_211019	SW253	mad1_gs_gold	mad1endog	leu1_but2WT-LEU2-lacO-trz2WT_his7WT-GFPlacINLS	3DNuc	0	Nascent	HybridCount
211022_SW253_TR1_slide06_GFPmid_05	Cell_67	1	60.7893	22.3883	7.67	3.445	5.96218	SW253_TR1_211019	SW253	mad1_gs_gold	mad1endog	leu1_but2WT-LEU2-lacO-trz2WT_his7WT-GFPlacINLS	3DNuc	1	MatureNuclear	HybridCount
211022_SW253_TR1_slide06_GFPmid_05	Cell_67	1	60.7893	22.3883	7.67	3.445	5.96218	SW253_TR1_211019	SW253	mad1_gs_gold	mad1endog	leu1_but2WT-LEU2-lacO-trz2WT_his7WT-GFPlacINLS	3DNuc	3	Cytoplasm	HybridCount
211022_SW253_TR1_slide06_GFPmid_05	Cell_67	1	60.7893	22.3883	7.67	3.445	5.96218	SW253_TR1_211019	SW253	mad1_gs_gold	mad1endog	leu1_but2WT-LEU2-lacO-trz2WT_his7WT-GFPlacINLS	3DNuc	4	WholeCell	SpotCount
211022_SW253_TR1_slide06_GFPmid_05	Cell_67	1	60.7893	22.3883	7.67	3.445	5.96218	SW253_TR1_211019	SW253	mad1_gs_gold	mad1endog	leu1_but2WT-LEU2-lacO-trz2WT_his7WT-GFPlacINLS	3DNuc	4.7918	WholeCell	IntensityCount
211022_SW253_TR1_slide06_GFPmid_05	Cell_67	1	60.7893	22.3883	7.67	3.445	5.96218	SW253_TR1_211019	SW253	mad1_gs_gold	mad1endog	leu1_but2WT-LEU2-lacO-trz2WT_his7WT-GFPlacINLS	3DNuc	4	WholeCell	HybridCount
211022_SW253_TR1_slide06_GFPmid_05	Cell_67	1	60.7893	22.3883	7.67	3.445	5.96218	SW253_TR1_211019	SW253	mad1_gs_gold	mad1endog	leu1_but2WT-LEU2-lacO-trz2WT_his7WT-GFPlacINLS	3DNuc	1	NuclearAllRNA	SpotCount
211022_SW253_TR1_slide06_GFPmid_05	Cell_67	1	60.7893	22.3883	7.67	3.445	5.96218	SW253_TR1_211019	SW253	mad1_gs_gold	mad1endog	leu1_but2WT-LEU2-lacO-trz2WT_his7WT-GFPlacINLS	3DNuc	1.35574	NuclearAllRNA	IntensityCount
211022_SW253_TR1_slide06_GFPmid_05	Cell_67	1	60.7893	22.3883	7.67	3.445	5.96218	SW253_TR1_211019	SW253	mad1_gs_gold	mad1endog	leu1_but2WT-LEU2-lacO-trz2WT_his7WT-GFPlacINLS	3DNuc	1	NuclearAllRNA	HybridCount
211022_SW253_TR1_slide06_GFPmid_05	Cell_69	1	61.0759	24.1311	8.20215	3.30974	5.30998	SW253_TR1_211019	SW253	mad1_gs_gold	mad1endog	leu1_but2WT-LEU2-lacO-trz2WT_his7WT-GFPlacINLS	3DNuc	0	Nascent	SpotCount
211022_SW253_TR1_slide06_GFPmid_05	Cell_69	1	61.0759	24.1311	8.20215	3.30974	5.30998	SW253_TR1_211019	SW253	mad1_gs_gold	mad1endog	leu1_but2WT-LEU2-lacO-trz2WT_his7WT-GFPlacINLS	3DNuc	0	MatureNuclear	SpotCount
211022_SW253_TR1_slide06_GFPmid_05	Cell_69	1	61.0759	24.1311	8.20215	3.30974	5.30998	SW253_TR1_211019	SW253	mad1_gs_gold	mad1endog	leu1_but2WT-LEU2-lacO-trz2WT_his7WT-GFPlacINLS	3DNuc	0	Cytoplasm	SpotCount
211022_SW253_TR1_slide06_GFPmid_05	Cell_69	1	61.0759	24.1311	8.20215	3.30974	5.30998	SW253_TR1_211019	SW253	mad1_gs_gold	mad1endog	leu1_but2WT-LEU2-lacO-trz2WT_his7WT-GFPlacINLS	3DNuc	0	Nascent	IntensityCount
211022_SW253_TR1_slide06_GFPmid_05	Cell_69	1	61.0759	24.1311	8.20215	3.30974	5.30998	SW253_TR1_211019	SW253	mad1_gs_gold	mad1endog	leu1_but2WT-LEU2-lacO-trz2WT_his7WT-GFPlacINLS	3DNuc	0	MatureNuclear	IntensityCount
211022_SW253_TR1_slide06_GFPmid_05	Cell_69	1	61.0759	24.1311	8.20215	3.30974	5.30998	SW253_TR1_211019	SW253	mad1_gs_gold	mad1endog	leu1_but2WT-LEU2-lacO-trz2WT_his7WT-GFPlacINLS	3DNuc	0	Cytoplasm	IntensityCount
211022_SW253_TR1_slide06_GFPmid_05	Cell_69	1	61.0759	24.1311	8.20215	3.30974	5.30998	SW253_TR1_211019	SW253	mad1_gs_gold	mad1endog	leu1_but2WT-LEU2-lacO-trz2WT_his7WT-GFPlacINLS	3DNuc	0	Nascent	HybridCount
211022_SW253_TR1_slide06_GFPmid_05	Cell_69	1	61.0759	24.1311	8.20215	3.30974	5.30998	SW253_TR1_211019	SW253	mad1_gs_gold	mad1endog	leu1_but2WT-LEU2-lacO-trz2WT_his7WT-GFPlacINLS	3DNuc	0	MatureNuclear	HybridCount
211022_SW253_TR1_slide06_GFPmid_05	Cell_69	1	61.0759	24.1311	8.20215	3.30974	5.30998	SW253_TR1_211019	SW253	mad1_gs_gold	mad1endog	leu1_but2WT-LEU2-lacO-trz2WT_his7WT-GFPlacINLS	3DNuc	0	Cytoplasm	HybridCount
211022_SW253_TR1_slide06_GFPmid_05	Cell_69	1	61.0759	24.1311	8.20215	3.30974	5.30998	SW253_TR1_211019	SW253	mad1_gs_gold	mad1endog	leu1_but2WT-LEU2-lacO-trz2WT_his7WT-GFPlacINLS	3DNuc	0	WholeCell	SpotCount
211022_SW253_TR1_slide06_GFPmid_05	Cell_69	1	61.0759	24.1311	8.20215	3.30974	5.30998	SW253_TR1_211019	SW253	mad1_gs_gold	mad1endog	leu1_but2WT-LEU2-lacO-trz2WT_his7WT-GFPlacINLS	3DNuc	0	WholeCell	IntensityCount
211022_SW253_TR1_slide06_GFPmid_05	Cell_69	1	61.0759	24.1311	8.20215	3.30974	5.30998	SW253_TR1_211019	SW253	mad1_gs_gold	mad1endog	leu1_but2WT-LEU2-lacO-trz2WT_his7WT-GFPlacINLS	3DNuc	0	WholeCell	HybridCount
211022_SW253_TR1_slide06_GFPmid_05	Cell_69	1	61.0759	24.1311	8.20215	3.30974	5.30998	SW253_TR1_211019	SW253	mad1_gs_gold	mad1endog	leu1_but2WT-LEU2-lacO-trz2WT_his7WT-GFPlacINLS	3DNuc	0	NuclearAllRNA	SpotCount
211022_SW253_TR1_slide06_GFPmid_05	Cell_69	1	61.0759	24.1311	8.20215	3.30974	5.30998	SW253_TR1_211019	SW253	mad1_gs_gold	mad1endog	leu1_but2WT-LEU2-lacO-trz2WT_his7WT-GFPlacINLS	3DNuc	0	NuclearAllRNA	IntensityCount
211022_SW253_TR1_slide06_GFPmid_05	Cell_69	1	61.0759	24.1311	8.20215	3.30974	5.30998	SW253_TR1_211019	SW253	mad1_gs_gold	mad1endog	leu1_but2WT-LEU2-lacO-trz2WT_his7WT-GFPlacINLS	3DNuc	0	NuclearAllRNA	HybridCount
211022_SW253_TR1_slide06_GFPmid_05	Cell_70	2	118.257	40.3656	12.7903	3.60454	6.00274	SW253_TR1_211019	SW253	mad1_gs_gold	mad1endog	leu1_but2WT-LEU2-lacO-trz2WT_his7WT-GFPlacINLS	3DNuc	0	Nascent	SpotCount
211022_SW253_TR1_slide06_GFPmid_05	Cell_70	2	118.257	40.3656	12.7903	3.60454	6.00274	SW253_TR1_211019	SW253	mad1_gs_gold	mad1endog	leu1_but2WT-LEU2-lacO-trz2WT_his7WT-GFPlacINLS	3DNuc	0	MatureNuclear	SpotCount
211022_SW253_TR1_slide06_GFPmid_05	Cell_70	2	118.257	40.3656	12.7903	3.60454	6.00274	SW253_TR1_211019	SW253	mad1_gs_gold	mad1endog	leu1_but2WT-LEU2-lacO-trz2WT_his7WT-GFPlacINLS	3DNuc	4	Cytoplasm	SpotCount
211022_SW253_TR1_slide06_GFPmid_05	Cell_70	2	118.257	40.3656	12.7903	3.60454	6.00274	SW253_TR1_211019	SW253	mad1_gs_gold	mad1endog	leu1_but2WT-LEU2-lacO-trz2WT_his7WT-GFPlacINLS	3DNuc	0	Nascent	IntensityCount
211022_SW253_TR1_slide06_GFPmid_05	Cell_70	2	118.257	40.3656	12.7903	3.60454	6.00274	SW253_TR1_211019	SW253	mad1_gs_gold	mad1endog	leu1_but2WT-LEU2-lacO-trz2WT_his7WT-GFPlacINLS	3DNuc	0	MatureNuclear	IntensityCount
211022_SW253_TR1_slide06_GFPmid_05	Cell_70	2	118.257	40.3656	12.7903	3.60454	6.00274	SW253_TR1_211019	SW253	mad1_gs_gold	mad1endog	leu1_but2WT-LEU2-lacO-trz2WT_his7WT-GFPlacINLS	3DNuc	2.8883	Cytoplasm	IntensityCount
211022_SW253_TR1_slide06_GFPmid_05	Cell_70	2	118.257	40.3656	12.7903	3.60454	6.00274	SW253_TR1_211019	SW253	mad1_gs_gold	mad1endog	leu1_but2WT-LEU2-lacO-trz2WT_his7WT-GFPlacINLS	3DNuc	0	Nascent	HybridCount
211022_SW253_TR1_slide06_GFPmid_05	Cell_70	2	118.257	40.3656	12.7903	3.60454	6.00274	SW253_TR1_211019	SW253	mad1_gs_gold	mad1endog	leu1_but2WT-LEU2-lacO-trz2WT_his7WT-GFPlacINLS	3DNuc	0	MatureNuclear	HybridCount
211022_SW253_TR1_slide06_GFPmid_05	Cell_70	2	118.257	40.3656	12.7903	3.60454	6.00274	SW253_TR1_211019	SW253	mad1_gs_gold	mad1endog	leu1_but2WT-LEU2-lacO-trz2WT_his7WT-GFPlacINLS	3DNuc	4	Cytoplasm	HybridCount
211022_SW253_TR1_slide06_GFPmid_05	Cell_70	2	118.257	40.3656	12.7903	3.60454	6.00274	SW253_TR1_211019	SW253	mad1_gs_gold	mad1endog	leu1_but2WT-LEU2-lacO-trz2WT_his7WT-GFPlacINLS	3DNuc	4	WholeCell	SpotCount
211022_SW253_TR1_slide06_GFPmid_05	Cell_70	2	118.257	40.3656	12.7903	3.60454	6.00274	SW253_TR1_211019	SW253	mad1_gs_gold	mad1endog	leu1_but2WT-LEU2-lacO-trz2WT_his7WT-GFPlacINLS	3DNuc	2.8883	WholeCell	IntensityCount
211022_SW253_TR1_slide06_GFPmid_05	Cell_70	2	118.257	40.3656	12.7903	3.60454	6.00274	SW253_TR1_211019	SW253	mad1_gs_gold	mad1endog	leu1_but2WT-LEU2-lacO-trz2WT_his7WT-GFPlacINLS	3DNuc	4	WholeCell	HybridCount
211022_SW253_TR1_slide06_GFPmid_05	Cell_70	2	118.257	40.3656	12.7903	3.60454	6.00274	SW253_TR1_211019	SW253	mad1_gs_gold	mad1endog	leu1_but2WT-LEU2-lacO-trz2WT_his7WT-GFPlacINLS	3DNuc	0	NuclearAllRNA	SpotCount
211022_SW253_TR1_slide06_GFPmid_05	Cell_70	2	118.257	40.3656	12.7903	3.60454	6.00274	SW253_TR1_211019	SW253	mad1_gs_gold	mad1endog	leu1_but2WT-LEU2-lacO-trz2WT_his7WT-GFPlacINLS	3DNuc	0	NuclearAllRNA	IntensityCount
211022_SW253_TR1_slide06_GFPmid_05	Cell_70	2	118.257	40.3656	12.7903	3.60454	6.00274	SW253_TR1_211019	SW253	mad1_gs_gold	mad1endog	leu1_but2WT-LEU2-lacO-trz2WT_his7WT-GFPlacINLS	3DNuc	0	NuclearAllRNA	HybridCount
211022_SW253_TR1_slide06_GFPmid_05	Cell_71	1	66.8278	24.2156	8.34882	3.43694	5.32575	SW253_TR1_211019	SW253	mad1_gs_gold	mad1endog	leu1_but2WT-LEU2-lacO-trz2WT_his7WT-GFPlacINLS	3DNuc	1	Nascent	SpotCount
211022_SW253_TR1_slide06_GFPmid_05	Cell_71	1	66.8278	24.2156	8.34882	3.43694	5.32575	SW253_TR1_211019	SW253	mad1_gs_gold	mad1endog	leu1_but2WT-LEU2-lacO-trz2WT_his7WT-GFPlacINLS	3DNuc	0	MatureNuclear	SpotCount
211022_SW253_TR1_slide06_GFPmid_05	Cell_71	1	66.8278	24.2156	8.34882	3.43694	5.32575	SW253_TR1_211019	SW253	mad1_gs_gold	mad1endog	leu1_but2WT-LEU2-lacO-trz2WT_his7WT-GFPlacINLS	3DNuc	0	Cytoplasm	SpotCount
211022_SW253_TR1_slide06_GFPmid_05	Cell_71	1	66.8278	24.2156	8.34882	3.43694	5.32575	SW253_TR1_211019	SW253	mad1_gs_gold	mad1endog	leu1_but2WT-LEU2-lacO-trz2WT_his7WT-GFPlacINLS	3DNuc	0.653811	Nascent	IntensityCount
211022_SW253_TR1_slide06_GFPmid_05	Cell_71	1	66.8278	24.2156	8.34882	3.43694	5.32575	SW253_TR1_211019	SW253	mad1_gs_gold	mad1endog	leu1_but2WT-LEU2-lacO-trz2WT_his7WT-GFPlacINLS	3DNuc	0	MatureNuclear	IntensityCount
211022_SW253_TR1_slide06_GFPmid_05	Cell_71	1	66.8278	24.2156	8.34882	3.43694	5.32575	SW253_TR1_211019	SW253	mad1_gs_gold	mad1endog	leu1_but2WT-LEU2-lacO-trz2WT_his7WT-GFPlacINLS	3DNuc	0	Cytoplasm	IntensityCount
211022_SW253_TR1_slide06_GFPmid_05	Cell_71	1	66.8278	24.2156	8.34882	3.43694	5.32575	SW253_TR1_211019	SW253	mad1_gs_gold	mad1endog	leu1_but2WT-LEU2-lacO-trz2WT_his7WT-GFPlacINLS	3DNuc	1	Nascent	HybridCount
211022_SW253_TR1_slide06_GFPmid_05	Cell_71	1	66.8278	24.2156	8.34882	3.43694	5.32575	SW253_TR1_211019	SW253	mad1_gs_gold	mad1endog	leu1_but2WT-LEU2-lacO-trz2WT_his7WT-GFPlacINLS	3DNuc	0	MatureNuclear	HybridCount
211022_SW253_TR1_slide06_GFPmid_05	Cell_71	1	66.8278	24.2156	8.34882	3.43694	5.32575	SW253_TR1_211019	SW253	mad1_gs_gold	mad1endog	leu1_but2WT-LEU2-lacO-trz2WT_his7WT-GFPlacINLS	3DNuc	0	Cytoplasm	HybridCount
211022_SW253_TR1_slide06_GFPmid_05	Cell_71	1	66.8278	24.2156	8.34882	3.43694	5.32575	SW253_TR1_211019	SW253	mad1_gs_gold	mad1endog	leu1_but2WT-LEU2-lacO-trz2WT_his7WT-GFPlacINLS	3DNuc	1	WholeCell	SpotCount
211022_SW253_TR1_slide06_GFPmid_05	Cell_71	1	66.8278	24.2156	8.34882	3.43694	5.32575	SW253_TR1_211019	SW253	mad1_gs_gold	mad1endog	leu1_but2WT-LEU2-lacO-trz2WT_his7WT-GFPlacINLS	3DNuc	0.653811	WholeCell	IntensityCount
211022_SW253_TR1_slide06_GFPmid_05	Cell_71	1	66.8278	24.2156	8.34882	3.43694	5.32575	SW253_TR1_211019	SW253	mad1_gs_gold	mad1endog	leu1_but2WT-LEU2-lacO-trz2WT_his7WT-GFPlacINLS	3DNuc	1	WholeCell	HybridCount
211022_SW253_TR1_slide06_GFPmid_05	Cell_71	1	66.8278	24.2156	8.34882	3.43694	5.32575	SW253_TR1_211019	SW253	mad1_gs_gold	mad1endog	leu1_but2WT-LEU2-lacO-trz2WT_his7WT-GFPlacINLS	3DNuc	1	NuclearAllRNA	SpotCount
211022_SW253_TR1_slide06_GFPmid_05	Cell_71	1	66.8278	24.2156	8.34882	3.43694	5.32575	SW253_TR1_211019	SW253	mad1_gs_gold	mad1endog	leu1_but2WT-LEU2-lacO-trz2WT_his7WT-GFPlacINLS	3DNuc	0.653811	NuclearAllRNA	IntensityCount
211022_SW253_TR1_slide06_GFPmid_05	Cell_71	1	66.8278	24.2156	8.34882	3.43694	5.32575	SW253_TR1_211019	SW253	mad1_gs_gold	mad1endog	leu1_but2WT-LEU2-lacO-trz2WT_his7WT-GFPlacINLS	3DNuc	1	NuclearAllRNA	HybridCount
211022_SW253_TR1_slide06_GFPmid_05	Cell_72	1	55.7403	22.1686	7.58372	3.30926	5.47419	SW253_TR1_211019	SW253	mad1_gs_gold	mad1endog	leu1_but2WT-LEU2-lacO-trz2WT_his7WT-GFPlacINLS	3DNuc	0	Nascent	SpotCount
211022_SW253_TR1_slide06_GFPmid_05	Cell_72	1	55.7403	22.1686	7.58372	3.30926	5.47419	SW253_TR1_211019	SW253	mad1_gs_gold	mad1endog	leu1_but2WT-LEU2-lacO-trz2WT_his7WT-GFPlacINLS	3DNuc	0	MatureNuclear	SpotCount
211022_SW253_TR1_slide06_GFPmid_05	Cell_72	1	55.7403	22.1686	7.58372	3.30926	5.47419	SW253_TR1_211019	SW253	mad1_gs_gold	mad1endog	leu1_but2WT-LEU2-lacO-trz2WT_his7WT-GFPlacINLS	3DNuc	2	Cytoplasm	SpotCount
211022_SW253_TR1_slide06_GFPmid_05	Cell_72	1	55.7403	22.1686	7.58372	3.30926	5.47419	SW253_TR1_211019	SW253	mad1_gs_gold	mad1endog	leu1_but2WT-LEU2-lacO-trz2WT_his7WT-GFPlacINLS	3DNuc	0	Nascent	IntensityCount
211022_SW253_TR1_slide06_GFPmid_05	Cell_72	1	55.7403	22.1686	7.58372	3.30926	5.47419	SW253_TR1_211019	SW253	mad1_gs_gold	mad1endog	leu1_but2WT-LEU2-lacO-trz2WT_his7WT-GFPlacINLS	3DNuc	0	MatureNuclear	IntensityCount
211022_SW253_TR1_slide06_GFPmid_05	Cell_72	1	55.7403	22.1686	7.58372	3.30926	5.47419	SW253_TR1_211019	SW253	mad1_gs_gold	mad1endog	leu1_but2WT-LEU2-lacO-trz2WT_his7WT-GFPlacINLS	3DNuc	2.07414	Cytoplasm	IntensityCount
211022_SW253_TR1_slide06_GFPmid_05	Cell_72	1	55.7403	22.1686	7.58372	3.30926	5.47419	SW253_TR1_211019	SW253	mad1_gs_gold	mad1endog	leu1_but2WT-LEU2-lacO-trz2WT_his7WT-GFPlacINLS	3DNuc	0	Nascent	HybridCount
211022_SW253_TR1_slide06_GFPmid_05	Cell_72	1	55.7403	22.1686	7.58372	3.30926	5.47419	SW253_TR1_211019	SW253	mad1_gs_gold	mad1endog	leu1_but2WT-LEU2-lacO-trz2WT_his7WT-GFPlacINLS	3DNuc	0	MatureNuclear	HybridCount
211022_SW253_TR1_slide06_GFPmid_05	Cell_72	1	55.7403	22.1686	7.58372	3.30926	5.47419	SW253_TR1_211019	SW253	mad1_gs_gold	mad1endog	leu1_but2WT-LEU2-lacO-trz2WT_his7WT-GFPlacINLS	3DNuc	2	Cytoplasm	HybridCount
211022_SW253_TR1_slide06_GFPmid_05	Cell_72	1	55.7403	22.1686	7.58372	3.30926	5.47419	SW253_TR1_211019	SW253	mad1_gs_gold	mad1endog	leu1_but2WT-LEU2-lacO-trz2WT_his7WT-GFPlacINLS	3DNuc	2	WholeCell	SpotCount
211022_SW253_TR1_slide06_GFPmid_05	Cell_72	1	55.7403	22.1686	7.58372	3.30926	5.47419	SW253_TR1_211019	SW253	mad1_gs_gold	mad1endog	leu1_but2WT-LEU2-lacO-trz2WT_his7WT-GFPlacINLS	3DNuc	2.07414	WholeCell	IntensityCount
211022_SW253_TR1_slide06_GFPmid_05	Cell_72	1	55.7403	22.1686	7.58372	3.30926	5.47419	SW253_TR1_211019	SW253	mad1_gs_gold	mad1endog	leu1_but2WT-LEU2-lacO-trz2WT_his7WT-GFPlacINLS	3DNuc	2	WholeCell	HybridCount
211022_SW253_TR1_slide06_GFPmid_05	Cell_72	1	55.7403	22.1686	7.58372	3.30926	5.47419	SW253_TR1_211019	SW253	mad1_gs_gold	mad1endog	leu1_but2WT-LEU2-lacO-trz2WT_his7WT-GFPlacINLS	3DNuc	0	NuclearAllRNA	SpotCount
211022_SW253_TR1_slide06_GFPmid_05	Cell_72	1	55.7403	22.1686	7.58372	3.30926	5.47419	SW253_TR1_211019	SW253	mad1_gs_gold	mad1endog	leu1_but2WT-LEU2-lacO-trz2WT_his7WT-GFPlacINLS	3DNuc	0	NuclearAllRNA	IntensityCount
211022_SW253_TR1_slide06_GFPmid_05	Cell_72	1	55.7403	22.1686	7.58372	3.30926	5.47419	SW253_TR1_211019	SW253	mad1_gs_gold	mad1endog	leu1_but2WT-LEU2-lacO-trz2WT_his7WT-GFPlacINLS	3DNuc	0	NuclearAllRNA	HybridCount
211022_SW253_TR1_slide06_GFPmid_05	Cell_73	1	78.0898	28.4554	9.35749	3.48287	5.89275	SW253_TR1_211019	SW253	mad1_gs_gold	mad1endog	leu1_but2WT-LEU2-lacO-trz2WT_his7WT-GFPlacINLS	3DNuc	1	Nascent	SpotCount
211022_SW253_TR1_slide06_GFPmid_05	Cell_73	1	78.0898	28.4554	9.35749	3.48287	5.89275	SW253_TR1_211019	SW253	mad1_gs_gold	mad1endog	leu1_but2WT-LEU2-lacO-trz2WT_his7WT-GFPlacINLS	3DNuc	0	MatureNuclear	SpotCount
211022_SW253_TR1_slide06_GFPmid_05	Cell_73	1	78.0898	28.4554	9.35749	3.48287	5.89275	SW253_TR1_211019	SW253	mad1_gs_gold	mad1endog	leu1_but2WT-LEU2-lacO-trz2WT_his7WT-GFPlacINLS	3DNuc	1	Cytoplasm	SpotCount
211022_SW253_TR1_slide06_GFPmid_05	Cell_73	1	78.0898	28.4554	9.35749	3.48287	5.89275	SW253_TR1_211019	SW253	mad1_gs_gold	mad1endog	leu1_but2WT-LEU2-lacO-trz2WT_his7WT-GFPlacINLS	3DNuc	1.53382	Nascent	IntensityCount
211022_SW253_TR1_slide06_GFPmid_05	Cell_73	1	78.0898	28.4554	9.35749	3.48287	5.89275	SW253_TR1_211019	SW253	mad1_gs_gold	mad1endog	leu1_but2WT-LEU2-lacO-trz2WT_his7WT-GFPlacINLS	3DNuc	0	MatureNuclear	IntensityCount
211022_SW253_TR1_slide06_GFPmid_05	Cell_73	1	78.0898	28.4554	9.35749	3.48287	5.89275	SW253_TR1_211019	SW253	mad1_gs_gold	mad1endog	leu1_but2WT-LEU2-lacO-trz2WT_his7WT-GFPlacINLS	3DNuc	1.87653	Cytoplasm	IntensityCount
211022_SW253_TR1_slide06_GFPmid_05	Cell_73	1	78.0898	28.4554	9.35749	3.48287	5.89275	SW253_TR1_211019	SW253	mad1_gs_gold	mad1endog	leu1_but2WT-LEU2-lacO-trz2WT_his7WT-GFPlacINLS	3DNuc	1	Nascent	HybridCount
211022_SW253_TR1_slide06_GFPmid_05	Cell_73	1	78.0898	28.4554	9.35749	3.48287	5.89275	SW253_TR1_211019	SW253	mad1_gs_gold	mad1endog	leu1_but2WT-LEU2-lacO-trz2WT_his7WT-GFPlacINLS	3DNuc	0	MatureNuclear	HybridCount
211022_SW253_TR1_slide06_GFPmid_05	Cell_73	1	78.0898	28.4554	9.35749	3.48287	5.89275	SW253_TR1_211019	SW253	mad1_gs_gold	mad1endog	leu1_but2WT-LEU2-lacO-trz2WT_his7WT-GFPlacINLS	3DNuc	1.87653	Cytoplasm	HybridCount
211022_SW253_TR1_slide06_GFPmid_05	Cell_73	1	78.0898	28.4554	9.35749	3.48287	5.89275	SW253_TR1_211019	SW253	mad1_gs_gold	mad1endog	leu1_but2WT-LEU2-lacO-trz2WT_his7WT-GFPlacINLS	3DNuc	2	WholeCell	SpotCount
211022_SW253_TR1_slide06_GFPmid_05	Cell_73	1	78.0898	28.4554	9.35749	3.48287	5.89275	SW253_TR1_211019	SW253	mad1_gs_gold	mad1endog	leu1_but2WT-LEU2-lacO-trz2WT_his7WT-GFPlacINLS	3DNuc	3.41035	WholeCell	IntensityCount
211022_SW253_TR1_slide06_GFPmid_05	Cell_73	1	78.0898	28.4554	9.35749	3.48287	5.89275	SW253_TR1_211019	SW253	mad1_gs_gold	mad1endog	leu1_but2WT-LEU2-lacO-trz2WT_his7WT-GFPlacINLS	3DNuc	2.87653	WholeCell	HybridCount
211022_SW253_TR1_slide06_GFPmid_05	Cell_73	1	78.0898	28.4554	9.35749	3.48287	5.89275	SW253_TR1_211019	SW253	mad1_gs_gold	mad1endog	leu1_but2WT-LEU2-lacO-trz2WT_his7WT-GFPlacINLS	3DNuc	1	NuclearAllRNA	SpotCount
211022_SW253_TR1_slide06_GFPmid_05	Cell_73	1	78.0898	28.4554	9.35749	3.48287	5.89275	SW253_TR1_211019	SW253	mad1_gs_gold	mad1endog	leu1_but2WT-LEU2-lacO-trz2WT_his7WT-GFPlacINLS	3DNuc	1.53382	NuclearAllRNA	IntensityCount
211022_SW253_TR1_slide06_GFPmid_05	Cell_73	1	78.0898	28.4554	9.35749	3.48287	5.89275	SW253_TR1_211019	SW253	mad1_gs_gold	mad1endog	leu1_but2WT-LEU2-lacO-trz2WT_his7WT-GFPlacINLS	3DNuc	1	NuclearAllRNA	HybridCount
211022_SW253_TR1_slide06_GFPmid_05	Cell_75	1	59.3556	21.6573	7.19241	3.54596	5.82712	SW253_TR1_211019	SW253	mad1_gs_gold	mad1endog	leu1_but2WT-LEU2-lacO-trz2WT_his7WT-GFPlacINLS	3DNuc	1	Nascent	SpotCount
211022_SW253_TR1_slide06_GFPmid_05	Cell_75	1	59.3556	21.6573	7.19241	3.54596	5.82712	SW253_TR1_211019	SW253	mad1_gs_gold	mad1endog	leu1_but2WT-LEU2-lacO-trz2WT_his7WT-GFPlacINLS	3DNuc	0	MatureNuclear	SpotCount
211022_SW253_TR1_slide06_GFPmid_05	Cell_75	1	59.3556	21.6573	7.19241	3.54596	5.82712	SW253_TR1_211019	SW253	mad1_gs_gold	mad1endog	leu1_but2WT-LEU2-lacO-trz2WT_his7WT-GFPlacINLS	3DNuc	0	Cytoplasm	SpotCount
211022_SW253_TR1_slide06_GFPmid_05	Cell_75	1	59.3556	21.6573	7.19241	3.54596	5.82712	SW253_TR1_211019	SW253	mad1_gs_gold	mad1endog	leu1_but2WT-LEU2-lacO-trz2WT_his7WT-GFPlacINLS	3DNuc	1.51306	Nascent	IntensityCount
211022_SW253_TR1_slide06_GFPmid_05	Cell_75	1	59.3556	21.6573	7.19241	3.54596	5.82712	SW253_TR1_211019	SW253	mad1_gs_gold	mad1endog	leu1_but2WT-LEU2-lacO-trz2WT_his7WT-GFPlacINLS	3DNuc	0	MatureNuclear	IntensityCount
211022_SW253_TR1_slide06_GFPmid_05	Cell_75	1	59.3556	21.6573	7.19241	3.54596	5.82712	SW253_TR1_211019	SW253	mad1_gs_gold	mad1endog	leu1_but2WT-LEU2-lacO-trz2WT_his7WT-GFPlacINLS	3DNuc	0	Cytoplasm	IntensityCount
211022_SW253_TR1_slide06_GFPmid_05	Cell_75	1	59.3556	21.6573	7.19241	3.54596	5.82712	SW253_TR1_211019	SW253	mad1_gs_gold	mad1endog	leu1_but2WT-LEU2-lacO-trz2WT_his7WT-GFPlacINLS	3DNuc	1	Nascent	HybridCount
211022_SW253_TR1_slide06_GFPmid_05	Cell_75	1	59.3556	21.6573	7.19241	3.54596	5.82712	SW253_TR1_211019	SW253	mad1_gs_gold	mad1endog	leu1_but2WT-LEU2-lacO-trz2WT_his7WT-GFPlacINLS	3DNuc	0	MatureNuclear	HybridCount
211022_SW253_TR1_slide06_GFPmid_05	Cell_75	1	59.3556	21.6573	7.19241	3.54596	5.82712	SW253_TR1_211019	SW253	mad1_gs_gold	mad1endog	leu1_but2WT-LEU2-lacO-trz2WT_his7WT-GFPlacINLS	3DNuc	0	Cytoplasm	HybridCount
211022_SW253_TR1_slide06_GFPmid_05	Cell_75	1	59.3556	21.6573	7.19241	3.54596	5.82712	SW253_TR1_211019	SW253	mad1_gs_gold	mad1endog	leu1_but2WT-LEU2-lacO-trz2WT_his7WT-GFPlacINLS	3DNuc	1	WholeCell	SpotCount
211022_SW253_TR1_slide06_GFPmid_05	Cell_75	1	59.3556	21.6573	7.19241	3.54596	5.82712	SW253_TR1_211019	SW253	mad1_gs_gold	mad1endog	leu1_but2WT-LEU2-lacO-trz2WT_his7WT-GFPlacINLS	3DNuc	1.51306	WholeCell	IntensityCount
211022_SW253_TR1_slide06_GFPmid_05	Cell_75	1	59.3556	21.6573	7.19241	3.54596	5.82712	SW253_TR1_211019	SW253	mad1_gs_gold	mad1endog	leu1_but2WT-LEU2-lacO-trz2WT_his7WT-GFPlacINLS	3DNuc	1	WholeCell	HybridCount
211022_SW253_TR1_slide06_GFPmid_05	Cell_75	1	59.3556	21.6573	7.19241	3.54596	5.82712	SW253_TR1_211019	SW253	mad1_gs_gold	mad1endog	leu1_but2WT-LEU2-lacO-trz2WT_his7WT-GFPlacINLS	3DNuc	1	NuclearAllRNA	SpotCount
211022_SW253_TR1_slide06_GFPmid_05	Cell_75	1	59.3556	21.6573	7.19241	3.54596	5.82712	SW253_TR1_211019	SW253	mad1_gs_gold	mad1endog	leu1_but2WT-LEU2-lacO-trz2WT_his7WT-GFPlacINLS	3DNuc	1.51306	NuclearAllRNA	IntensityCount
211022_SW253_TR1_slide06_GFPmid_05	Cell_75	1	59.3556	21.6573	7.19241	3.54596	5.82712	SW253_TR1_211019	SW253	mad1_gs_gold	mad1endog	leu1_but2WT-LEU2-lacO-trz2WT_his7WT-GFPlacINLS	3DNuc	1	NuclearAllRNA	HybridCount
211022_SW253_TR1_slide06_GFPmid_05	Cell_76	1	101.599	35.8153	12.0848	3.43891	5.24844	SW253_TR1_211019	SW253	mad1_gs_gold	mad1endog	leu1_but2WT-LEU2-lacO-trz2WT_his7WT-GFPlacINLS	3DNuc	0	Nascent	SpotCount
211022_SW253_TR1_slide06_GFPmid_05	Cell_76	1	101.599	35.8153	12.0848	3.43891	5.24844	SW253_TR1_211019	SW253	mad1_gs_gold	mad1endog	leu1_but2WT-LEU2-lacO-trz2WT_his7WT-GFPlacINLS	3DNuc	0	MatureNuclear	SpotCount
211022_SW253_TR1_slide06_GFPmid_05	Cell_76	1	101.599	35.8153	12.0848	3.43891	5.24844	SW253_TR1_211019	SW253	mad1_gs_gold	mad1endog	leu1_but2WT-LEU2-lacO-trz2WT_his7WT-GFPlacINLS	3DNuc	2	Cytoplasm	SpotCount
211022_SW253_TR1_slide06_GFPmid_05	Cell_76	1	101.599	35.8153	12.0848	3.43891	5.24844	SW253_TR1_211019	SW253	mad1_gs_gold	mad1endog	leu1_but2WT-LEU2-lacO-trz2WT_his7WT-GFPlacINLS	3DNuc	0	Nascent	IntensityCount
211022_SW253_TR1_slide06_GFPmid_05	Cell_76	1	101.599	35.8153	12.0848	3.43891	5.24844	SW253_TR1_211019	SW253	mad1_gs_gold	mad1endog	leu1_but2WT-LEU2-lacO-trz2WT_his7WT-GFPlacINLS	3DNuc	0	MatureNuclear	IntensityCount
211022_SW253_TR1_slide06_GFPmid_05	Cell_76	1	101.599	35.8153	12.0848	3.43891	5.24844	SW253_TR1_211019	SW253	mad1_gs_gold	mad1endog	leu1_but2WT-LEU2-lacO-trz2WT_his7WT-GFPlacINLS	3DNuc	2.80972	Cytoplasm	IntensityCount
211022_SW253_TR1_slide06_GFPmid_05	Cell_76	1	101.599	35.8153	12.0848	3.43891	5.24844	SW253_TR1_211019	SW253	mad1_gs_gold	mad1endog	leu1_but2WT-LEU2-lacO-trz2WT_his7WT-GFPlacINLS	3DNuc	0	Nascent	HybridCount
211022_SW253_TR1_slide06_GFPmid_05	Cell_76	1	101.599	35.8153	12.0848	3.43891	5.24844	SW253_TR1_211019	SW253	mad1_gs_gold	mad1endog	leu1_but2WT-LEU2-lacO-trz2WT_his7WT-GFPlacINLS	3DNuc	0	MatureNuclear	HybridCount
211022_SW253_TR1_slide06_GFPmid_05	Cell_76	1	101.599	35.8153	12.0848	3.43891	5.24844	SW253_TR1_211019	SW253	mad1_gs_gold	mad1endog	leu1_but2WT-LEU2-lacO-trz2WT_his7WT-GFPlacINLS	3DNuc	2.57917	Cytoplasm	HybridCount
211022_SW253_TR1_slide06_GFPmid_05	Cell_76	1	101.599	35.8153	12.0848	3.43891	5.24844	SW253_TR1_211019	SW253	mad1_gs_gold	mad1endog	leu1_but2WT-LEU2-lacO-trz2WT_his7WT-GFPlacINLS	3DNuc	2	WholeCell	SpotCount
211022_SW253_TR1_slide06_GFPmid_05	Cell_76	1	101.599	35.8153	12.0848	3.43891	5.24844	SW253_TR1_211019	SW253	mad1_gs_gold	mad1endog	leu1_but2WT-LEU2-lacO-trz2WT_his7WT-GFPlacINLS	3DNuc	2.80972	WholeCell	IntensityCount
211022_SW253_TR1_slide06_GFPmid_05	Cell_76	1	101.599	35.8153	12.0848	3.43891	5.24844	SW253_TR1_211019	SW253	mad1_gs_gold	mad1endog	leu1_but2WT-LEU2-lacO-trz2WT_his7WT-GFPlacINLS	3DNuc	2.57917	WholeCell	HybridCount
211022_SW253_TR1_slide06_GFPmid_05	Cell_76	1	101.599	35.8153	12.0848	3.43891	5.24844	SW253_TR1_211019	SW253	mad1_gs_gold	mad1endog	leu1_but2WT-LEU2-lacO-trz2WT_his7WT-GFPlacINLS	3DNuc	0	NuclearAllRNA	SpotCount
211022_SW253_TR1_slide06_GFPmid_05	Cell_76	1	101.599	35.8153	12.0848	3.43891	5.24844	SW253_TR1_211019	SW253	mad1_gs_gold	mad1endog	leu1_but2WT-LEU2-lacO-trz2WT_his7WT-GFPlacINLS	3DNuc	0	NuclearAllRNA	IntensityCount
211022_SW253_TR1_slide06_GFPmid_05	Cell_76	1	101.599	35.8153	12.0848	3.43891	5.24844	SW253_TR1_211019	SW253	mad1_gs_gold	mad1endog	leu1_but2WT-LEU2-lacO-trz2WT_his7WT-GFPlacINLS	3DNuc	0	NuclearAllRNA	HybridCount
211022_SW253_TR1_slide06_GFPmid_05	Cell_77	1	73.8753	28.335	9.36	3.38	5.42955	SW253_TR1_211019	SW253	mad1_gs_gold	mad1endog	leu1_but2WT-LEU2-lacO-trz2WT_his7WT-GFPlacINLS	3DNuc	0	Nascent	SpotCount
211022_SW253_TR1_slide06_GFPmid_05	Cell_77	1	73.8753	28.335	9.36	3.38	5.42955	SW253_TR1_211019	SW253	mad1_gs_gold	mad1endog	leu1_but2WT-LEU2-lacO-trz2WT_his7WT-GFPlacINLS	3DNuc	0	MatureNuclear	SpotCount
211022_SW253_TR1_slide06_GFPmid_05	Cell_77	1	73.8753	28.335	9.36	3.38	5.42955	SW253_TR1_211019	SW253	mad1_gs_gold	mad1endog	leu1_but2WT-LEU2-lacO-trz2WT_his7WT-GFPlacINLS	3DNuc	0	Cytoplasm	SpotCount
211022_SW253_TR1_slide06_GFPmid_05	Cell_77	1	73.8753	28.335	9.36	3.38	5.42955	SW253_TR1_211019	SW253	mad1_gs_gold	mad1endog	leu1_but2WT-LEU2-lacO-trz2WT_his7WT-GFPlacINLS	3DNuc	0	Nascent	IntensityCount
211022_SW253_TR1_slide06_GFPmid_05	Cell_77	1	73.8753	28.335	9.36	3.38	5.42955	SW253_TR1_211019	SW253	mad1_gs_gold	mad1endog	leu1_but2WT-LEU2-lacO-trz2WT_his7WT-GFPlacINLS	3DNuc	0	MatureNuclear	IntensityCount
211022_SW253_TR1_slide06_GFPmid_05	Cell_77	1	73.8753	28.335	9.36	3.38	5.42955	SW253_TR1_211019	SW253	mad1_gs_gold	mad1endog	leu1_but2WT-LEU2-lacO-trz2WT_his7WT-GFPlacINLS	3DNuc	0	Cytoplasm	IntensityCount
211022_SW253_TR1_slide06_GFPmid_05	Cell_77	1	73.8753	28.335	9.36	3.38	5.42955	SW253_TR1_211019	SW253	mad1_gs_gold	mad1endog	leu1_but2WT-LEU2-lacO-trz2WT_his7WT-GFPlacINLS	3DNuc	0	Nascent	HybridCount
211022_SW253_TR1_slide06_GFPmid_05	Cell_77	1	73.8753	28.335	9.36	3.38	5.42955	SW253_TR1_211019	SW253	mad1_gs_gold	mad1endog	leu1_but2WT-LEU2-lacO-trz2WT_his7WT-GFPlacINLS	3DNuc	0	MatureNuclear	HybridCount
211022_SW253_TR1_slide06_GFPmid_05	Cell_77	1	73.8753	28.335	9.36	3.38	5.42955	SW253_TR1_211019	SW253	mad1_gs_gold	mad1endog	leu1_but2WT-LEU2-lacO-trz2WT_his7WT-GFPlacINLS	3DNuc	0	Cytoplasm	HybridCount
211022_SW253_TR1_slide06_GFPmid_05	Cell_77	1	73.8753	28.335	9.36	3.38	5.42955	SW253_TR1_211019	SW253	mad1_gs_gold	mad1endog	leu1_but2WT-LEU2-lacO-trz2WT_his7WT-GFPlacINLS	3DNuc	0	WholeCell	SpotCount
211022_SW253_TR1_slide06_GFPmid_05	Cell_77	1	73.8753	28.335	9.36	3.38	5.42955	SW253_TR1_211019	SW253	mad1_gs_gold	mad1endog	leu1_but2WT-LEU2-lacO-trz2WT_his7WT-GFPlacINLS	3DNuc	0	WholeCell	IntensityCount
211022_SW253_TR1_slide06_GFPmid_05	Cell_77	1	73.8753	28.335	9.36	3.38	5.42955	SW253_TR1_211019	SW253	mad1_gs_gold	mad1endog	leu1_but2WT-LEU2-lacO-trz2WT_his7WT-GFPlacINLS	3DNuc	0	WholeCell	HybridCount
211022_SW253_TR1_slide06_GFPmid_05	Cell_77	1	73.8753	28.335	9.36	3.38	5.42955	SW253_TR1_211019	SW253	mad1_gs_gold	mad1endog	leu1_but2WT-LEU2-lacO-trz2WT_his7WT-GFPlacINLS	3DNuc	0	NuclearAllRNA	SpotCount
211022_SW253_TR1_slide06_GFPmid_05	Cell_77	1	73.8753	28.335	9.36	3.38	5.42955	SW253_TR1_211019	SW253	mad1_gs_gold	mad1endog	leu1_but2WT-LEU2-lacO-trz2WT_his7WT-GFPlacINLS	3DNuc	0	NuclearAllRNA	IntensityCount
211022_SW253_TR1_slide06_GFPmid_05	Cell_77	1	73.8753	28.335	9.36	3.38	5.42955	SW253_TR1_211019	SW253	mad1_gs_gold	mad1endog	leu1_but2WT-LEU2-lacO-trz2WT_his7WT-GFPlacINLS	3DNuc	0	NuclearAllRNA	HybridCount
211022_SW253_TR1_slide06_GFPmid_05	Cell_78	1	67.0232	24.2135	8.28463	3.4592	5.78628	SW253_TR1_211019	SW253	mad1_gs_gold	mad1endog	leu1_but2WT-LEU2-lacO-trz2WT_his7WT-GFPlacINLS	3DNuc	0	Nascent	SpotCount
211022_SW253_TR1_slide06_GFPmid_05	Cell_78	1	67.0232	24.2135	8.28463	3.4592	5.78628	SW253_TR1_211019	SW253	mad1_gs_gold	mad1endog	leu1_but2WT-LEU2-lacO-trz2WT_his7WT-GFPlacINLS	3DNuc	0	MatureNuclear	SpotCount
211022_SW253_TR1_slide06_GFPmid_05	Cell_78	1	67.0232	24.2135	8.28463	3.4592	5.78628	SW253_TR1_211019	SW253	mad1_gs_gold	mad1endog	leu1_but2WT-LEU2-lacO-trz2WT_his7WT-GFPlacINLS	3DNuc	1	Cytoplasm	SpotCount
211022_SW253_TR1_slide06_GFPmid_05	Cell_78	1	67.0232	24.2135	8.28463	3.4592	5.78628	SW253_TR1_211019	SW253	mad1_gs_gold	mad1endog	leu1_but2WT-LEU2-lacO-trz2WT_his7WT-GFPlacINLS	3DNuc	0	Nascent	IntensityCount
211022_SW253_TR1_slide06_GFPmid_05	Cell_78	1	67.0232	24.2135	8.28463	3.4592	5.78628	SW253_TR1_211019	SW253	mad1_gs_gold	mad1endog	leu1_but2WT-LEU2-lacO-trz2WT_his7WT-GFPlacINLS	3DNuc	0	MatureNuclear	IntensityCount
211022_SW253_TR1_slide06_GFPmid_05	Cell_78	1	67.0232	24.2135	8.28463	3.4592	5.78628	SW253_TR1_211019	SW253	mad1_gs_gold	mad1endog	leu1_but2WT-LEU2-lacO-trz2WT_his7WT-GFPlacINLS	3DNuc	0.810589	Cytoplasm	IntensityCount
211022_SW253_TR1_slide06_GFPmid_05	Cell_78	1	67.0232	24.2135	8.28463	3.4592	5.78628	SW253_TR1_211019	SW253	mad1_gs_gold	mad1endog	leu1_but2WT-LEU2-lacO-trz2WT_his7WT-GFPlacINLS	3DNuc	0	Nascent	HybridCount
211022_SW253_TR1_slide06_GFPmid_05	Cell_78	1	67.0232	24.2135	8.28463	3.4592	5.78628	SW253_TR1_211019	SW253	mad1_gs_gold	mad1endog	leu1_but2WT-LEU2-lacO-trz2WT_his7WT-GFPlacINLS	3DNuc	0	MatureNuclear	HybridCount
211022_SW253_TR1_slide06_GFPmid_05	Cell_78	1	67.0232	24.2135	8.28463	3.4592	5.78628	SW253_TR1_211019	SW253	mad1_gs_gold	mad1endog	leu1_but2WT-LEU2-lacO-trz2WT_his7WT-GFPlacINLS	3DNuc	1	Cytoplasm	HybridCount
211022_SW253_TR1_slide06_GFPmid_05	Cell_78	1	67.0232	24.2135	8.28463	3.4592	5.78628	SW253_TR1_211019	SW253	mad1_gs_gold	mad1endog	leu1_but2WT-LEU2-lacO-trz2WT_his7WT-GFPlacINLS	3DNuc	1	WholeCell	SpotCount
211022_SW253_TR1_slide06_GFPmid_05	Cell_78	1	67.0232	24.2135	8.28463	3.4592	5.78628	SW253_TR1_211019	SW253	mad1_gs_gold	mad1endog	leu1_but2WT-LEU2-lacO-trz2WT_his7WT-GFPlacINLS	3DNuc	0.810589	WholeCell	IntensityCount
211022_SW253_TR1_slide06_GFPmid_05	Cell_78	1	67.0232	24.2135	8.28463	3.4592	5.78628	SW253_TR1_211019	SW253	mad1_gs_gold	mad1endog	leu1_but2WT-LEU2-lacO-trz2WT_his7WT-GFPlacINLS	3DNuc	1	WholeCell	HybridCount
211022_SW253_TR1_slide06_GFPmid_05	Cell_78	1	67.0232	24.2135	8.28463	3.4592	5.78628	SW253_TR1_211019	SW253	mad1_gs_gold	mad1endog	leu1_but2WT-LEU2-lacO-trz2WT_his7WT-GFPlacINLS	3DNuc	0	NuclearAllRNA	SpotCount
211022_SW253_TR1_slide06_GFPmid_05	Cell_78	1	67.0232	24.2135	8.28463	3.4592	5.78628	SW253_TR1_211019	SW253	mad1_gs_gold	mad1endog	leu1_but2WT-LEU2-lacO-trz2WT_his7WT-GFPlacINLS	3DNuc	0	NuclearAllRNA	IntensityCount
211022_SW253_TR1_slide06_GFPmid_05	Cell_78	1	67.0232	24.2135	8.28463	3.4592	5.78628	SW253_TR1_211019	SW253	mad1_gs_gold	mad1endog	leu1_but2WT-LEU2-lacO-trz2WT_his7WT-GFPlacINLS	3DNuc	0	NuclearAllRNA	HybridCount
211022_SW253_TR1_slide06_GFPmid_05	Cell_80	2	118.641	41.1325	12.4282	3.67181	5.92049	SW253_TR1_211019	SW253	mad1_gs_gold	mad1endog	leu1_but2WT-LEU2-lacO-trz2WT_his7WT-GFPlacINLS	3DNuc	0	Nascent	SpotCount
211022_SW253_TR1_slide06_GFPmid_05	Cell_80	2	118.641	41.1325	12.4282	3.67181	5.92049	SW253_TR1_211019	SW253	mad1_gs_gold	mad1endog	leu1_but2WT-LEU2-lacO-trz2WT_his7WT-GFPlacINLS	3DNuc	1	MatureNuclear	SpotCount
211022_SW253_TR1_slide06_GFPmid_05	Cell_80	2	118.641	41.1325	12.4282	3.67181	5.92049	SW253_TR1_211019	SW253	mad1_gs_gold	mad1endog	leu1_but2WT-LEU2-lacO-trz2WT_his7WT-GFPlacINLS	3DNuc	3	Cytoplasm	SpotCount
211022_SW253_TR1_slide06_GFPmid_05	Cell_80	2	118.641	41.1325	12.4282	3.67181	5.92049	SW253_TR1_211019	SW253	mad1_gs_gold	mad1endog	leu1_but2WT-LEU2-lacO-trz2WT_his7WT-GFPlacINLS	3DNuc	0	Nascent	IntensityCount
211022_SW253_TR1_slide06_GFPmid_05	Cell_80	2	118.641	41.1325	12.4282	3.67181	5.92049	SW253_TR1_211019	SW253	mad1_gs_gold	mad1endog	leu1_but2WT-LEU2-lacO-trz2WT_his7WT-GFPlacINLS	3DNuc	1.02865	MatureNuclear	IntensityCount
211022_SW253_TR1_slide06_GFPmid_05	Cell_80	2	118.641	41.1325	12.4282	3.67181	5.92049	SW253_TR1_211019	SW253	mad1_gs_gold	mad1endog	leu1_but2WT-LEU2-lacO-trz2WT_his7WT-GFPlacINLS	3DNuc	4.31105	Cytoplasm	IntensityCount
211022_SW253_TR1_slide06_GFPmid_05	Cell_80	2	118.641	41.1325	12.4282	3.67181	5.92049	SW253_TR1_211019	SW253	mad1_gs_gold	mad1endog	leu1_but2WT-LEU2-lacO-trz2WT_his7WT-GFPlacINLS	3DNuc	0	Nascent	HybridCount
211022_SW253_TR1_slide06_GFPmid_05	Cell_80	2	118.641	41.1325	12.4282	3.67181	5.92049	SW253_TR1_211019	SW253	mad1_gs_gold	mad1endog	leu1_but2WT-LEU2-lacO-trz2WT_his7WT-GFPlacINLS	3DNuc	1	MatureNuclear	HybridCount
211022_SW253_TR1_slide06_GFPmid_05	Cell_80	2	118.641	41.1325	12.4282	3.67181	5.92049	SW253_TR1_211019	SW253	mad1_gs_gold	mad1endog	leu1_but2WT-LEU2-lacO-trz2WT_his7WT-GFPlacINLS	3DNuc	4.04469	Cytoplasm	HybridCount
211022_SW253_TR1_slide06_GFPmid_05	Cell_80	2	118.641	41.1325	12.4282	3.67181	5.92049	SW253_TR1_211019	SW253	mad1_gs_gold	mad1endog	leu1_but2WT-LEU2-lacO-trz2WT_his7WT-GFPlacINLS	3DNuc	4	WholeCell	SpotCount
211022_SW253_TR1_slide06_GFPmid_05	Cell_80	2	118.641	41.1325	12.4282	3.67181	5.92049	SW253_TR1_211019	SW253	mad1_gs_gold	mad1endog	leu1_but2WT-LEU2-lacO-trz2WT_his7WT-GFPlacINLS	3DNuc	5.33971	WholeCell	IntensityCount
211022_SW253_TR1_slide06_GFPmid_05	Cell_80	2	118.641	41.1325	12.4282	3.67181	5.92049	SW253_TR1_211019	SW253	mad1_gs_gold	mad1endog	leu1_but2WT-LEU2-lacO-trz2WT_his7WT-GFPlacINLS	3DNuc	5.04469	WholeCell	HybridCount
211022_SW253_TR1_slide06_GFPmid_05	Cell_80	2	118.641	41.1325	12.4282	3.67181	5.92049	SW253_TR1_211019	SW253	mad1_gs_gold	mad1endog	leu1_but2WT-LEU2-lacO-trz2WT_his7WT-GFPlacINLS	3DNuc	1	NuclearAllRNA	SpotCount
211022_SW253_TR1_slide06_GFPmid_05	Cell_80	2	118.641	41.1325	12.4282	3.67181	5.92049	SW253_TR1_211019	SW253	mad1_gs_gold	mad1endog	leu1_but2WT-LEU2-lacO-trz2WT_his7WT-GFPlacINLS	3DNuc	1.02865	NuclearAllRNA	IntensityCount
211022_SW253_TR1_slide06_GFPmid_05	Cell_80	2	118.641	41.1325	12.4282	3.67181	5.92049	SW253_TR1_211019	SW253	mad1_gs_gold	mad1endog	leu1_but2WT-LEU2-lacO-trz2WT_his7WT-GFPlacINLS	3DNuc	1	NuclearAllRNA	HybridCount
211022_SW253_TR1_slide06_GFPmid_05	Cell_81	1	59.7484	23.4889	8.06383	3.30562	5.76586	SW253_TR1_211019	SW253	mad1_gs_gold	mad1endog	leu1_but2WT-LEU2-lacO-trz2WT_his7WT-GFPlacINLS	3DNuc	0	Nascent	SpotCount
211022_SW253_TR1_slide06_GFPmid_05	Cell_81	1	59.7484	23.4889	8.06383	3.30562	5.76586	SW253_TR1_211019	SW253	mad1_gs_gold	mad1endog	leu1_but2WT-LEU2-lacO-trz2WT_his7WT-GFPlacINLS	3DNuc	0	MatureNuclear	SpotCount
211022_SW253_TR1_slide06_GFPmid_05	Cell_81	1	59.7484	23.4889	8.06383	3.30562	5.76586	SW253_TR1_211019	SW253	mad1_gs_gold	mad1endog	leu1_but2WT-LEU2-lacO-trz2WT_his7WT-GFPlacINLS	3DNuc	3	Cytoplasm	SpotCount
211022_SW253_TR1_slide06_GFPmid_05	Cell_81	1	59.7484	23.4889	8.06383	3.30562	5.76586	SW253_TR1_211019	SW253	mad1_gs_gold	mad1endog	leu1_but2WT-LEU2-lacO-trz2WT_his7WT-GFPlacINLS	3DNuc	0	Nascent	IntensityCount
211022_SW253_TR1_slide06_GFPmid_05	Cell_81	1	59.7484	23.4889	8.06383	3.30562	5.76586	SW253_TR1_211019	SW253	mad1_gs_gold	mad1endog	leu1_but2WT-LEU2-lacO-trz2WT_his7WT-GFPlacINLS	3DNuc	0	MatureNuclear	IntensityCount
211022_SW253_TR1_slide06_GFPmid_05	Cell_81	1	59.7484	23.4889	8.06383	3.30562	5.76586	SW253_TR1_211019	SW253	mad1_gs_gold	mad1endog	leu1_but2WT-LEU2-lacO-trz2WT_his7WT-GFPlacINLS	3DNuc	3.44011	Cytoplasm	IntensityCount
211022_SW253_TR1_slide06_GFPmid_05	Cell_81	1	59.7484	23.4889	8.06383	3.30562	5.76586	SW253_TR1_211019	SW253	mad1_gs_gold	mad1endog	leu1_but2WT-LEU2-lacO-trz2WT_his7WT-GFPlacINLS	3DNuc	0	Nascent	HybridCount
211022_SW253_TR1_slide06_GFPmid_05	Cell_81	1	59.7484	23.4889	8.06383	3.30562	5.76586	SW253_TR1_211019	SW253	mad1_gs_gold	mad1endog	leu1_but2WT-LEU2-lacO-trz2WT_his7WT-GFPlacINLS	3DNuc	0	MatureNuclear	HybridCount
211022_SW253_TR1_slide06_GFPmid_05	Cell_81	1	59.7484	23.4889	8.06383	3.30562	5.76586	SW253_TR1_211019	SW253	mad1_gs_gold	mad1endog	leu1_but2WT-LEU2-lacO-trz2WT_his7WT-GFPlacINLS	3DNuc	3.61014	Cytoplasm	HybridCount
211022_SW253_TR1_slide06_GFPmid_05	Cell_81	1	59.7484	23.4889	8.06383	3.30562	5.76586	SW253_TR1_211019	SW253	mad1_gs_gold	mad1endog	leu1_but2WT-LEU2-lacO-trz2WT_his7WT-GFPlacINLS	3DNuc	3	WholeCell	SpotCount
211022_SW253_TR1_slide06_GFPmid_05	Cell_81	1	59.7484	23.4889	8.06383	3.30562	5.76586	SW253_TR1_211019	SW253	mad1_gs_gold	mad1endog	leu1_but2WT-LEU2-lacO-trz2WT_his7WT-GFPlacINLS	3DNuc	3.44011	WholeCell	IntensityCount
211022_SW253_TR1_slide06_GFPmid_05	Cell_81	1	59.7484	23.4889	8.06383	3.30562	5.76586	SW253_TR1_211019	SW253	mad1_gs_gold	mad1endog	leu1_but2WT-LEU2-lacO-trz2WT_his7WT-GFPlacINLS	3DNuc	3.61014	WholeCell	HybridCount
211022_SW253_TR1_slide06_GFPmid_05	Cell_81	1	59.7484	23.4889	8.06383	3.30562	5.76586	SW253_TR1_211019	SW253	mad1_gs_gold	mad1endog	leu1_but2WT-LEU2-lacO-trz2WT_his7WT-GFPlacINLS	3DNuc	0	NuclearAllRNA	SpotCount
211022_SW253_TR1_slide06_GFPmid_05	Cell_81	1	59.7484	23.4889	8.06383	3.30562	5.76586	SW253_TR1_211019	SW253	mad1_gs_gold	mad1endog	leu1_but2WT-LEU2-lacO-trz2WT_his7WT-GFPlacINLS	3DNuc	0	NuclearAllRNA	IntensityCount
211022_SW253_TR1_slide06_GFPmid_05	Cell_81	1	59.7484	23.4889	8.06383	3.30562	5.76586	SW253_TR1_211019	SW253	mad1_gs_gold	mad1endog	leu1_but2WT-LEU2-lacO-trz2WT_his7WT-GFPlacINLS	3DNuc	0	NuclearAllRNA	HybridCount
211022_SW253_TR1_slide06_GFPmid_05	Cell_83	1	57.7794	24.7353	9.23835	2.98753	5.67868	SW253_TR1_211019	SW253	mad1_gs_gold	mad1endog	leu1_but2WT-LEU2-lacO-trz2WT_his7WT-GFPlacINLS	3DNuc	0	Nascent	SpotCount
211022_SW253_TR1_slide06_GFPmid_05	Cell_83	1	57.7794	24.7353	9.23835	2.98753	5.67868	SW253_TR1_211019	SW253	mad1_gs_gold	mad1endog	leu1_but2WT-LEU2-lacO-trz2WT_his7WT-GFPlacINLS	3DNuc	1	MatureNuclear	SpotCount
211022_SW253_TR1_slide06_GFPmid_05	Cell_83	1	57.7794	24.7353	9.23835	2.98753	5.67868	SW253_TR1_211019	SW253	mad1_gs_gold	mad1endog	leu1_but2WT-LEU2-lacO-trz2WT_his7WT-GFPlacINLS	3DNuc	0	Cytoplasm	SpotCount
211022_SW253_TR1_slide06_GFPmid_05	Cell_83	1	57.7794	24.7353	9.23835	2.98753	5.67868	SW253_TR1_211019	SW253	mad1_gs_gold	mad1endog	leu1_but2WT-LEU2-lacO-trz2WT_his7WT-GFPlacINLS	3DNuc	0	Nascent	IntensityCount
211022_SW253_TR1_slide06_GFPmid_05	Cell_83	1	57.7794	24.7353	9.23835	2.98753	5.67868	SW253_TR1_211019	SW253	mad1_gs_gold	mad1endog	leu1_but2WT-LEU2-lacO-trz2WT_his7WT-GFPlacINLS	3DNuc	1.1909	MatureNuclear	IntensityCount
211022_SW253_TR1_slide06_GFPmid_05	Cell_83	1	57.7794	24.7353	9.23835	2.98753	5.67868	SW253_TR1_211019	SW253	mad1_gs_gold	mad1endog	leu1_but2WT-LEU2-lacO-trz2WT_his7WT-GFPlacINLS	3DNuc	0	Cytoplasm	IntensityCount
211022_SW253_TR1_slide06_GFPmid_05	Cell_83	1	57.7794	24.7353	9.23835	2.98753	5.67868	SW253_TR1_211019	SW253	mad1_gs_gold	mad1endog	leu1_but2WT-LEU2-lacO-trz2WT_his7WT-GFPlacINLS	3DNuc	0	Nascent	HybridCount
211022_SW253_TR1_slide06_GFPmid_05	Cell_83	1	57.7794	24.7353	9.23835	2.98753	5.67868	SW253_TR1_211019	SW253	mad1_gs_gold	mad1endog	leu1_but2WT-LEU2-lacO-trz2WT_his7WT-GFPlacINLS	3DNuc	1	MatureNuclear	HybridCount
211022_SW253_TR1_slide06_GFPmid_05	Cell_83	1	57.7794	24.7353	9.23835	2.98753	5.67868	SW253_TR1_211019	SW253	mad1_gs_gold	mad1endog	leu1_but2WT-LEU2-lacO-trz2WT_his7WT-GFPlacINLS	3DNuc	0	Cytoplasm	HybridCount
211022_SW253_TR1_slide06_GFPmid_05	Cell_83	1	57.7794	24.7353	9.23835	2.98753	5.67868	SW253_TR1_211019	SW253	mad1_gs_gold	mad1endog	leu1_but2WT-LEU2-lacO-trz2WT_his7WT-GFPlacINLS	3DNuc	1	WholeCell	SpotCount
211022_SW253_TR1_slide06_GFPmid_05	Cell_83	1	57.7794	24.7353	9.23835	2.98753	5.67868	SW253_TR1_211019	SW253	mad1_gs_gold	mad1endog	leu1_but2WT-LEU2-lacO-trz2WT_his7WT-GFPlacINLS	3DNuc	1.1909	WholeCell	IntensityCount
211022_SW253_TR1_slide06_GFPmid_05	Cell_83	1	57.7794	24.7353	9.23835	2.98753	5.67868	SW253_TR1_211019	SW253	mad1_gs_gold	mad1endog	leu1_but2WT-LEU2-lacO-trz2WT_his7WT-GFPlacINLS	3DNuc	1	WholeCell	HybridCount
211022_SW253_TR1_slide06_GFPmid_05	Cell_83	1	57.7794	24.7353	9.23835	2.98753	5.67868	SW253_TR1_211019	SW253	mad1_gs_gold	mad1endog	leu1_but2WT-LEU2-lacO-trz2WT_his7WT-GFPlacINLS	3DNuc	1	NuclearAllRNA	SpotCount
211022_SW253_TR1_slide06_GFPmid_05	Cell_83	1	57.7794	24.7353	9.23835	2.98753	5.67868	SW253_TR1_211019	SW253	mad1_gs_gold	mad1endog	leu1_but2WT-LEU2-lacO-trz2WT_his7WT-GFPlacINLS	3DNuc	1.1909	NuclearAllRNA	IntensityCount
211022_SW253_TR1_slide06_GFPmid_05	Cell_83	1	57.7794	24.7353	9.23835	2.98753	5.67868	SW253_TR1_211019	SW253	mad1_gs_gold	mad1endog	leu1_but2WT-LEU2-lacO-trz2WT_his7WT-GFPlacINLS	3DNuc	1	NuclearAllRNA	HybridCount
211022_SW253_TR1_slide06_GFPmid_05	Cell_85	1	71.2648	25.3373	8.369	3.55384	5.74177	SW253_TR1_211019	SW253	mad1_gs_gold	mad1endog	leu1_but2WT-LEU2-lacO-trz2WT_his7WT-GFPlacINLS	3DNuc	0	Nascent	SpotCount
211022_SW253_TR1_slide06_GFPmid_05	Cell_85	1	71.2648	25.3373	8.369	3.55384	5.74177	SW253_TR1_211019	SW253	mad1_gs_gold	mad1endog	leu1_but2WT-LEU2-lacO-trz2WT_his7WT-GFPlacINLS	3DNuc	0	MatureNuclear	SpotCount
211022_SW253_TR1_slide06_GFPmid_05	Cell_85	1	71.2648	25.3373	8.369	3.55384	5.74177	SW253_TR1_211019	SW253	mad1_gs_gold	mad1endog	leu1_but2WT-LEU2-lacO-trz2WT_his7WT-GFPlacINLS	3DNuc	2	Cytoplasm	SpotCount
211022_SW253_TR1_slide06_GFPmid_05	Cell_85	1	71.2648	25.3373	8.369	3.55384	5.74177	SW253_TR1_211019	SW253	mad1_gs_gold	mad1endog	leu1_but2WT-LEU2-lacO-trz2WT_his7WT-GFPlacINLS	3DNuc	0	Nascent	IntensityCount
211022_SW253_TR1_slide06_GFPmid_05	Cell_85	1	71.2648	25.3373	8.369	3.55384	5.74177	SW253_TR1_211019	SW253	mad1_gs_gold	mad1endog	leu1_but2WT-LEU2-lacO-trz2WT_his7WT-GFPlacINLS	3DNuc	0	MatureNuclear	IntensityCount
211022_SW253_TR1_slide06_GFPmid_05	Cell_85	1	71.2648	25.3373	8.369	3.55384	5.74177	SW253_TR1_211019	SW253	mad1_gs_gold	mad1endog	leu1_but2WT-LEU2-lacO-trz2WT_his7WT-GFPlacINLS	3DNuc	2.67752	Cytoplasm	IntensityCount
211022_SW253_TR1_slide06_GFPmid_05	Cell_85	1	71.2648	25.3373	8.369	3.55384	5.74177	SW253_TR1_211019	SW253	mad1_gs_gold	mad1endog	leu1_but2WT-LEU2-lacO-trz2WT_his7WT-GFPlacINLS	3DNuc	0	Nascent	HybridCount
211022_SW253_TR1_slide06_GFPmid_05	Cell_85	1	71.2648	25.3373	8.369	3.55384	5.74177	SW253_TR1_211019	SW253	mad1_gs_gold	mad1endog	leu1_but2WT-LEU2-lacO-trz2WT_his7WT-GFPlacINLS	3DNuc	0	MatureNuclear	HybridCount
211022_SW253_TR1_slide06_GFPmid_05	Cell_85	1	71.2648	25.3373	8.369	3.55384	5.74177	SW253_TR1_211019	SW253	mad1_gs_gold	mad1endog	leu1_but2WT-LEU2-lacO-trz2WT_his7WT-GFPlacINLS	3DNuc	2	Cytoplasm	HybridCount
211022_SW253_TR1_slide06_GFPmid_05	Cell_85	1	71.2648	25.3373	8.369	3.55384	5.74177	SW253_TR1_211019	SW253	mad1_gs_gold	mad1endog	leu1_but2WT-LEU2-lacO-trz2WT_his7WT-GFPlacINLS	3DNuc	2	WholeCell	SpotCount
211022_SW253_TR1_slide06_GFPmid_05	Cell_85	1	71.2648	25.3373	8.369	3.55384	5.74177	SW253_TR1_211019	SW253	mad1_gs_gold	mad1endog	leu1_but2WT-LEU2-lacO-trz2WT_his7WT-GFPlacINLS	3DNuc	2.67752	WholeCell	IntensityCount
211022_SW253_TR1_slide06_GFPmid_05	Cell_85	1	71.2648	25.3373	8.369	3.55384	5.74177	SW253_TR1_211019	SW253	mad1_gs_gold	mad1endog	leu1_but2WT-LEU2-lacO-trz2WT_his7WT-GFPlacINLS	3DNuc	2	WholeCell	HybridCount
211022_SW253_TR1_slide06_GFPmid_05	Cell_85	1	71.2648	25.3373	8.369	3.55384	5.74177	SW253_TR1_211019	SW253	mad1_gs_gold	mad1endog	leu1_but2WT-LEU2-lacO-trz2WT_his7WT-GFPlacINLS	3DNuc	0	NuclearAllRNA	SpotCount
211022_SW253_TR1_slide06_GFPmid_05	Cell_85	1	71.2648	25.3373	8.369	3.55384	5.74177	SW253_TR1_211019	SW253	mad1_gs_gold	mad1endog	leu1_but2WT-LEU2-lacO-trz2WT_his7WT-GFPlacINLS	3DNuc	0	NuclearAllRNA	IntensityCount
211022_SW253_TR1_slide06_GFPmid_05	Cell_85	1	71.2648	25.3373	8.369	3.55384	5.74177	SW253_TR1_211019	SW253	mad1_gs_gold	mad1endog	leu1_but2WT-LEU2-lacO-trz2WT_his7WT-GFPlacINLS	3DNuc	0	NuclearAllRNA	HybridCount
211022_SW253_TR1_slide06_GFPmid_05	Cell_86	1	75.7641	27.5407	9.14048	3.47648	6.20371	SW253_TR1_211019	SW253	mad1_gs_gold	mad1endog	leu1_but2WT-LEU2-lacO-trz2WT_his7WT-GFPlacINLS	3DNuc	0	Nascent	SpotCount
211022_SW253_TR1_slide06_GFPmid_05	Cell_86	1	75.7641	27.5407	9.14048	3.47648	6.20371	SW253_TR1_211019	SW253	mad1_gs_gold	mad1endog	leu1_but2WT-LEU2-lacO-trz2WT_his7WT-GFPlacINLS	3DNuc	0	MatureNuclear	SpotCount
211022_SW253_TR1_slide06_GFPmid_05	Cell_86	1	75.7641	27.5407	9.14048	3.47648	6.20371	SW253_TR1_211019	SW253	mad1_gs_gold	mad1endog	leu1_but2WT-LEU2-lacO-trz2WT_his7WT-GFPlacINLS	3DNuc	2	Cytoplasm	SpotCount
211022_SW253_TR1_slide06_GFPmid_05	Cell_86	1	75.7641	27.5407	9.14048	3.47648	6.20371	SW253_TR1_211019	SW253	mad1_gs_gold	mad1endog	leu1_but2WT-LEU2-lacO-trz2WT_his7WT-GFPlacINLS	3DNuc	0	Nascent	IntensityCount
211022_SW253_TR1_slide06_GFPmid_05	Cell_86	1	75.7641	27.5407	9.14048	3.47648	6.20371	SW253_TR1_211019	SW253	mad1_gs_gold	mad1endog	leu1_but2WT-LEU2-lacO-trz2WT_his7WT-GFPlacINLS	3DNuc	0	MatureNuclear	IntensityCount
211022_SW253_TR1_slide06_GFPmid_05	Cell_86	1	75.7641	27.5407	9.14048	3.47648	6.20371	SW253_TR1_211019	SW253	mad1_gs_gold	mad1endog	leu1_but2WT-LEU2-lacO-trz2WT_his7WT-GFPlacINLS	3DNuc	3.03284	Cytoplasm	IntensityCount
211022_SW253_TR1_slide06_GFPmid_05	Cell_86	1	75.7641	27.5407	9.14048	3.47648	6.20371	SW253_TR1_211019	SW253	mad1_gs_gold	mad1endog	leu1_but2WT-LEU2-lacO-trz2WT_his7WT-GFPlacINLS	3DNuc	0	Nascent	HybridCount
211022_SW253_TR1_slide06_GFPmid_05	Cell_86	1	75.7641	27.5407	9.14048	3.47648	6.20371	SW253_TR1_211019	SW253	mad1_gs_gold	mad1endog	leu1_but2WT-LEU2-lacO-trz2WT_his7WT-GFPlacINLS	3DNuc	0	MatureNuclear	HybridCount
211022_SW253_TR1_slide06_GFPmid_05	Cell_86	1	75.7641	27.5407	9.14048	3.47648	6.20371	SW253_TR1_211019	SW253	mad1_gs_gold	mad1endog	leu1_but2WT-LEU2-lacO-trz2WT_his7WT-GFPlacINLS	3DNuc	2	Cytoplasm	HybridCount
211022_SW253_TR1_slide06_GFPmid_05	Cell_86	1	75.7641	27.5407	9.14048	3.47648	6.20371	SW253_TR1_211019	SW253	mad1_gs_gold	mad1endog	leu1_but2WT-LEU2-lacO-trz2WT_his7WT-GFPlacINLS	3DNuc	2	WholeCell	SpotCount
211022_SW253_TR1_slide06_GFPmid_05	Cell_86	1	75.7641	27.5407	9.14048	3.47648	6.20371	SW253_TR1_211019	SW253	mad1_gs_gold	mad1endog	leu1_but2WT-LEU2-lacO-trz2WT_his7WT-GFPlacINLS	3DNuc	3.03284	WholeCell	IntensityCount
211022_SW253_TR1_slide06_GFPmid_05	Cell_86	1	75.7641	27.5407	9.14048	3.47648	6.20371	SW253_TR1_211019	SW253	mad1_gs_gold	mad1endog	leu1_but2WT-LEU2-lacO-trz2WT_his7WT-GFPlacINLS	3DNuc	2	WholeCell	HybridCount
211022_SW253_TR1_slide06_GFPmid_05	Cell_86	1	75.7641	27.5407	9.14048	3.47648	6.20371	SW253_TR1_211019	SW253	mad1_gs_gold	mad1endog	leu1_but2WT-LEU2-lacO-trz2WT_his7WT-GFPlacINLS	3DNuc	0	NuclearAllRNA	SpotCount
211022_SW253_TR1_slide06_GFPmid_05	Cell_86	1	75.7641	27.5407	9.14048	3.47648	6.20371	SW253_TR1_211019	SW253	mad1_gs_gold	mad1endog	leu1_but2WT-LEU2-lacO-trz2WT_his7WT-GFPlacINLS	3DNuc	0	NuclearAllRNA	IntensityCount
211022_SW253_TR1_slide06_GFPmid_05	Cell_86	1	75.7641	27.5407	9.14048	3.47648	6.20371	SW253_TR1_211019	SW253	mad1_gs_gold	mad1endog	leu1_but2WT-LEU2-lacO-trz2WT_his7WT-GFPlacINLS	3DNuc	0	NuclearAllRNA	HybridCount
211022_SW253_TR1_slide06_GFPmid_05	Cell_87	1	50.3937	19.6167	7.17505	3.245	5.6146	SW253_TR1_211019	SW253	mad1_gs_gold	mad1endog	leu1_but2WT-LEU2-lacO-trz2WT_his7WT-GFPlacINLS	3DNuc	0	Nascent	SpotCount
211022_SW253_TR1_slide06_GFPmid_05	Cell_87	1	50.3937	19.6167	7.17505	3.245	5.6146	SW253_TR1_211019	SW253	mad1_gs_gold	mad1endog	leu1_but2WT-LEU2-lacO-trz2WT_his7WT-GFPlacINLS	3DNuc	0	MatureNuclear	SpotCount
211022_SW253_TR1_slide06_GFPmid_05	Cell_87	1	50.3937	19.6167	7.17505	3.245	5.6146	SW253_TR1_211019	SW253	mad1_gs_gold	mad1endog	leu1_but2WT-LEU2-lacO-trz2WT_his7WT-GFPlacINLS	3DNuc	1	Cytoplasm	SpotCount
211022_SW253_TR1_slide06_GFPmid_05	Cell_87	1	50.3937	19.6167	7.17505	3.245	5.6146	SW253_TR1_211019	SW253	mad1_gs_gold	mad1endog	leu1_but2WT-LEU2-lacO-trz2WT_his7WT-GFPlacINLS	3DNuc	0	Nascent	IntensityCount
211022_SW253_TR1_slide06_GFPmid_05	Cell_87	1	50.3937	19.6167	7.17505	3.245	5.6146	SW253_TR1_211019	SW253	mad1_gs_gold	mad1endog	leu1_but2WT-LEU2-lacO-trz2WT_his7WT-GFPlacINLS	3DNuc	0	MatureNuclear	IntensityCount
211022_SW253_TR1_slide06_GFPmid_05	Cell_87	1	50.3937	19.6167	7.17505	3.245	5.6146	SW253_TR1_211019	SW253	mad1_gs_gold	mad1endog	leu1_but2WT-LEU2-lacO-trz2WT_his7WT-GFPlacINLS	3DNuc	1.2572	Cytoplasm	IntensityCount
211022_SW253_TR1_slide06_GFPmid_05	Cell_87	1	50.3937	19.6167	7.17505	3.245	5.6146	SW253_TR1_211019	SW253	mad1_gs_gold	mad1endog	leu1_but2WT-LEU2-lacO-trz2WT_his7WT-GFPlacINLS	3DNuc	0	Nascent	HybridCount
211022_SW253_TR1_slide06_GFPmid_05	Cell_87	1	50.3937	19.6167	7.17505	3.245	5.6146	SW253_TR1_211019	SW253	mad1_gs_gold	mad1endog	leu1_but2WT-LEU2-lacO-trz2WT_his7WT-GFPlacINLS	3DNuc	0	MatureNuclear	HybridCount
211022_SW253_TR1_slide06_GFPmid_05	Cell_87	1	50.3937	19.6167	7.17505	3.245	5.6146	SW253_TR1_211019	SW253	mad1_gs_gold	mad1endog	leu1_but2WT-LEU2-lacO-trz2WT_his7WT-GFPlacINLS	3DNuc	1	Cytoplasm	HybridCount
211022_SW253_TR1_slide06_GFPmid_05	Cell_87	1	50.3937	19.6167	7.17505	3.245	5.6146	SW253_TR1_211019	SW253	mad1_gs_gold	mad1endog	leu1_but2WT-LEU2-lacO-trz2WT_his7WT-GFPlacINLS	3DNuc	1	WholeCell	SpotCount
211022_SW253_TR1_slide06_GFPmid_05	Cell_87	1	50.3937	19.6167	7.17505	3.245	5.6146	SW253_TR1_211019	SW253	mad1_gs_gold	mad1endog	leu1_but2WT-LEU2-lacO-trz2WT_his7WT-GFPlacINLS	3DNuc	1.2572	WholeCell	IntensityCount
211022_SW253_TR1_slide06_GFPmid_05	Cell_87	1	50.3937	19.6167	7.17505	3.245	5.6146	SW253_TR1_211019	SW253	mad1_gs_gold	mad1endog	leu1_but2WT-LEU2-lacO-trz2WT_his7WT-GFPlacINLS	3DNuc	1	WholeCell	HybridCount
211022_SW253_TR1_slide06_GFPmid_05	Cell_87	1	50.3937	19.6167	7.17505	3.245	5.6146	SW253_TR1_211019	SW253	mad1_gs_gold	mad1endog	leu1_but2WT-LEU2-lacO-trz2WT_his7WT-GFPlacINLS	3DNuc	0	NuclearAllRNA	SpotCount
211022_SW253_TR1_slide06_GFPmid_05	Cell_87	1	50.3937	19.6167	7.17505	3.245	5.6146	SW253_TR1_211019	SW253	mad1_gs_gold	mad1endog	leu1_but2WT-LEU2-lacO-trz2WT_his7WT-GFPlacINLS	3DNuc	0	NuclearAllRNA	IntensityCount
211022_SW253_TR1_slide06_GFPmid_05	Cell_87	1	50.3937	19.6167	7.17505	3.245	5.6146	SW253_TR1_211019	SW253	mad1_gs_gold	mad1endog	leu1_but2WT-LEU2-lacO-trz2WT_his7WT-GFPlacINLS	3DNuc	0	NuclearAllRNA	HybridCount
211022_SW253_TR1_slide06_GFPmid_05	Cell_88	1	70.6357	25.4662	8.53903	3.4921	5.52841	SW253_TR1_211019	SW253	mad1_gs_gold	mad1endog	leu1_but2WT-LEU2-lacO-trz2WT_his7WT-GFPlacINLS	3DNuc	0	Nascent	SpotCount
211022_SW253_TR1_slide06_GFPmid_05	Cell_88	1	70.6357	25.4662	8.53903	3.4921	5.52841	SW253_TR1_211019	SW253	mad1_gs_gold	mad1endog	leu1_but2WT-LEU2-lacO-trz2WT_his7WT-GFPlacINLS	3DNuc	0	MatureNuclear	SpotCount
211022_SW253_TR1_slide06_GFPmid_05	Cell_88	1	70.6357	25.4662	8.53903	3.4921	5.52841	SW253_TR1_211019	SW253	mad1_gs_gold	mad1endog	leu1_but2WT-LEU2-lacO-trz2WT_his7WT-GFPlacINLS	3DNuc	3	Cytoplasm	SpotCount
211022_SW253_TR1_slide06_GFPmid_05	Cell_88	1	70.6357	25.4662	8.53903	3.4921	5.52841	SW253_TR1_211019	SW253	mad1_gs_gold	mad1endog	leu1_but2WT-LEU2-lacO-trz2WT_his7WT-GFPlacINLS	3DNuc	0	Nascent	IntensityCount
211022_SW253_TR1_slide06_GFPmid_05	Cell_88	1	70.6357	25.4662	8.53903	3.4921	5.52841	SW253_TR1_211019	SW253	mad1_gs_gold	mad1endog	leu1_but2WT-LEU2-lacO-trz2WT_his7WT-GFPlacINLS	3DNuc	0	MatureNuclear	IntensityCount
211022_SW253_TR1_slide06_GFPmid_05	Cell_88	1	70.6357	25.4662	8.53903	3.4921	5.52841	SW253_TR1_211019	SW253	mad1_gs_gold	mad1endog	leu1_but2WT-LEU2-lacO-trz2WT_his7WT-GFPlacINLS	3DNuc	3.21998	Cytoplasm	IntensityCount
211022_SW253_TR1_slide06_GFPmid_05	Cell_88	1	70.6357	25.4662	8.53903	3.4921	5.52841	SW253_TR1_211019	SW253	mad1_gs_gold	mad1endog	leu1_but2WT-LEU2-lacO-trz2WT_his7WT-GFPlacINLS	3DNuc	0	Nascent	HybridCount
211022_SW253_TR1_slide06_GFPmid_05	Cell_88	1	70.6357	25.4662	8.53903	3.4921	5.52841	SW253_TR1_211019	SW253	mad1_gs_gold	mad1endog	leu1_but2WT-LEU2-lacO-trz2WT_his7WT-GFPlacINLS	3DNuc	0	MatureNuclear	HybridCount
211022_SW253_TR1_slide06_GFPmid_05	Cell_88	1	70.6357	25.4662	8.53903	3.4921	5.52841	SW253_TR1_211019	SW253	mad1_gs_gold	mad1endog	leu1_but2WT-LEU2-lacO-trz2WT_his7WT-GFPlacINLS	3DNuc	3	Cytoplasm	HybridCount
211022_SW253_TR1_slide06_GFPmid_05	Cell_88	1	70.6357	25.4662	8.53903	3.4921	5.52841	SW253_TR1_211019	SW253	mad1_gs_gold	mad1endog	leu1_but2WT-LEU2-lacO-trz2WT_his7WT-GFPlacINLS	3DNuc	3	WholeCell	SpotCount
211022_SW253_TR1_slide06_GFPmid_05	Cell_88	1	70.6357	25.4662	8.53903	3.4921	5.52841	SW253_TR1_211019	SW253	mad1_gs_gold	mad1endog	leu1_but2WT-LEU2-lacO-trz2WT_his7WT-GFPlacINLS	3DNuc	3.21998	WholeCell	IntensityCount
211022_SW253_TR1_slide06_GFPmid_05	Cell_88	1	70.6357	25.4662	8.53903	3.4921	5.52841	SW253_TR1_211019	SW253	mad1_gs_gold	mad1endog	leu1_but2WT-LEU2-lacO-trz2WT_his7WT-GFPlacINLS	3DNuc	3	WholeCell	HybridCount
211022_SW253_TR1_slide06_GFPmid_05	Cell_88	1	70.6357	25.4662	8.53903	3.4921	5.52841	SW253_TR1_211019	SW253	mad1_gs_gold	mad1endog	leu1_but2WT-LEU2-lacO-trz2WT_his7WT-GFPlacINLS	3DNuc	0	NuclearAllRNA	SpotCount
211022_SW253_TR1_slide06_GFPmid_05	Cell_88	1	70.6357	25.4662	8.53903	3.4921	5.52841	SW253_TR1_211019	SW253	mad1_gs_gold	mad1endog	leu1_but2WT-LEU2-lacO-trz2WT_his7WT-GFPlacINLS	3DNuc	0	NuclearAllRNA	IntensityCount
211022_SW253_TR1_slide06_GFPmid_05	Cell_88	1	70.6357	25.4662	8.53903	3.4921	5.52841	SW253_TR1_211019	SW253	mad1_gs_gold	mad1endog	leu1_but2WT-LEU2-lacO-trz2WT_his7WT-GFPlacINLS	3DNuc	0	NuclearAllRNA	HybridCount
211022_SW253_TR1_slide06_GFPmid_05	Cell_89	1	47.5528	18.2372	6.34507	3.40944	5.33617	SW253_TR1_211019	SW253	mad1_gs_gold	mad1endog	leu1_but2WT-LEU2-lacO-trz2WT_his7WT-GFPlacINLS	3DNuc	1	Nascent	SpotCount
211022_SW253_TR1_slide06_GFPmid_05	Cell_89	1	47.5528	18.2372	6.34507	3.40944	5.33617	SW253_TR1_211019	SW253	mad1_gs_gold	mad1endog	leu1_but2WT-LEU2-lacO-trz2WT_his7WT-GFPlacINLS	3DNuc	0	MatureNuclear	SpotCount
211022_SW253_TR1_slide06_GFPmid_05	Cell_89	1	47.5528	18.2372	6.34507	3.40944	5.33617	SW253_TR1_211019	SW253	mad1_gs_gold	mad1endog	leu1_but2WT-LEU2-lacO-trz2WT_his7WT-GFPlacINLS	3DNuc	1	Cytoplasm	SpotCount
211022_SW253_TR1_slide06_GFPmid_05	Cell_89	1	47.5528	18.2372	6.34507	3.40944	5.33617	SW253_TR1_211019	SW253	mad1_gs_gold	mad1endog	leu1_but2WT-LEU2-lacO-trz2WT_his7WT-GFPlacINLS	3DNuc	1.30363	Nascent	IntensityCount
211022_SW253_TR1_slide06_GFPmid_05	Cell_89	1	47.5528	18.2372	6.34507	3.40944	5.33617	SW253_TR1_211019	SW253	mad1_gs_gold	mad1endog	leu1_but2WT-LEU2-lacO-trz2WT_his7WT-GFPlacINLS	3DNuc	0	MatureNuclear	IntensityCount
211022_SW253_TR1_slide06_GFPmid_05	Cell_89	1	47.5528	18.2372	6.34507	3.40944	5.33617	SW253_TR1_211019	SW253	mad1_gs_gold	mad1endog	leu1_but2WT-LEU2-lacO-trz2WT_his7WT-GFPlacINLS	3DNuc	0.693919	Cytoplasm	IntensityCount
211022_SW253_TR1_slide06_GFPmid_05	Cell_89	1	47.5528	18.2372	6.34507	3.40944	5.33617	SW253_TR1_211019	SW253	mad1_gs_gold	mad1endog	leu1_but2WT-LEU2-lacO-trz2WT_his7WT-GFPlacINLS	3DNuc	1	Nascent	HybridCount
211022_SW253_TR1_slide06_GFPmid_05	Cell_89	1	47.5528	18.2372	6.34507	3.40944	5.33617	SW253_TR1_211019	SW253	mad1_gs_gold	mad1endog	leu1_but2WT-LEU2-lacO-trz2WT_his7WT-GFPlacINLS	3DNuc	0	MatureNuclear	HybridCount
211022_SW253_TR1_slide06_GFPmid_05	Cell_89	1	47.5528	18.2372	6.34507	3.40944	5.33617	SW253_TR1_211019	SW253	mad1_gs_gold	mad1endog	leu1_but2WT-LEU2-lacO-trz2WT_his7WT-GFPlacINLS	3DNuc	1	Cytoplasm	HybridCount
211022_SW253_TR1_slide06_GFPmid_05	Cell_89	1	47.5528	18.2372	6.34507	3.40944	5.33617	SW253_TR1_211019	SW253	mad1_gs_gold	mad1endog	leu1_but2WT-LEU2-lacO-trz2WT_his7WT-GFPlacINLS	3DNuc	2	WholeCell	SpotCount
211022_SW253_TR1_slide06_GFPmid_05	Cell_89	1	47.5528	18.2372	6.34507	3.40944	5.33617	SW253_TR1_211019	SW253	mad1_gs_gold	mad1endog	leu1_but2WT-LEU2-lacO-trz2WT_his7WT-GFPlacINLS	3DNuc	1.99755	WholeCell	IntensityCount
211022_SW253_TR1_slide06_GFPmid_05	Cell_89	1	47.5528	18.2372	6.34507	3.40944	5.33617	SW253_TR1_211019	SW253	mad1_gs_gold	mad1endog	leu1_but2WT-LEU2-lacO-trz2WT_his7WT-GFPlacINLS	3DNuc	2	WholeCell	HybridCount
211022_SW253_TR1_slide06_GFPmid_05	Cell_89	1	47.5528	18.2372	6.34507	3.40944	5.33617	SW253_TR1_211019	SW253	mad1_gs_gold	mad1endog	leu1_but2WT-LEU2-lacO-trz2WT_his7WT-GFPlacINLS	3DNuc	1	NuclearAllRNA	SpotCount
211022_SW253_TR1_slide06_GFPmid_05	Cell_89	1	47.5528	18.2372	6.34507	3.40944	5.33617	SW253_TR1_211019	SW253	mad1_gs_gold	mad1endog	leu1_but2WT-LEU2-lacO-trz2WT_his7WT-GFPlacINLS	3DNuc	1.30363	NuclearAllRNA	IntensityCount
211022_SW253_TR1_slide06_GFPmid_05	Cell_89	1	47.5528	18.2372	6.34507	3.40944	5.33617	SW253_TR1_211019	SW253	mad1_gs_gold	mad1endog	leu1_but2WT-LEU2-lacO-trz2WT_his7WT-GFPlacINLS	3DNuc	1	NuclearAllRNA	HybridCount
211022_SW253_TR1_slide06_GFPmid_05	Cell_90	1	62.3982	23.472	8.08589	3.37868	5.69009	SW253_TR1_211019	SW253	mad1_gs_gold	mad1endog	leu1_but2WT-LEU2-lacO-trz2WT_his7WT-GFPlacINLS	3DNuc	0	Nascent	SpotCount
211022_SW253_TR1_slide06_GFPmid_05	Cell_90	1	62.3982	23.472	8.08589	3.37868	5.69009	SW253_TR1_211019	SW253	mad1_gs_gold	mad1endog	leu1_but2WT-LEU2-lacO-trz2WT_his7WT-GFPlacINLS	3DNuc	0	MatureNuclear	SpotCount
211022_SW253_TR1_slide06_GFPmid_05	Cell_90	1	62.3982	23.472	8.08589	3.37868	5.69009	SW253_TR1_211019	SW253	mad1_gs_gold	mad1endog	leu1_but2WT-LEU2-lacO-trz2WT_his7WT-GFPlacINLS	3DNuc	0	Cytoplasm	SpotCount
211022_SW253_TR1_slide06_GFPmid_05	Cell_90	1	62.3982	23.472	8.08589	3.37868	5.69009	SW253_TR1_211019	SW253	mad1_gs_gold	mad1endog	leu1_but2WT-LEU2-lacO-trz2WT_his7WT-GFPlacINLS	3DNuc	0	Nascent	IntensityCount
211022_SW253_TR1_slide06_GFPmid_05	Cell_90	1	62.3982	23.472	8.08589	3.37868	5.69009	SW253_TR1_211019	SW253	mad1_gs_gold	mad1endog	leu1_but2WT-LEU2-lacO-trz2WT_his7WT-GFPlacINLS	3DNuc	0	MatureNuclear	IntensityCount
211022_SW253_TR1_slide06_GFPmid_05	Cell_90	1	62.3982	23.472	8.08589	3.37868	5.69009	SW253_TR1_211019	SW253	mad1_gs_gold	mad1endog	leu1_but2WT-LEU2-lacO-trz2WT_his7WT-GFPlacINLS	3DNuc	0	Cytoplasm	IntensityCount
211022_SW253_TR1_slide06_GFPmid_05	Cell_90	1	62.3982	23.472	8.08589	3.37868	5.69009	SW253_TR1_211019	SW253	mad1_gs_gold	mad1endog	leu1_but2WT-LEU2-lacO-trz2WT_his7WT-GFPlacINLS	3DNuc	0	Nascent	HybridCount
211022_SW253_TR1_slide06_GFPmid_05	Cell_90	1	62.3982	23.472	8.08589	3.37868	5.69009	SW253_TR1_211019	SW253	mad1_gs_gold	mad1endog	leu1_but2WT-LEU2-lacO-trz2WT_his7WT-GFPlacINLS	3DNuc	0	MatureNuclear	HybridCount
211022_SW253_TR1_slide06_GFPmid_05	Cell_90	1	62.3982	23.472	8.08589	3.37868	5.69009	SW253_TR1_211019	SW253	mad1_gs_gold	mad1endog	leu1_but2WT-LEU2-lacO-trz2WT_his7WT-GFPlacINLS	3DNuc	0	Cytoplasm	HybridCount
211022_SW253_TR1_slide06_GFPmid_05	Cell_90	1	62.3982	23.472	8.08589	3.37868	5.69009	SW253_TR1_211019	SW253	mad1_gs_gold	mad1endog	leu1_but2WT-LEU2-lacO-trz2WT_his7WT-GFPlacINLS	3DNuc	0	WholeCell	SpotCount
211022_SW253_TR1_slide06_GFPmid_05	Cell_90	1	62.3982	23.472	8.08589	3.37868	5.69009	SW253_TR1_211019	SW253	mad1_gs_gold	mad1endog	leu1_but2WT-LEU2-lacO-trz2WT_his7WT-GFPlacINLS	3DNuc	0	WholeCell	IntensityCount
211022_SW253_TR1_slide06_GFPmid_05	Cell_90	1	62.3982	23.472	8.08589	3.37868	5.69009	SW253_TR1_211019	SW253	mad1_gs_gold	mad1endog	leu1_but2WT-LEU2-lacO-trz2WT_his7WT-GFPlacINLS	3DNuc	0	WholeCell	HybridCount
211022_SW253_TR1_slide06_GFPmid_05	Cell_90	1	62.3982	23.472	8.08589	3.37868	5.69009	SW253_TR1_211019	SW253	mad1_gs_gold	mad1endog	leu1_but2WT-LEU2-lacO-trz2WT_his7WT-GFPlacINLS	3DNuc	0	NuclearAllRNA	SpotCount
211022_SW253_TR1_slide06_GFPmid_05	Cell_90	1	62.3982	23.472	8.08589	3.37868	5.69009	SW253_TR1_211019	SW253	mad1_gs_gold	mad1endog	leu1_but2WT-LEU2-lacO-trz2WT_his7WT-GFPlacINLS	3DNuc	0	NuclearAllRNA	IntensityCount
211022_SW253_TR1_slide06_GFPmid_05	Cell_90	1	62.3982	23.472	8.08589	3.37868	5.69009	SW253_TR1_211019	SW253	mad1_gs_gold	mad1endog	leu1_but2WT-LEU2-lacO-trz2WT_his7WT-GFPlacINLS	3DNuc	0	NuclearAllRNA	HybridCount
211022_SW253_TR1_slide06_GFPmid_05	Cell_92	1	56.57	21.4546	7.32371	3.41218	4.84157	SW253_TR1_211019	SW253	mad1_gs_gold	mad1endog	leu1_but2WT-LEU2-lacO-trz2WT_his7WT-GFPlacINLS	3DNuc	0	Nascent	SpotCount
211022_SW253_TR1_slide06_GFPmid_05	Cell_92	1	56.57	21.4546	7.32371	3.41218	4.84157	SW253_TR1_211019	SW253	mad1_gs_gold	mad1endog	leu1_but2WT-LEU2-lacO-trz2WT_his7WT-GFPlacINLS	3DNuc	0	MatureNuclear	SpotCount
211022_SW253_TR1_slide06_GFPmid_05	Cell_92	1	56.57	21.4546	7.32371	3.41218	4.84157	SW253_TR1_211019	SW253	mad1_gs_gold	mad1endog	leu1_but2WT-LEU2-lacO-trz2WT_his7WT-GFPlacINLS	3DNuc	1	Cytoplasm	SpotCount
211022_SW253_TR1_slide06_GFPmid_05	Cell_92	1	56.57	21.4546	7.32371	3.41218	4.84157	SW253_TR1_211019	SW253	mad1_gs_gold	mad1endog	leu1_but2WT-LEU2-lacO-trz2WT_his7WT-GFPlacINLS	3DNuc	0	Nascent	IntensityCount
211022_SW253_TR1_slide06_GFPmid_05	Cell_92	1	56.57	21.4546	7.32371	3.41218	4.84157	SW253_TR1_211019	SW253	mad1_gs_gold	mad1endog	leu1_but2WT-LEU2-lacO-trz2WT_his7WT-GFPlacINLS	3DNuc	0	MatureNuclear	IntensityCount
211022_SW253_TR1_slide06_GFPmid_05	Cell_92	1	56.57	21.4546	7.32371	3.41218	4.84157	SW253_TR1_211019	SW253	mad1_gs_gold	mad1endog	leu1_but2WT-LEU2-lacO-trz2WT_his7WT-GFPlacINLS	3DNuc	1.2672	Cytoplasm	IntensityCount
211022_SW253_TR1_slide06_GFPmid_05	Cell_92	1	56.57	21.4546	7.32371	3.41218	4.84157	SW253_TR1_211019	SW253	mad1_gs_gold	mad1endog	leu1_but2WT-LEU2-lacO-trz2WT_his7WT-GFPlacINLS	3DNuc	0	Nascent	HybridCount
211022_SW253_TR1_slide06_GFPmid_05	Cell_92	1	56.57	21.4546	7.32371	3.41218	4.84157	SW253_TR1_211019	SW253	mad1_gs_gold	mad1endog	leu1_but2WT-LEU2-lacO-trz2WT_his7WT-GFPlacINLS	3DNuc	0	MatureNuclear	HybridCount
211022_SW253_TR1_slide06_GFPmid_05	Cell_92	1	56.57	21.4546	7.32371	3.41218	4.84157	SW253_TR1_211019	SW253	mad1_gs_gold	mad1endog	leu1_but2WT-LEU2-lacO-trz2WT_his7WT-GFPlacINLS	3DNuc	1	Cytoplasm	HybridCount
211022_SW253_TR1_slide06_GFPmid_05	Cell_92	1	56.57	21.4546	7.32371	3.41218	4.84157	SW253_TR1_211019	SW253	mad1_gs_gold	mad1endog	leu1_but2WT-LEU2-lacO-trz2WT_his7WT-GFPlacINLS	3DNuc	1	WholeCell	SpotCount
211022_SW253_TR1_slide06_GFPmid_05	Cell_92	1	56.57	21.4546	7.32371	3.41218	4.84157	SW253_TR1_211019	SW253	mad1_gs_gold	mad1endog	leu1_but2WT-LEU2-lacO-trz2WT_his7WT-GFPlacINLS	3DNuc	1.2672	WholeCell	IntensityCount
211022_SW253_TR1_slide06_GFPmid_05	Cell_92	1	56.57	21.4546	7.32371	3.41218	4.84157	SW253_TR1_211019	SW253	mad1_gs_gold	mad1endog	leu1_but2WT-LEU2-lacO-trz2WT_his7WT-GFPlacINLS	3DNuc	1	WholeCell	HybridCount
211022_SW253_TR1_slide06_GFPmid_05	Cell_92	1	56.57	21.4546	7.32371	3.41218	4.84157	SW253_TR1_211019	SW253	mad1_gs_gold	mad1endog	leu1_but2WT-LEU2-lacO-trz2WT_his7WT-GFPlacINLS	3DNuc	0	NuclearAllRNA	SpotCount
211022_SW253_TR1_slide06_GFPmid_05	Cell_92	1	56.57	21.4546	7.32371	3.41218	4.84157	SW253_TR1_211019	SW253	mad1_gs_gold	mad1endog	leu1_but2WT-LEU2-lacO-trz2WT_his7WT-GFPlacINLS	3DNuc	0	NuclearAllRNA	IntensityCount
211022_SW253_TR1_slide06_GFPmid_05	Cell_92	1	56.57	21.4546	7.32371	3.41218	4.84157	SW253_TR1_211019	SW253	mad1_gs_gold	mad1endog	leu1_but2WT-LEU2-lacO-trz2WT_his7WT-GFPlacINLS	3DNuc	0	NuclearAllRNA	HybridCount
211022_SW253_TR1_slide06_GFPmid_05	Cell_93	2	112.188	41.2149	13.0106	3.4714	8.75504	SW253_TR1_211019	SW253	mad1_gs_gold	mad1endog	leu1_but2WT-LEU2-lacO-trz2WT_his7WT-GFPlacINLS	3DNuc	1	Nascent	SpotCount
211022_SW253_TR1_slide06_GFPmid_05	Cell_93	2	112.188	41.2149	13.0106	3.4714	8.75504	SW253_TR1_211019	SW253	mad1_gs_gold	mad1endog	leu1_but2WT-LEU2-lacO-trz2WT_his7WT-GFPlacINLS	3DNuc	0	MatureNuclear	SpotCount
211022_SW253_TR1_slide06_GFPmid_05	Cell_93	2	112.188	41.2149	13.0106	3.4714	8.75504	SW253_TR1_211019	SW253	mad1_gs_gold	mad1endog	leu1_but2WT-LEU2-lacO-trz2WT_his7WT-GFPlacINLS	3DNuc	5	Cytoplasm	SpotCount
211022_SW253_TR1_slide06_GFPmid_05	Cell_93	2	112.188	41.2149	13.0106	3.4714	8.75504	SW253_TR1_211019	SW253	mad1_gs_gold	mad1endog	leu1_but2WT-LEU2-lacO-trz2WT_his7WT-GFPlacINLS	3DNuc	0.622476	Nascent	IntensityCount
211022_SW253_TR1_slide06_GFPmid_05	Cell_93	2	112.188	41.2149	13.0106	3.4714	8.75504	SW253_TR1_211019	SW253	mad1_gs_gold	mad1endog	leu1_but2WT-LEU2-lacO-trz2WT_his7WT-GFPlacINLS	3DNuc	0	MatureNuclear	IntensityCount
211022_SW253_TR1_slide06_GFPmid_05	Cell_93	2	112.188	41.2149	13.0106	3.4714	8.75504	SW253_TR1_211019	SW253	mad1_gs_gold	mad1endog	leu1_but2WT-LEU2-lacO-trz2WT_his7WT-GFPlacINLS	3DNuc	3.88039	Cytoplasm	IntensityCount
211022_SW253_TR1_slide06_GFPmid_05	Cell_93	2	112.188	41.2149	13.0106	3.4714	8.75504	SW253_TR1_211019	SW253	mad1_gs_gold	mad1endog	leu1_but2WT-LEU2-lacO-trz2WT_his7WT-GFPlacINLS	3DNuc	1	Nascent	HybridCount
211022_SW253_TR1_slide06_GFPmid_05	Cell_93	2	112.188	41.2149	13.0106	3.4714	8.75504	SW253_TR1_211019	SW253	mad1_gs_gold	mad1endog	leu1_but2WT-LEU2-lacO-trz2WT_his7WT-GFPlacINLS	3DNuc	0	MatureNuclear	HybridCount
211022_SW253_TR1_slide06_GFPmid_05	Cell_93	2	112.188	41.2149	13.0106	3.4714	8.75504	SW253_TR1_211019	SW253	mad1_gs_gold	mad1endog	leu1_but2WT-LEU2-lacO-trz2WT_his7WT-GFPlacINLS	3DNuc	5	Cytoplasm	HybridCount
211022_SW253_TR1_slide06_GFPmid_05	Cell_93	2	112.188	41.2149	13.0106	3.4714	8.75504	SW253_TR1_211019	SW253	mad1_gs_gold	mad1endog	leu1_but2WT-LEU2-lacO-trz2WT_his7WT-GFPlacINLS	3DNuc	6	WholeCell	SpotCount
211022_SW253_TR1_slide06_GFPmid_05	Cell_93	2	112.188	41.2149	13.0106	3.4714	8.75504	SW253_TR1_211019	SW253	mad1_gs_gold	mad1endog	leu1_but2WT-LEU2-lacO-trz2WT_his7WT-GFPlacINLS	3DNuc	4.50287	WholeCell	IntensityCount
211022_SW253_TR1_slide06_GFPmid_05	Cell_93	2	112.188	41.2149	13.0106	3.4714	8.75504	SW253_TR1_211019	SW253	mad1_gs_gold	mad1endog	leu1_but2WT-LEU2-lacO-trz2WT_his7WT-GFPlacINLS	3DNuc	6	WholeCell	HybridCount
211022_SW253_TR1_slide06_GFPmid_05	Cell_93	2	112.188	41.2149	13.0106	3.4714	8.75504	SW253_TR1_211019	SW253	mad1_gs_gold	mad1endog	leu1_but2WT-LEU2-lacO-trz2WT_his7WT-GFPlacINLS	3DNuc	1	NuclearAllRNA	SpotCount
211022_SW253_TR1_slide06_GFPmid_05	Cell_93	2	112.188	41.2149	13.0106	3.4714	8.75504	SW253_TR1_211019	SW253	mad1_gs_gold	mad1endog	leu1_but2WT-LEU2-lacO-trz2WT_his7WT-GFPlacINLS	3DNuc	0.622476	NuclearAllRNA	IntensityCount
211022_SW253_TR1_slide06_GFPmid_05	Cell_93	2	112.188	41.2149	13.0106	3.4714	8.75504	SW253_TR1_211019	SW253	mad1_gs_gold	mad1endog	leu1_but2WT-LEU2-lacO-trz2WT_his7WT-GFPlacINLS	3DNuc	1	NuclearAllRNA	HybridCount
211022_SW253_TR1_slide06_GFPmid_05	Cell_96	1	118.488	42.1254	13.1641	3.54847	5.87641	SW253_TR1_211019	SW253	mad1_gs_gold	mad1endog	leu1_but2WT-LEU2-lacO-trz2WT_his7WT-GFPlacINLS	3DNuc	0	Nascent	SpotCount
211022_SW253_TR1_slide06_GFPmid_05	Cell_96	1	118.488	42.1254	13.1641	3.54847	5.87641	SW253_TR1_211019	SW253	mad1_gs_gold	mad1endog	leu1_but2WT-LEU2-lacO-trz2WT_his7WT-GFPlacINLS	3DNuc	0	MatureNuclear	SpotCount
211022_SW253_TR1_slide06_GFPmid_05	Cell_96	1	118.488	42.1254	13.1641	3.54847	5.87641	SW253_TR1_211019	SW253	mad1_gs_gold	mad1endog	leu1_but2WT-LEU2-lacO-trz2WT_his7WT-GFPlacINLS	3DNuc	4	Cytoplasm	SpotCount
211022_SW253_TR1_slide06_GFPmid_05	Cell_96	1	118.488	42.1254	13.1641	3.54847	5.87641	SW253_TR1_211019	SW253	mad1_gs_gold	mad1endog	leu1_but2WT-LEU2-lacO-trz2WT_his7WT-GFPlacINLS	3DNuc	0	Nascent	IntensityCount
211022_SW253_TR1_slide06_GFPmid_05	Cell_96	1	118.488	42.1254	13.1641	3.54847	5.87641	SW253_TR1_211019	SW253	mad1_gs_gold	mad1endog	leu1_but2WT-LEU2-lacO-trz2WT_his7WT-GFPlacINLS	3DNuc	0	MatureNuclear	IntensityCount
211022_SW253_TR1_slide06_GFPmid_05	Cell_96	1	118.488	42.1254	13.1641	3.54847	5.87641	SW253_TR1_211019	SW253	mad1_gs_gold	mad1endog	leu1_but2WT-LEU2-lacO-trz2WT_his7WT-GFPlacINLS	3DNuc	3.99627	Cytoplasm	IntensityCount
211022_SW253_TR1_slide06_GFPmid_05	Cell_96	1	118.488	42.1254	13.1641	3.54847	5.87641	SW253_TR1_211019	SW253	mad1_gs_gold	mad1endog	leu1_but2WT-LEU2-lacO-trz2WT_his7WT-GFPlacINLS	3DNuc	0	Nascent	HybridCount
211022_SW253_TR1_slide06_GFPmid_05	Cell_96	1	118.488	42.1254	13.1641	3.54847	5.87641	SW253_TR1_211019	SW253	mad1_gs_gold	mad1endog	leu1_but2WT-LEU2-lacO-trz2WT_his7WT-GFPlacINLS	3DNuc	0	MatureNuclear	HybridCount
211022_SW253_TR1_slide06_GFPmid_05	Cell_96	1	118.488	42.1254	13.1641	3.54847	5.87641	SW253_TR1_211019	SW253	mad1_gs_gold	mad1endog	leu1_but2WT-LEU2-lacO-trz2WT_his7WT-GFPlacINLS	3DNuc	4	Cytoplasm	HybridCount
211022_SW253_TR1_slide06_GFPmid_05	Cell_96	1	118.488	42.1254	13.1641	3.54847	5.87641	SW253_TR1_211019	SW253	mad1_gs_gold	mad1endog	leu1_but2WT-LEU2-lacO-trz2WT_his7WT-GFPlacINLS	3DNuc	4	WholeCell	SpotCount
211022_SW253_TR1_slide06_GFPmid_05	Cell_96	1	118.488	42.1254	13.1641	3.54847	5.87641	SW253_TR1_211019	SW253	mad1_gs_gold	mad1endog	leu1_but2WT-LEU2-lacO-trz2WT_his7WT-GFPlacINLS	3DNuc	3.99627	WholeCell	IntensityCount
211022_SW253_TR1_slide06_GFPmid_05	Cell_96	1	118.488	42.1254	13.1641	3.54847	5.87641	SW253_TR1_211019	SW253	mad1_gs_gold	mad1endog	leu1_but2WT-LEU2-lacO-trz2WT_his7WT-GFPlacINLS	3DNuc	4	WholeCell	HybridCount
211022_SW253_TR1_slide06_GFPmid_05	Cell_96	1	118.488	42.1254	13.1641	3.54847	5.87641	SW253_TR1_211019	SW253	mad1_gs_gold	mad1endog	leu1_but2WT-LEU2-lacO-trz2WT_his7WT-GFPlacINLS	3DNuc	0	NuclearAllRNA	SpotCount
211022_SW253_TR1_slide06_GFPmid_05	Cell_96	1	118.488	42.1254	13.1641	3.54847	5.87641	SW253_TR1_211019	SW253	mad1_gs_gold	mad1endog	leu1_but2WT-LEU2-lacO-trz2WT_his7WT-GFPlacINLS	3DNuc	0	NuclearAllRNA	IntensityCount
211022_SW253_TR1_slide06_GFPmid_05	Cell_96	1	118.488	42.1254	13.1641	3.54847	5.87641	SW253_TR1_211019	SW253	mad1_gs_gold	mad1endog	leu1_but2WT-LEU2-lacO-trz2WT_his7WT-GFPlacINLS	3DNuc	0	NuclearAllRNA	HybridCount
211022_SW253_TR1_slide06_GFPmid_05	Cell_97	1	79.4676	27.8195	9.67595	3.44455	4.99606	SW253_TR1_211019	SW253	mad1_gs_gold	mad1endog	leu1_but2WT-LEU2-lacO-trz2WT_his7WT-GFPlacINLS	3DNuc	0	Nascent	SpotCount
211022_SW253_TR1_slide06_GFPmid_05	Cell_97	1	79.4676	27.8195	9.67595	3.44455	4.99606	SW253_TR1_211019	SW253	mad1_gs_gold	mad1endog	leu1_but2WT-LEU2-lacO-trz2WT_his7WT-GFPlacINLS	3DNuc	1	MatureNuclear	SpotCount
211022_SW253_TR1_slide06_GFPmid_05	Cell_97	1	79.4676	27.8195	9.67595	3.44455	4.99606	SW253_TR1_211019	SW253	mad1_gs_gold	mad1endog	leu1_but2WT-LEU2-lacO-trz2WT_his7WT-GFPlacINLS	3DNuc	4	Cytoplasm	SpotCount
211022_SW253_TR1_slide06_GFPmid_05	Cell_97	1	79.4676	27.8195	9.67595	3.44455	4.99606	SW253_TR1_211019	SW253	mad1_gs_gold	mad1endog	leu1_but2WT-LEU2-lacO-trz2WT_his7WT-GFPlacINLS	3DNuc	0	Nascent	IntensityCount
211022_SW253_TR1_slide06_GFPmid_05	Cell_97	1	79.4676	27.8195	9.67595	3.44455	4.99606	SW253_TR1_211019	SW253	mad1_gs_gold	mad1endog	leu1_but2WT-LEU2-lacO-trz2WT_his7WT-GFPlacINLS	3DNuc	0.677231	MatureNuclear	IntensityCount
211022_SW253_TR1_slide06_GFPmid_05	Cell_97	1	79.4676	27.8195	9.67595	3.44455	4.99606	SW253_TR1_211019	SW253	mad1_gs_gold	mad1endog	leu1_but2WT-LEU2-lacO-trz2WT_his7WT-GFPlacINLS	3DNuc	3.76213	Cytoplasm	IntensityCount
211022_SW253_TR1_slide06_GFPmid_05	Cell_97	1	79.4676	27.8195	9.67595	3.44455	4.99606	SW253_TR1_211019	SW253	mad1_gs_gold	mad1endog	leu1_but2WT-LEU2-lacO-trz2WT_his7WT-GFPlacINLS	3DNuc	0	Nascent	HybridCount
211022_SW253_TR1_slide06_GFPmid_05	Cell_97	1	79.4676	27.8195	9.67595	3.44455	4.99606	SW253_TR1_211019	SW253	mad1_gs_gold	mad1endog	leu1_but2WT-LEU2-lacO-trz2WT_his7WT-GFPlacINLS	3DNuc	1	MatureNuclear	HybridCount
211022_SW253_TR1_slide06_GFPmid_05	Cell_97	1	79.4676	27.8195	9.67595	3.44455	4.99606	SW253_TR1_211019	SW253	mad1_gs_gold	mad1endog	leu1_but2WT-LEU2-lacO-trz2WT_his7WT-GFPlacINLS	3DNuc	4	Cytoplasm	HybridCount
211022_SW253_TR1_slide06_GFPmid_05	Cell_97	1	79.4676	27.8195	9.67595	3.44455	4.99606	SW253_TR1_211019	SW253	mad1_gs_gold	mad1endog	leu1_but2WT-LEU2-lacO-trz2WT_his7WT-GFPlacINLS	3DNuc	5	WholeCell	SpotCount
211022_SW253_TR1_slide06_GFPmid_05	Cell_97	1	79.4676	27.8195	9.67595	3.44455	4.99606	SW253_TR1_211019	SW253	mad1_gs_gold	mad1endog	leu1_but2WT-LEU2-lacO-trz2WT_his7WT-GFPlacINLS	3DNuc	4.43936	WholeCell	IntensityCount
211022_SW253_TR1_slide06_GFPmid_05	Cell_97	1	79.4676	27.8195	9.67595	3.44455	4.99606	SW253_TR1_211019	SW253	mad1_gs_gold	mad1endog	leu1_but2WT-LEU2-lacO-trz2WT_his7WT-GFPlacINLS	3DNuc	5	WholeCell	HybridCount
211022_SW253_TR1_slide06_GFPmid_05	Cell_97	1	79.4676	27.8195	9.67595	3.44455	4.99606	SW253_TR1_211019	SW253	mad1_gs_gold	mad1endog	leu1_but2WT-LEU2-lacO-trz2WT_his7WT-GFPlacINLS	3DNuc	1	NuclearAllRNA	SpotCount
211022_SW253_TR1_slide06_GFPmid_05	Cell_97	1	79.4676	27.8195	9.67595	3.44455	4.99606	SW253_TR1_211019	SW253	mad1_gs_gold	mad1endog	leu1_but2WT-LEU2-lacO-trz2WT_his7WT-GFPlacINLS	3DNuc	0.677231	NuclearAllRNA	IntensityCount
211022_SW253_TR1_slide06_GFPmid_05	Cell_97	1	79.4676	27.8195	9.67595	3.44455	4.99606	SW253_TR1_211019	SW253	mad1_gs_gold	mad1endog	leu1_but2WT-LEU2-lacO-trz2WT_his7WT-GFPlacINLS	3DNuc	1	NuclearAllRNA	HybridCount
211022_SW253_TR1_slide06_GFPmid_05	Cell_98	1	77.1085	29.4905	10.3519	3.2549	3.95883	SW253_TR1_211019	SW253	mad1_gs_gold	mad1endog	leu1_but2WT-LEU2-lacO-trz2WT_his7WT-GFPlacINLS	3DNuc	0	Nascent	SpotCount
211022_SW253_TR1_slide06_GFPmid_05	Cell_98	1	77.1085	29.4905	10.3519	3.2549	3.95883	SW253_TR1_211019	SW253	mad1_gs_gold	mad1endog	leu1_but2WT-LEU2-lacO-trz2WT_his7WT-GFPlacINLS	3DNuc	0	MatureNuclear	SpotCount
211022_SW253_TR1_slide06_GFPmid_05	Cell_98	1	77.1085	29.4905	10.3519	3.2549	3.95883	SW253_TR1_211019	SW253	mad1_gs_gold	mad1endog	leu1_but2WT-LEU2-lacO-trz2WT_his7WT-GFPlacINLS	3DNuc	2	Cytoplasm	SpotCount
211022_SW253_TR1_slide06_GFPmid_05	Cell_98	1	77.1085	29.4905	10.3519	3.2549	3.95883	SW253_TR1_211019	SW253	mad1_gs_gold	mad1endog	leu1_but2WT-LEU2-lacO-trz2WT_his7WT-GFPlacINLS	3DNuc	0	Nascent	IntensityCount
211022_SW253_TR1_slide06_GFPmid_05	Cell_98	1	77.1085	29.4905	10.3519	3.2549	3.95883	SW253_TR1_211019	SW253	mad1_gs_gold	mad1endog	leu1_but2WT-LEU2-lacO-trz2WT_his7WT-GFPlacINLS	3DNuc	0	MatureNuclear	IntensityCount
211022_SW253_TR1_slide06_GFPmid_05	Cell_98	1	77.1085	29.4905	10.3519	3.2549	3.95883	SW253_TR1_211019	SW253	mad1_gs_gold	mad1endog	leu1_but2WT-LEU2-lacO-trz2WT_his7WT-GFPlacINLS	3DNuc	2.45606	Cytoplasm	IntensityCount
211022_SW253_TR1_slide06_GFPmid_05	Cell_98	1	77.1085	29.4905	10.3519	3.2549	3.95883	SW253_TR1_211019	SW253	mad1_gs_gold	mad1endog	leu1_but2WT-LEU2-lacO-trz2WT_his7WT-GFPlacINLS	3DNuc	0	Nascent	HybridCount
211022_SW253_TR1_slide06_GFPmid_05	Cell_98	1	77.1085	29.4905	10.3519	3.2549	3.95883	SW253_TR1_211019	SW253	mad1_gs_gold	mad1endog	leu1_but2WT-LEU2-lacO-trz2WT_his7WT-GFPlacINLS	3DNuc	0	MatureNuclear	HybridCount
211022_SW253_TR1_slide06_GFPmid_05	Cell_98	1	77.1085	29.4905	10.3519	3.2549	3.95883	SW253_TR1_211019	SW253	mad1_gs_gold	mad1endog	leu1_but2WT-LEU2-lacO-trz2WT_his7WT-GFPlacINLS	3DNuc	2	Cytoplasm	HybridCount
211022_SW253_TR1_slide06_GFPmid_05	Cell_98	1	77.1085	29.4905	10.3519	3.2549	3.95883	SW253_TR1_211019	SW253	mad1_gs_gold	mad1endog	leu1_but2WT-LEU2-lacO-trz2WT_his7WT-GFPlacINLS	3DNuc	2	WholeCell	SpotCount
211022_SW253_TR1_slide06_GFPmid_05	Cell_98	1	77.1085	29.4905	10.3519	3.2549	3.95883	SW253_TR1_211019	SW253	mad1_gs_gold	mad1endog	leu1_but2WT-LEU2-lacO-trz2WT_his7WT-GFPlacINLS	3DNuc	2.45606	WholeCell	IntensityCount
211022_SW253_TR1_slide06_GFPmid_05	Cell_98	1	77.1085	29.4905	10.3519	3.2549	3.95883	SW253_TR1_211019	SW253	mad1_gs_gold	mad1endog	leu1_but2WT-LEU2-lacO-trz2WT_his7WT-GFPlacINLS	3DNuc	2	WholeCell	HybridCount
211022_SW253_TR1_slide06_GFPmid_05	Cell_98	1	77.1085	29.4905	10.3519	3.2549	3.95883	SW253_TR1_211019	SW253	mad1_gs_gold	mad1endog	leu1_but2WT-LEU2-lacO-trz2WT_his7WT-GFPlacINLS	3DNuc	0	NuclearAllRNA	SpotCount
211022_SW253_TR1_slide06_GFPmid_05	Cell_98	1	77.1085	29.4905	10.3519	3.2549	3.95883	SW253_TR1_211019	SW253	mad1_gs_gold	mad1endog	leu1_but2WT-LEU2-lacO-trz2WT_his7WT-GFPlacINLS	3DNuc	0	NuclearAllRNA	IntensityCount
211022_SW253_TR1_slide06_GFPmid_05	Cell_98	1	77.1085	29.4905	10.3519	3.2549	3.95883	SW253_TR1_211019	SW253	mad1_gs_gold	mad1endog	leu1_but2WT-LEU2-lacO-trz2WT_his7WT-GFPlacINLS	3DNuc	0	NuclearAllRNA	HybridCount
211022_SW253_TR1_slide06_GFPmid_07	Cell_101	1	63.283	23.9557	8.18155	3.37947	5.02888	SW253_TR1_211019	SW253	mad1_gs_gold	mad1endog	leu1_but2WT-LEU2-lacO-trz2WT_his7WT-GFPlacINLS	3DNuc	1	Nascent	SpotCount
211022_SW253_TR1_slide06_GFPmid_07	Cell_101	1	63.283	23.9557	8.18155	3.37947	5.02888	SW253_TR1_211019	SW253	mad1_gs_gold	mad1endog	leu1_but2WT-LEU2-lacO-trz2WT_his7WT-GFPlacINLS	3DNuc	0	MatureNuclear	SpotCount
211022_SW253_TR1_slide06_GFPmid_07	Cell_101	1	63.283	23.9557	8.18155	3.37947	5.02888	SW253_TR1_211019	SW253	mad1_gs_gold	mad1endog	leu1_but2WT-LEU2-lacO-trz2WT_his7WT-GFPlacINLS	3DNuc	1	Cytoplasm	SpotCount
211022_SW253_TR1_slide06_GFPmid_07	Cell_101	1	63.283	23.9557	8.18155	3.37947	5.02888	SW253_TR1_211019	SW253	mad1_gs_gold	mad1endog	leu1_but2WT-LEU2-lacO-trz2WT_his7WT-GFPlacINLS	3DNuc	1.09044	Nascent	IntensityCount
211022_SW253_TR1_slide06_GFPmid_07	Cell_101	1	63.283	23.9557	8.18155	3.37947	5.02888	SW253_TR1_211019	SW253	mad1_gs_gold	mad1endog	leu1_but2WT-LEU2-lacO-trz2WT_his7WT-GFPlacINLS	3DNuc	0	MatureNuclear	IntensityCount
211022_SW253_TR1_slide06_GFPmid_07	Cell_101	1	63.283	23.9557	8.18155	3.37947	5.02888	SW253_TR1_211019	SW253	mad1_gs_gold	mad1endog	leu1_but2WT-LEU2-lacO-trz2WT_his7WT-GFPlacINLS	3DNuc	1.40063	Cytoplasm	IntensityCount
211022_SW253_TR1_slide06_GFPmid_07	Cell_101	1	63.283	23.9557	8.18155	3.37947	5.02888	SW253_TR1_211019	SW253	mad1_gs_gold	mad1endog	leu1_but2WT-LEU2-lacO-trz2WT_his7WT-GFPlacINLS	3DNuc	1	Nascent	HybridCount
211022_SW253_TR1_slide06_GFPmid_07	Cell_101	1	63.283	23.9557	8.18155	3.37947	5.02888	SW253_TR1_211019	SW253	mad1_gs_gold	mad1endog	leu1_but2WT-LEU2-lacO-trz2WT_his7WT-GFPlacINLS	3DNuc	0	MatureNuclear	HybridCount
211022_SW253_TR1_slide06_GFPmid_07	Cell_101	1	63.283	23.9557	8.18155	3.37947	5.02888	SW253_TR1_211019	SW253	mad1_gs_gold	mad1endog	leu1_but2WT-LEU2-lacO-trz2WT_his7WT-GFPlacINLS	3DNuc	1	Cytoplasm	HybridCount
211022_SW253_TR1_slide06_GFPmid_07	Cell_101	1	63.283	23.9557	8.18155	3.37947	5.02888	SW253_TR1_211019	SW253	mad1_gs_gold	mad1endog	leu1_but2WT-LEU2-lacO-trz2WT_his7WT-GFPlacINLS	3DNuc	2	WholeCell	SpotCount
211022_SW253_TR1_slide06_GFPmid_07	Cell_101	1	63.283	23.9557	8.18155	3.37947	5.02888	SW253_TR1_211019	SW253	mad1_gs_gold	mad1endog	leu1_but2WT-LEU2-lacO-trz2WT_his7WT-GFPlacINLS	3DNuc	2.49108	WholeCell	IntensityCount
211022_SW253_TR1_slide06_GFPmid_07	Cell_101	1	63.283	23.9557	8.18155	3.37947	5.02888	SW253_TR1_211019	SW253	mad1_gs_gold	mad1endog	leu1_but2WT-LEU2-lacO-trz2WT_his7WT-GFPlacINLS	3DNuc	2	WholeCell	HybridCount
211022_SW253_TR1_slide06_GFPmid_07	Cell_101	1	63.283	23.9557	8.18155	3.37947	5.02888	SW253_TR1_211019	SW253	mad1_gs_gold	mad1endog	leu1_but2WT-LEU2-lacO-trz2WT_his7WT-GFPlacINLS	3DNuc	1	NuclearAllRNA	SpotCount
211022_SW253_TR1_slide06_GFPmid_07	Cell_101	1	63.283	23.9557	8.18155	3.37947	5.02888	SW253_TR1_211019	SW253	mad1_gs_gold	mad1endog	leu1_but2WT-LEU2-lacO-trz2WT_his7WT-GFPlacINLS	3DNuc	1.09044	NuclearAllRNA	IntensityCount
211022_SW253_TR1_slide06_GFPmid_07	Cell_101	1	63.283	23.9557	8.18155	3.37947	5.02888	SW253_TR1_211019	SW253	mad1_gs_gold	mad1endog	leu1_but2WT-LEU2-lacO-trz2WT_his7WT-GFPlacINLS	3DNuc	1	NuclearAllRNA	HybridCount
211022_SW253_TR1_slide06_GFPmid_07	Cell_102	1	77.2662	28.899	10.4245	3.24498	4.95916	SW253_TR1_211019	SW253	mad1_gs_gold	mad1endog	leu1_but2WT-LEU2-lacO-trz2WT_his7WT-GFPlacINLS	3DNuc	0	Nascent	SpotCount
211022_SW253_TR1_slide06_GFPmid_07	Cell_102	1	77.2662	28.899	10.4245	3.24498	4.95916	SW253_TR1_211019	SW253	mad1_gs_gold	mad1endog	leu1_but2WT-LEU2-lacO-trz2WT_his7WT-GFPlacINLS	3DNuc	0	MatureNuclear	SpotCount
211022_SW253_TR1_slide06_GFPmid_07	Cell_102	1	77.2662	28.899	10.4245	3.24498	4.95916	SW253_TR1_211019	SW253	mad1_gs_gold	mad1endog	leu1_but2WT-LEU2-lacO-trz2WT_his7WT-GFPlacINLS	3DNuc	2	Cytoplasm	SpotCount
211022_SW253_TR1_slide06_GFPmid_07	Cell_102	1	77.2662	28.899	10.4245	3.24498	4.95916	SW253_TR1_211019	SW253	mad1_gs_gold	mad1endog	leu1_but2WT-LEU2-lacO-trz2WT_his7WT-GFPlacINLS	3DNuc	0	Nascent	IntensityCount
211022_SW253_TR1_slide06_GFPmid_07	Cell_102	1	77.2662	28.899	10.4245	3.24498	4.95916	SW253_TR1_211019	SW253	mad1_gs_gold	mad1endog	leu1_but2WT-LEU2-lacO-trz2WT_his7WT-GFPlacINLS	3DNuc	0	MatureNuclear	IntensityCount
211022_SW253_TR1_slide06_GFPmid_07	Cell_102	1	77.2662	28.899	10.4245	3.24498	4.95916	SW253_TR1_211019	SW253	mad1_gs_gold	mad1endog	leu1_but2WT-LEU2-lacO-trz2WT_his7WT-GFPlacINLS	3DNuc	2.05688	Cytoplasm	IntensityCount
211022_SW253_TR1_slide06_GFPmid_07	Cell_102	1	77.2662	28.899	10.4245	3.24498	4.95916	SW253_TR1_211019	SW253	mad1_gs_gold	mad1endog	leu1_but2WT-LEU2-lacO-trz2WT_his7WT-GFPlacINLS	3DNuc	0	Nascent	HybridCount
211022_SW253_TR1_slide06_GFPmid_07	Cell_102	1	77.2662	28.899	10.4245	3.24498	4.95916	SW253_TR1_211019	SW253	mad1_gs_gold	mad1endog	leu1_but2WT-LEU2-lacO-trz2WT_his7WT-GFPlacINLS	3DNuc	0	MatureNuclear	HybridCount
211022_SW253_TR1_slide06_GFPmid_07	Cell_102	1	77.2662	28.899	10.4245	3.24498	4.95916	SW253_TR1_211019	SW253	mad1_gs_gold	mad1endog	leu1_but2WT-LEU2-lacO-trz2WT_his7WT-GFPlacINLS	3DNuc	2	Cytoplasm	HybridCount
211022_SW253_TR1_slide06_GFPmid_07	Cell_102	1	77.2662	28.899	10.4245	3.24498	4.95916	SW253_TR1_211019	SW253	mad1_gs_gold	mad1endog	leu1_but2WT-LEU2-lacO-trz2WT_his7WT-GFPlacINLS	3DNuc	2	WholeCell	SpotCount
211022_SW253_TR1_slide06_GFPmid_07	Cell_102	1	77.2662	28.899	10.4245	3.24498	4.95916	SW253_TR1_211019	SW253	mad1_gs_gold	mad1endog	leu1_but2WT-LEU2-lacO-trz2WT_his7WT-GFPlacINLS	3DNuc	2.05688	WholeCell	IntensityCount
211022_SW253_TR1_slide06_GFPmid_07	Cell_102	1	77.2662	28.899	10.4245	3.24498	4.95916	SW253_TR1_211019	SW253	mad1_gs_gold	mad1endog	leu1_but2WT-LEU2-lacO-trz2WT_his7WT-GFPlacINLS	3DNuc	2	WholeCell	HybridCount
211022_SW253_TR1_slide06_GFPmid_07	Cell_102	1	77.2662	28.899	10.4245	3.24498	4.95916	SW253_TR1_211019	SW253	mad1_gs_gold	mad1endog	leu1_but2WT-LEU2-lacO-trz2WT_his7WT-GFPlacINLS	3DNuc	0	NuclearAllRNA	SpotCount
211022_SW253_TR1_slide06_GFPmid_07	Cell_102	1	77.2662	28.899	10.4245	3.24498	4.95916	SW253_TR1_211019	SW253	mad1_gs_gold	mad1endog	leu1_but2WT-LEU2-lacO-trz2WT_his7WT-GFPlacINLS	3DNuc	0	NuclearAllRNA	IntensityCount
211022_SW253_TR1_slide06_GFPmid_07	Cell_102	1	77.2662	28.899	10.4245	3.24498	4.95916	SW253_TR1_211019	SW253	mad1_gs_gold	mad1endog	leu1_but2WT-LEU2-lacO-trz2WT_his7WT-GFPlacINLS	3DNuc	0	NuclearAllRNA	HybridCount
211022_SW253_TR1_slide06_GFPmid_07	Cell_103	1	78.1897	26.4041	8.72386	3.64085	4.93635	SW253_TR1_211019	SW253	mad1_gs_gold	mad1endog	leu1_but2WT-LEU2-lacO-trz2WT_his7WT-GFPlacINLS	3DNuc	0	Nascent	SpotCount
211022_SW253_TR1_slide06_GFPmid_07	Cell_103	1	78.1897	26.4041	8.72386	3.64085	4.93635	SW253_TR1_211019	SW253	mad1_gs_gold	mad1endog	leu1_but2WT-LEU2-lacO-trz2WT_his7WT-GFPlacINLS	3DNuc	0	MatureNuclear	SpotCount
211022_SW253_TR1_slide06_GFPmid_07	Cell_103	1	78.1897	26.4041	8.72386	3.64085	4.93635	SW253_TR1_211019	SW253	mad1_gs_gold	mad1endog	leu1_but2WT-LEU2-lacO-trz2WT_his7WT-GFPlacINLS	3DNuc	2	Cytoplasm	SpotCount
211022_SW253_TR1_slide06_GFPmid_07	Cell_103	1	78.1897	26.4041	8.72386	3.64085	4.93635	SW253_TR1_211019	SW253	mad1_gs_gold	mad1endog	leu1_but2WT-LEU2-lacO-trz2WT_his7WT-GFPlacINLS	3DNuc	0	Nascent	IntensityCount
211022_SW253_TR1_slide06_GFPmid_07	Cell_103	1	78.1897	26.4041	8.72386	3.64085	4.93635	SW253_TR1_211019	SW253	mad1_gs_gold	mad1endog	leu1_but2WT-LEU2-lacO-trz2WT_his7WT-GFPlacINLS	3DNuc	0	MatureNuclear	IntensityCount
211022_SW253_TR1_slide06_GFPmid_07	Cell_103	1	78.1897	26.4041	8.72386	3.64085	4.93635	SW253_TR1_211019	SW253	mad1_gs_gold	mad1endog	leu1_but2WT-LEU2-lacO-trz2WT_his7WT-GFPlacINLS	3DNuc	3.3034	Cytoplasm	IntensityCount
211022_SW253_TR1_slide06_GFPmid_07	Cell_103	1	78.1897	26.4041	8.72386	3.64085	4.93635	SW253_TR1_211019	SW253	mad1_gs_gold	mad1endog	leu1_but2WT-LEU2-lacO-trz2WT_his7WT-GFPlacINLS	3DNuc	0	Nascent	HybridCount
211022_SW253_TR1_slide06_GFPmid_07	Cell_103	1	78.1897	26.4041	8.72386	3.64085	4.93635	SW253_TR1_211019	SW253	mad1_gs_gold	mad1endog	leu1_but2WT-LEU2-lacO-trz2WT_his7WT-GFPlacINLS	3DNuc	0	MatureNuclear	HybridCount
211022_SW253_TR1_slide06_GFPmid_07	Cell_103	1	78.1897	26.4041	8.72386	3.64085	4.93635	SW253_TR1_211019	SW253	mad1_gs_gold	mad1endog	leu1_but2WT-LEU2-lacO-trz2WT_his7WT-GFPlacINLS	3DNuc	2.85589	Cytoplasm	HybridCount
211022_SW253_TR1_slide06_GFPmid_07	Cell_103	1	78.1897	26.4041	8.72386	3.64085	4.93635	SW253_TR1_211019	SW253	mad1_gs_gold	mad1endog	leu1_but2WT-LEU2-lacO-trz2WT_his7WT-GFPlacINLS	3DNuc	2	WholeCell	SpotCount
211022_SW253_TR1_slide06_GFPmid_07	Cell_103	1	78.1897	26.4041	8.72386	3.64085	4.93635	SW253_TR1_211019	SW253	mad1_gs_gold	mad1endog	leu1_but2WT-LEU2-lacO-trz2WT_his7WT-GFPlacINLS	3DNuc	3.3034	WholeCell	IntensityCount
211022_SW253_TR1_slide06_GFPmid_07	Cell_103	1	78.1897	26.4041	8.72386	3.64085	4.93635	SW253_TR1_211019	SW253	mad1_gs_gold	mad1endog	leu1_but2WT-LEU2-lacO-trz2WT_his7WT-GFPlacINLS	3DNuc	2.85589	WholeCell	HybridCount
211022_SW253_TR1_slide06_GFPmid_07	Cell_103	1	78.1897	26.4041	8.72386	3.64085	4.93635	SW253_TR1_211019	SW253	mad1_gs_gold	mad1endog	leu1_but2WT-LEU2-lacO-trz2WT_his7WT-GFPlacINLS	3DNuc	0	NuclearAllRNA	SpotCount
211022_SW253_TR1_slide06_GFPmid_07	Cell_103	1	78.1897	26.4041	8.72386	3.64085	4.93635	SW253_TR1_211019	SW253	mad1_gs_gold	mad1endog	leu1_but2WT-LEU2-lacO-trz2WT_his7WT-GFPlacINLS	3DNuc	0	NuclearAllRNA	IntensityCount
211022_SW253_TR1_slide06_GFPmid_07	Cell_103	1	78.1897	26.4041	8.72386	3.64085	4.93635	SW253_TR1_211019	SW253	mad1_gs_gold	mad1endog	leu1_but2WT-LEU2-lacO-trz2WT_his7WT-GFPlacINLS	3DNuc	0	NuclearAllRNA	HybridCount
211022_SW253_TR1_slide06_GFPmid_07	Cell_105	1	60.6121	24.3444	8.59689	3.20143	4.95114	SW253_TR1_211019	SW253	mad1_gs_gold	mad1endog	leu1_but2WT-LEU2-lacO-trz2WT_his7WT-GFPlacINLS	3DNuc	0	Nascent	SpotCount
211022_SW253_TR1_slide06_GFPmid_07	Cell_105	1	60.6121	24.3444	8.59689	3.20143	4.95114	SW253_TR1_211019	SW253	mad1_gs_gold	mad1endog	leu1_but2WT-LEU2-lacO-trz2WT_his7WT-GFPlacINLS	3DNuc	0	MatureNuclear	SpotCount
211022_SW253_TR1_slide06_GFPmid_07	Cell_105	1	60.6121	24.3444	8.59689	3.20143	4.95114	SW253_TR1_211019	SW253	mad1_gs_gold	mad1endog	leu1_but2WT-LEU2-lacO-trz2WT_his7WT-GFPlacINLS	3DNuc	2	Cytoplasm	SpotCount
211022_SW253_TR1_slide06_GFPmid_07	Cell_105	1	60.6121	24.3444	8.59689	3.20143	4.95114	SW253_TR1_211019	SW253	mad1_gs_gold	mad1endog	leu1_but2WT-LEU2-lacO-trz2WT_his7WT-GFPlacINLS	3DNuc	0	Nascent	IntensityCount
211022_SW253_TR1_slide06_GFPmid_07	Cell_105	1	60.6121	24.3444	8.59689	3.20143	4.95114	SW253_TR1_211019	SW253	mad1_gs_gold	mad1endog	leu1_but2WT-LEU2-lacO-trz2WT_his7WT-GFPlacINLS	3DNuc	0	MatureNuclear	IntensityCount
211022_SW253_TR1_slide06_GFPmid_07	Cell_105	1	60.6121	24.3444	8.59689	3.20143	4.95114	SW253_TR1_211019	SW253	mad1_gs_gold	mad1endog	leu1_but2WT-LEU2-lacO-trz2WT_his7WT-GFPlacINLS	3DNuc	2.45762	Cytoplasm	IntensityCount
211022_SW253_TR1_slide06_GFPmid_07	Cell_105	1	60.6121	24.3444	8.59689	3.20143	4.95114	SW253_TR1_211019	SW253	mad1_gs_gold	mad1endog	leu1_but2WT-LEU2-lacO-trz2WT_his7WT-GFPlacINLS	3DNuc	0	Nascent	HybridCount
211022_SW253_TR1_slide06_GFPmid_07	Cell_105	1	60.6121	24.3444	8.59689	3.20143	4.95114	SW253_TR1_211019	SW253	mad1_gs_gold	mad1endog	leu1_but2WT-LEU2-lacO-trz2WT_his7WT-GFPlacINLS	3DNuc	0	MatureNuclear	HybridCount
211022_SW253_TR1_slide06_GFPmid_07	Cell_105	1	60.6121	24.3444	8.59689	3.20143	4.95114	SW253_TR1_211019	SW253	mad1_gs_gold	mad1endog	leu1_but2WT-LEU2-lacO-trz2WT_his7WT-GFPlacINLS	3DNuc	2	Cytoplasm	HybridCount
211022_SW253_TR1_slide06_GFPmid_07	Cell_105	1	60.6121	24.3444	8.59689	3.20143	4.95114	SW253_TR1_211019	SW253	mad1_gs_gold	mad1endog	leu1_but2WT-LEU2-lacO-trz2WT_his7WT-GFPlacINLS	3DNuc	2	WholeCell	SpotCount
211022_SW253_TR1_slide06_GFPmid_07	Cell_105	1	60.6121	24.3444	8.59689	3.20143	4.95114	SW253_TR1_211019	SW253	mad1_gs_gold	mad1endog	leu1_but2WT-LEU2-lacO-trz2WT_his7WT-GFPlacINLS	3DNuc	2.45762	WholeCell	IntensityCount
211022_SW253_TR1_slide06_GFPmid_07	Cell_105	1	60.6121	24.3444	8.59689	3.20143	4.95114	SW253_TR1_211019	SW253	mad1_gs_gold	mad1endog	leu1_but2WT-LEU2-lacO-trz2WT_his7WT-GFPlacINLS	3DNuc	2	WholeCell	HybridCount
211022_SW253_TR1_slide06_GFPmid_07	Cell_105	1	60.6121	24.3444	8.59689	3.20143	4.95114	SW253_TR1_211019	SW253	mad1_gs_gold	mad1endog	leu1_but2WT-LEU2-lacO-trz2WT_his7WT-GFPlacINLS	3DNuc	0	NuclearAllRNA	SpotCount
211022_SW253_TR1_slide06_GFPmid_07	Cell_105	1	60.6121	24.3444	8.59689	3.20143	4.95114	SW253_TR1_211019	SW253	mad1_gs_gold	mad1endog	leu1_but2WT-LEU2-lacO-trz2WT_his7WT-GFPlacINLS	3DNuc	0	NuclearAllRNA	IntensityCount
211022_SW253_TR1_slide06_GFPmid_07	Cell_105	1	60.6121	24.3444	8.59689	3.20143	4.95114	SW253_TR1_211019	SW253	mad1_gs_gold	mad1endog	leu1_but2WT-LEU2-lacO-trz2WT_his7WT-GFPlacINLS	3DNuc	0	NuclearAllRNA	HybridCount
211022_SW253_TR1_slide06_GFPmid_07	Cell_106	1	67.4451	24.8451	8.82469	3.33684	4.66539	SW253_TR1_211019	SW253	mad1_gs_gold	mad1endog	leu1_but2WT-LEU2-lacO-trz2WT_his7WT-GFPlacINLS	3DNuc	0	Nascent	SpotCount
211022_SW253_TR1_slide06_GFPmid_07	Cell_106	1	67.4451	24.8451	8.82469	3.33684	4.66539	SW253_TR1_211019	SW253	mad1_gs_gold	mad1endog	leu1_but2WT-LEU2-lacO-trz2WT_his7WT-GFPlacINLS	3DNuc	0	MatureNuclear	SpotCount
211022_SW253_TR1_slide06_GFPmid_07	Cell_106	1	67.4451	24.8451	8.82469	3.33684	4.66539	SW253_TR1_211019	SW253	mad1_gs_gold	mad1endog	leu1_but2WT-LEU2-lacO-trz2WT_his7WT-GFPlacINLS	3DNuc	2	Cytoplasm	SpotCount
211022_SW253_TR1_slide06_GFPmid_07	Cell_106	1	67.4451	24.8451	8.82469	3.33684	4.66539	SW253_TR1_211019	SW253	mad1_gs_gold	mad1endog	leu1_but2WT-LEU2-lacO-trz2WT_his7WT-GFPlacINLS	3DNuc	0	Nascent	IntensityCount
211022_SW253_TR1_slide06_GFPmid_07	Cell_106	1	67.4451	24.8451	8.82469	3.33684	4.66539	SW253_TR1_211019	SW253	mad1_gs_gold	mad1endog	leu1_but2WT-LEU2-lacO-trz2WT_his7WT-GFPlacINLS	3DNuc	0	MatureNuclear	IntensityCount
211022_SW253_TR1_slide06_GFPmid_07	Cell_106	1	67.4451	24.8451	8.82469	3.33684	4.66539	SW253_TR1_211019	SW253	mad1_gs_gold	mad1endog	leu1_but2WT-LEU2-lacO-trz2WT_his7WT-GFPlacINLS	3DNuc	2.32935	Cytoplasm	IntensityCount
211022_SW253_TR1_slide06_GFPmid_07	Cell_106	1	67.4451	24.8451	8.82469	3.33684	4.66539	SW253_TR1_211019	SW253	mad1_gs_gold	mad1endog	leu1_but2WT-LEU2-lacO-trz2WT_his7WT-GFPlacINLS	3DNuc	0	Nascent	HybridCount
211022_SW253_TR1_slide06_GFPmid_07	Cell_106	1	67.4451	24.8451	8.82469	3.33684	4.66539	SW253_TR1_211019	SW253	mad1_gs_gold	mad1endog	leu1_but2WT-LEU2-lacO-trz2WT_his7WT-GFPlacINLS	3DNuc	0	MatureNuclear	HybridCount
211022_SW253_TR1_slide06_GFPmid_07	Cell_106	1	67.4451	24.8451	8.82469	3.33684	4.66539	SW253_TR1_211019	SW253	mad1_gs_gold	mad1endog	leu1_but2WT-LEU2-lacO-trz2WT_his7WT-GFPlacINLS	3DNuc	2	Cytoplasm	HybridCount
211022_SW253_TR1_slide06_GFPmid_07	Cell_106	1	67.4451	24.8451	8.82469	3.33684	4.66539	SW253_TR1_211019	SW253	mad1_gs_gold	mad1endog	leu1_but2WT-LEU2-lacO-trz2WT_his7WT-GFPlacINLS	3DNuc	2	WholeCell	SpotCount
211022_SW253_TR1_slide06_GFPmid_07	Cell_106	1	67.4451	24.8451	8.82469	3.33684	4.66539	SW253_TR1_211019	SW253	mad1_gs_gold	mad1endog	leu1_but2WT-LEU2-lacO-trz2WT_his7WT-GFPlacINLS	3DNuc	2.32935	WholeCell	IntensityCount
211022_SW253_TR1_slide06_GFPmid_07	Cell_106	1	67.4451	24.8451	8.82469	3.33684	4.66539	SW253_TR1_211019	SW253	mad1_gs_gold	mad1endog	leu1_but2WT-LEU2-lacO-trz2WT_his7WT-GFPlacINLS	3DNuc	2	WholeCell	HybridCount
211022_SW253_TR1_slide06_GFPmid_07	Cell_106	1	67.4451	24.8451	8.82469	3.33684	4.66539	SW253_TR1_211019	SW253	mad1_gs_gold	mad1endog	leu1_but2WT-LEU2-lacO-trz2WT_his7WT-GFPlacINLS	3DNuc	0	NuclearAllRNA	SpotCount
211022_SW253_TR1_slide06_GFPmid_07	Cell_106	1	67.4451	24.8451	8.82469	3.33684	4.66539	SW253_TR1_211019	SW253	mad1_gs_gold	mad1endog	leu1_but2WT-LEU2-lacO-trz2WT_his7WT-GFPlacINLS	3DNuc	0	NuclearAllRNA	IntensityCount
211022_SW253_TR1_slide06_GFPmid_07	Cell_106	1	67.4451	24.8451	8.82469	3.33684	4.66539	SW253_TR1_211019	SW253	mad1_gs_gold	mad1endog	leu1_but2WT-LEU2-lacO-trz2WT_his7WT-GFPlacINLS	3DNuc	0	NuclearAllRNA	HybridCount
211022_SW253_TR1_slide06_GFPmid_07	Cell_107	1	64.6983	23.8036	8.4715	3.34641	4.74284	SW253_TR1_211019	SW253	mad1_gs_gold	mad1endog	leu1_but2WT-LEU2-lacO-trz2WT_his7WT-GFPlacINLS	3DNuc	0	Nascent	SpotCount
211022_SW253_TR1_slide06_GFPmid_07	Cell_107	1	64.6983	23.8036	8.4715	3.34641	4.74284	SW253_TR1_211019	SW253	mad1_gs_gold	mad1endog	leu1_but2WT-LEU2-lacO-trz2WT_his7WT-GFPlacINLS	3DNuc	0	MatureNuclear	SpotCount
211022_SW253_TR1_slide06_GFPmid_07	Cell_107	1	64.6983	23.8036	8.4715	3.34641	4.74284	SW253_TR1_211019	SW253	mad1_gs_gold	mad1endog	leu1_but2WT-LEU2-lacO-trz2WT_his7WT-GFPlacINLS	3DNuc	1	Cytoplasm	SpotCount
211022_SW253_TR1_slide06_GFPmid_07	Cell_107	1	64.6983	23.8036	8.4715	3.34641	4.74284	SW253_TR1_211019	SW253	mad1_gs_gold	mad1endog	leu1_but2WT-LEU2-lacO-trz2WT_his7WT-GFPlacINLS	3DNuc	0	Nascent	IntensityCount
211022_SW253_TR1_slide06_GFPmid_07	Cell_107	1	64.6983	23.8036	8.4715	3.34641	4.74284	SW253_TR1_211019	SW253	mad1_gs_gold	mad1endog	leu1_but2WT-LEU2-lacO-trz2WT_his7WT-GFPlacINLS	3DNuc	0	MatureNuclear	IntensityCount
211022_SW253_TR1_slide06_GFPmid_07	Cell_107	1	64.6983	23.8036	8.4715	3.34641	4.74284	SW253_TR1_211019	SW253	mad1_gs_gold	mad1endog	leu1_but2WT-LEU2-lacO-trz2WT_his7WT-GFPlacINLS	3DNuc	0.575689	Cytoplasm	IntensityCount
211022_SW253_TR1_slide06_GFPmid_07	Cell_107	1	64.6983	23.8036	8.4715	3.34641	4.74284	SW253_TR1_211019	SW253	mad1_gs_gold	mad1endog	leu1_but2WT-LEU2-lacO-trz2WT_his7WT-GFPlacINLS	3DNuc	0	Nascent	HybridCount
211022_SW253_TR1_slide06_GFPmid_07	Cell_107	1	64.6983	23.8036	8.4715	3.34641	4.74284	SW253_TR1_211019	SW253	mad1_gs_gold	mad1endog	leu1_but2WT-LEU2-lacO-trz2WT_his7WT-GFPlacINLS	3DNuc	0	MatureNuclear	HybridCount
211022_SW253_TR1_slide06_GFPmid_07	Cell_107	1	64.6983	23.8036	8.4715	3.34641	4.74284	SW253_TR1_211019	SW253	mad1_gs_gold	mad1endog	leu1_but2WT-LEU2-lacO-trz2WT_his7WT-GFPlacINLS	3DNuc	1	Cytoplasm	HybridCount
211022_SW253_TR1_slide06_GFPmid_07	Cell_107	1	64.6983	23.8036	8.4715	3.34641	4.74284	SW253_TR1_211019	SW253	mad1_gs_gold	mad1endog	leu1_but2WT-LEU2-lacO-trz2WT_his7WT-GFPlacINLS	3DNuc	1	WholeCell	SpotCount
211022_SW253_TR1_slide06_GFPmid_07	Cell_107	1	64.6983	23.8036	8.4715	3.34641	4.74284	SW253_TR1_211019	SW253	mad1_gs_gold	mad1endog	leu1_but2WT-LEU2-lacO-trz2WT_his7WT-GFPlacINLS	3DNuc	0.575689	WholeCell	IntensityCount
211022_SW253_TR1_slide06_GFPmid_07	Cell_107	1	64.6983	23.8036	8.4715	3.34641	4.74284	SW253_TR1_211019	SW253	mad1_gs_gold	mad1endog	leu1_but2WT-LEU2-lacO-trz2WT_his7WT-GFPlacINLS	3DNuc	1	WholeCell	HybridCount
211022_SW253_TR1_slide06_GFPmid_07	Cell_107	1	64.6983	23.8036	8.4715	3.34641	4.74284	SW253_TR1_211019	SW253	mad1_gs_gold	mad1endog	leu1_but2WT-LEU2-lacO-trz2WT_his7WT-GFPlacINLS	3DNuc	0	NuclearAllRNA	SpotCount
211022_SW253_TR1_slide06_GFPmid_07	Cell_107	1	64.6983	23.8036	8.4715	3.34641	4.74284	SW253_TR1_211019	SW253	mad1_gs_gold	mad1endog	leu1_but2WT-LEU2-lacO-trz2WT_his7WT-GFPlacINLS	3DNuc	0	NuclearAllRNA	IntensityCount
211022_SW253_TR1_slide06_GFPmid_07	Cell_107	1	64.6983	23.8036	8.4715	3.34641	4.74284	SW253_TR1_211019	SW253	mad1_gs_gold	mad1endog	leu1_but2WT-LEU2-lacO-trz2WT_his7WT-GFPlacINLS	3DNuc	0	NuclearAllRNA	HybridCount
211022_SW253_TR1_slide06_GFPmid_07	Cell_108	1	76.0291	26.3281	9.09446	3.49392	4.41696	SW253_TR1_211019	SW253	mad1_gs_gold	mad1endog	leu1_but2WT-LEU2-lacO-trz2WT_his7WT-GFPlacINLS	3DNuc	1	Nascent	SpotCount
211022_SW253_TR1_slide06_GFPmid_07	Cell_108	1	76.0291	26.3281	9.09446	3.49392	4.41696	SW253_TR1_211019	SW253	mad1_gs_gold	mad1endog	leu1_but2WT-LEU2-lacO-trz2WT_his7WT-GFPlacINLS	3DNuc	0	MatureNuclear	SpotCount
211022_SW253_TR1_slide06_GFPmid_07	Cell_108	1	76.0291	26.3281	9.09446	3.49392	4.41696	SW253_TR1_211019	SW253	mad1_gs_gold	mad1endog	leu1_but2WT-LEU2-lacO-trz2WT_his7WT-GFPlacINLS	3DNuc	1	Cytoplasm	SpotCount
211022_SW253_TR1_slide06_GFPmid_07	Cell_108	1	76.0291	26.3281	9.09446	3.49392	4.41696	SW253_TR1_211019	SW253	mad1_gs_gold	mad1endog	leu1_but2WT-LEU2-lacO-trz2WT_his7WT-GFPlacINLS	3DNuc	0.897821	Nascent	IntensityCount
211022_SW253_TR1_slide06_GFPmid_07	Cell_108	1	76.0291	26.3281	9.09446	3.49392	4.41696	SW253_TR1_211019	SW253	mad1_gs_gold	mad1endog	leu1_but2WT-LEU2-lacO-trz2WT_his7WT-GFPlacINLS	3DNuc	0	MatureNuclear	IntensityCount
211022_SW253_TR1_slide06_GFPmid_07	Cell_108	1	76.0291	26.3281	9.09446	3.49392	4.41696	SW253_TR1_211019	SW253	mad1_gs_gold	mad1endog	leu1_but2WT-LEU2-lacO-trz2WT_his7WT-GFPlacINLS	3DNuc	1.35509	Cytoplasm	IntensityCount
211022_SW253_TR1_slide06_GFPmid_07	Cell_108	1	76.0291	26.3281	9.09446	3.49392	4.41696	SW253_TR1_211019	SW253	mad1_gs_gold	mad1endog	leu1_but2WT-LEU2-lacO-trz2WT_his7WT-GFPlacINLS	3DNuc	1	Nascent	HybridCount
211022_SW253_TR1_slide06_GFPmid_07	Cell_108	1	76.0291	26.3281	9.09446	3.49392	4.41696	SW253_TR1_211019	SW253	mad1_gs_gold	mad1endog	leu1_but2WT-LEU2-lacO-trz2WT_his7WT-GFPlacINLS	3DNuc	0	MatureNuclear	HybridCount
211022_SW253_TR1_slide06_GFPmid_07	Cell_108	1	76.0291	26.3281	9.09446	3.49392	4.41696	SW253_TR1_211019	SW253	mad1_gs_gold	mad1endog	leu1_but2WT-LEU2-lacO-trz2WT_his7WT-GFPlacINLS	3DNuc	1	Cytoplasm	HybridCount
211022_SW253_TR1_slide06_GFPmid_07	Cell_108	1	76.0291	26.3281	9.09446	3.49392	4.41696	SW253_TR1_211019	SW253	mad1_gs_gold	mad1endog	leu1_but2WT-LEU2-lacO-trz2WT_his7WT-GFPlacINLS	3DNuc	2	WholeCell	SpotCount
211022_SW253_TR1_slide06_GFPmid_07	Cell_108	1	76.0291	26.3281	9.09446	3.49392	4.41696	SW253_TR1_211019	SW253	mad1_gs_gold	mad1endog	leu1_but2WT-LEU2-lacO-trz2WT_his7WT-GFPlacINLS	3DNuc	2.25291	WholeCell	IntensityCount
211022_SW253_TR1_slide06_GFPmid_07	Cell_108	1	76.0291	26.3281	9.09446	3.49392	4.41696	SW253_TR1_211019	SW253	mad1_gs_gold	mad1endog	leu1_but2WT-LEU2-lacO-trz2WT_his7WT-GFPlacINLS	3DNuc	2	WholeCell	HybridCount
211022_SW253_TR1_slide06_GFPmid_07	Cell_108	1	76.0291	26.3281	9.09446	3.49392	4.41696	SW253_TR1_211019	SW253	mad1_gs_gold	mad1endog	leu1_but2WT-LEU2-lacO-trz2WT_his7WT-GFPlacINLS	3DNuc	1	NuclearAllRNA	SpotCount
211022_SW253_TR1_slide06_GFPmid_07	Cell_108	1	76.0291	26.3281	9.09446	3.49392	4.41696	SW253_TR1_211019	SW253	mad1_gs_gold	mad1endog	leu1_but2WT-LEU2-lacO-trz2WT_his7WT-GFPlacINLS	3DNuc	0.897821	NuclearAllRNA	IntensityCount
211022_SW253_TR1_slide06_GFPmid_07	Cell_108	1	76.0291	26.3281	9.09446	3.49392	4.41696	SW253_TR1_211019	SW253	mad1_gs_gold	mad1endog	leu1_but2WT-LEU2-lacO-trz2WT_his7WT-GFPlacINLS	3DNuc	1	NuclearAllRNA	HybridCount
211022_SW253_TR1_slide06_GFPmid_07	Cell_109	1	60.1485	23.7044	8.02426	3.32792	5.68671	SW253_TR1_211019	SW253	mad1_gs_gold	mad1endog	leu1_but2WT-LEU2-lacO-trz2WT_his7WT-GFPlacINLS	3DNuc	0	Nascent	SpotCount
211022_SW253_TR1_slide06_GFPmid_07	Cell_109	1	60.1485	23.7044	8.02426	3.32792	5.68671	SW253_TR1_211019	SW253	mad1_gs_gold	mad1endog	leu1_but2WT-LEU2-lacO-trz2WT_his7WT-GFPlacINLS	3DNuc	0	MatureNuclear	SpotCount
211022_SW253_TR1_slide06_GFPmid_07	Cell_109	1	60.1485	23.7044	8.02426	3.32792	5.68671	SW253_TR1_211019	SW253	mad1_gs_gold	mad1endog	leu1_but2WT-LEU2-lacO-trz2WT_his7WT-GFPlacINLS	3DNuc	3	Cytoplasm	SpotCount
211022_SW253_TR1_slide06_GFPmid_07	Cell_109	1	60.1485	23.7044	8.02426	3.32792	5.68671	SW253_TR1_211019	SW253	mad1_gs_gold	mad1endog	leu1_but2WT-LEU2-lacO-trz2WT_his7WT-GFPlacINLS	3DNuc	0	Nascent	IntensityCount
211022_SW253_TR1_slide06_GFPmid_07	Cell_109	1	60.1485	23.7044	8.02426	3.32792	5.68671	SW253_TR1_211019	SW253	mad1_gs_gold	mad1endog	leu1_but2WT-LEU2-lacO-trz2WT_his7WT-GFPlacINLS	3DNuc	0	MatureNuclear	IntensityCount
211022_SW253_TR1_slide06_GFPmid_07	Cell_109	1	60.1485	23.7044	8.02426	3.32792	5.68671	SW253_TR1_211019	SW253	mad1_gs_gold	mad1endog	leu1_but2WT-LEU2-lacO-trz2WT_his7WT-GFPlacINLS	3DNuc	2.73579	Cytoplasm	IntensityCount
211022_SW253_TR1_slide06_GFPmid_07	Cell_109	1	60.1485	23.7044	8.02426	3.32792	5.68671	SW253_TR1_211019	SW253	mad1_gs_gold	mad1endog	leu1_but2WT-LEU2-lacO-trz2WT_his7WT-GFPlacINLS	3DNuc	0	Nascent	HybridCount
211022_SW253_TR1_slide06_GFPmid_07	Cell_109	1	60.1485	23.7044	8.02426	3.32792	5.68671	SW253_TR1_211019	SW253	mad1_gs_gold	mad1endog	leu1_but2WT-LEU2-lacO-trz2WT_his7WT-GFPlacINLS	3DNuc	0	MatureNuclear	HybridCount
211022_SW253_TR1_slide06_GFPmid_07	Cell_109	1	60.1485	23.7044	8.02426	3.32792	5.68671	SW253_TR1_211019	SW253	mad1_gs_gold	mad1endog	leu1_but2WT-LEU2-lacO-trz2WT_his7WT-GFPlacINLS	3DNuc	3	Cytoplasm	HybridCount
211022_SW253_TR1_slide06_GFPmid_07	Cell_109	1	60.1485	23.7044	8.02426	3.32792	5.68671	SW253_TR1_211019	SW253	mad1_gs_gold	mad1endog	leu1_but2WT-LEU2-lacO-trz2WT_his7WT-GFPlacINLS	3DNuc	3	WholeCell	SpotCount
211022_SW253_TR1_slide06_GFPmid_07	Cell_109	1	60.1485	23.7044	8.02426	3.32792	5.68671	SW253_TR1_211019	SW253	mad1_gs_gold	mad1endog	leu1_but2WT-LEU2-lacO-trz2WT_his7WT-GFPlacINLS	3DNuc	2.73579	WholeCell	IntensityCount
211022_SW253_TR1_slide06_GFPmid_07	Cell_109	1	60.1485	23.7044	8.02426	3.32792	5.68671	SW253_TR1_211019	SW253	mad1_gs_gold	mad1endog	leu1_but2WT-LEU2-lacO-trz2WT_his7WT-GFPlacINLS	3DNuc	3	WholeCell	HybridCount
211022_SW253_TR1_slide06_GFPmid_07	Cell_109	1	60.1485	23.7044	8.02426	3.32792	5.68671	SW253_TR1_211019	SW253	mad1_gs_gold	mad1endog	leu1_but2WT-LEU2-lacO-trz2WT_his7WT-GFPlacINLS	3DNuc	0	NuclearAllRNA	SpotCount
211022_SW253_TR1_slide06_GFPmid_07	Cell_109	1	60.1485	23.7044	8.02426	3.32792	5.68671	SW253_TR1_211019	SW253	mad1_gs_gold	mad1endog	leu1_but2WT-LEU2-lacO-trz2WT_his7WT-GFPlacINLS	3DNuc	0	NuclearAllRNA	IntensityCount
211022_SW253_TR1_slide06_GFPmid_07	Cell_109	1	60.1485	23.7044	8.02426	3.32792	5.68671	SW253_TR1_211019	SW253	mad1_gs_gold	mad1endog	leu1_but2WT-LEU2-lacO-trz2WT_his7WT-GFPlacINLS	3DNuc	0	NuclearAllRNA	HybridCount
211022_SW253_TR1_slide06_GFPmid_07	Cell_110	2	96.5629	34.0641	10.9481	3.54826	7.31474	SW253_TR1_211019	SW253	mad1_gs_gold	mad1endog	leu1_but2WT-LEU2-lacO-trz2WT_his7WT-GFPlacINLS	3DNuc	0	Nascent	SpotCount
211022_SW253_TR1_slide06_GFPmid_07	Cell_110	2	96.5629	34.0641	10.9481	3.54826	7.31474	SW253_TR1_211019	SW253	mad1_gs_gold	mad1endog	leu1_but2WT-LEU2-lacO-trz2WT_his7WT-GFPlacINLS	3DNuc	0	MatureNuclear	SpotCount
211022_SW253_TR1_slide06_GFPmid_07	Cell_110	2	96.5629	34.0641	10.9481	3.54826	7.31474	SW253_TR1_211019	SW253	mad1_gs_gold	mad1endog	leu1_but2WT-LEU2-lacO-trz2WT_his7WT-GFPlacINLS	3DNuc	4	Cytoplasm	SpotCount
211022_SW253_TR1_slide06_GFPmid_07	Cell_110	2	96.5629	34.0641	10.9481	3.54826	7.31474	SW253_TR1_211019	SW253	mad1_gs_gold	mad1endog	leu1_but2WT-LEU2-lacO-trz2WT_his7WT-GFPlacINLS	3DNuc	0	Nascent	IntensityCount
211022_SW253_TR1_slide06_GFPmid_07	Cell_110	2	96.5629	34.0641	10.9481	3.54826	7.31474	SW253_TR1_211019	SW253	mad1_gs_gold	mad1endog	leu1_but2WT-LEU2-lacO-trz2WT_his7WT-GFPlacINLS	3DNuc	0	MatureNuclear	IntensityCount
211022_SW253_TR1_slide06_GFPmid_07	Cell_110	2	96.5629	34.0641	10.9481	3.54826	7.31474	SW253_TR1_211019	SW253	mad1_gs_gold	mad1endog	leu1_but2WT-LEU2-lacO-trz2WT_his7WT-GFPlacINLS	3DNuc	3.13322	Cytoplasm	IntensityCount
211022_SW253_TR1_slide06_GFPmid_07	Cell_110	2	96.5629	34.0641	10.9481	3.54826	7.31474	SW253_TR1_211019	SW253	mad1_gs_gold	mad1endog	leu1_but2WT-LEU2-lacO-trz2WT_his7WT-GFPlacINLS	3DNuc	0	Nascent	HybridCount
211022_SW253_TR1_slide06_GFPmid_07	Cell_110	2	96.5629	34.0641	10.9481	3.54826	7.31474	SW253_TR1_211019	SW253	mad1_gs_gold	mad1endog	leu1_but2WT-LEU2-lacO-trz2WT_his7WT-GFPlacINLS	3DNuc	0	MatureNuclear	HybridCount
211022_SW253_TR1_slide06_GFPmid_07	Cell_110	2	96.5629	34.0641	10.9481	3.54826	7.31474	SW253_TR1_211019	SW253	mad1_gs_gold	mad1endog	leu1_but2WT-LEU2-lacO-trz2WT_his7WT-GFPlacINLS	3DNuc	4	Cytoplasm	HybridCount
211022_SW253_TR1_slide06_GFPmid_07	Cell_110	2	96.5629	34.0641	10.9481	3.54826	7.31474	SW253_TR1_211019	SW253	mad1_gs_gold	mad1endog	leu1_but2WT-LEU2-lacO-trz2WT_his7WT-GFPlacINLS	3DNuc	4	WholeCell	SpotCount
211022_SW253_TR1_slide06_GFPmid_07	Cell_110	2	96.5629	34.0641	10.9481	3.54826	7.31474	SW253_TR1_211019	SW253	mad1_gs_gold	mad1endog	leu1_but2WT-LEU2-lacO-trz2WT_his7WT-GFPlacINLS	3DNuc	3.13322	WholeCell	IntensityCount
211022_SW253_TR1_slide06_GFPmid_07	Cell_110	2	96.5629	34.0641	10.9481	3.54826	7.31474	SW253_TR1_211019	SW253	mad1_gs_gold	mad1endog	leu1_but2WT-LEU2-lacO-trz2WT_his7WT-GFPlacINLS	3DNuc	4	WholeCell	HybridCount
211022_SW253_TR1_slide06_GFPmid_07	Cell_110	2	96.5629	34.0641	10.9481	3.54826	7.31474	SW253_TR1_211019	SW253	mad1_gs_gold	mad1endog	leu1_but2WT-LEU2-lacO-trz2WT_his7WT-GFPlacINLS	3DNuc	0	NuclearAllRNA	SpotCount
211022_SW253_TR1_slide06_GFPmid_07	Cell_110	2	96.5629	34.0641	10.9481	3.54826	7.31474	SW253_TR1_211019	SW253	mad1_gs_gold	mad1endog	leu1_but2WT-LEU2-lacO-trz2WT_his7WT-GFPlacINLS	3DNuc	0	NuclearAllRNA	IntensityCount
211022_SW253_TR1_slide06_GFPmid_07	Cell_110	2	96.5629	34.0641	10.9481	3.54826	7.31474	SW253_TR1_211019	SW253	mad1_gs_gold	mad1endog	leu1_but2WT-LEU2-lacO-trz2WT_his7WT-GFPlacINLS	3DNuc	0	NuclearAllRNA	HybridCount
211022_SW253_TR1_slide06_GFPmid_07	Cell_111	1	109.997	40.5537	13.4944	3.36441	4.43653	SW253_TR1_211019	SW253	mad1_gs_gold	mad1endog	leu1_but2WT-LEU2-lacO-trz2WT_his7WT-GFPlacINLS	3DNuc	0	Nascent	SpotCount
211022_SW253_TR1_slide06_GFPmid_07	Cell_111	1	109.997	40.5537	13.4944	3.36441	4.43653	SW253_TR1_211019	SW253	mad1_gs_gold	mad1endog	leu1_but2WT-LEU2-lacO-trz2WT_his7WT-GFPlacINLS	3DNuc	0	MatureNuclear	SpotCount
211022_SW253_TR1_slide06_GFPmid_07	Cell_111	1	109.997	40.5537	13.4944	3.36441	4.43653	SW253_TR1_211019	SW253	mad1_gs_gold	mad1endog	leu1_but2WT-LEU2-lacO-trz2WT_his7WT-GFPlacINLS	3DNuc	4	Cytoplasm	SpotCount
211022_SW253_TR1_slide06_GFPmid_07	Cell_111	1	109.997	40.5537	13.4944	3.36441	4.43653	SW253_TR1_211019	SW253	mad1_gs_gold	mad1endog	leu1_but2WT-LEU2-lacO-trz2WT_his7WT-GFPlacINLS	3DNuc	0	Nascent	IntensityCount
211022_SW253_TR1_slide06_GFPmid_07	Cell_111	1	109.997	40.5537	13.4944	3.36441	4.43653	SW253_TR1_211019	SW253	mad1_gs_gold	mad1endog	leu1_but2WT-LEU2-lacO-trz2WT_his7WT-GFPlacINLS	3DNuc	0	MatureNuclear	IntensityCount
211022_SW253_TR1_slide06_GFPmid_07	Cell_111	1	109.997	40.5537	13.4944	3.36441	4.43653	SW253_TR1_211019	SW253	mad1_gs_gold	mad1endog	leu1_but2WT-LEU2-lacO-trz2WT_his7WT-GFPlacINLS	3DNuc	3.79894	Cytoplasm	IntensityCount
211022_SW253_TR1_slide06_GFPmid_07	Cell_111	1	109.997	40.5537	13.4944	3.36441	4.43653	SW253_TR1_211019	SW253	mad1_gs_gold	mad1endog	leu1_but2WT-LEU2-lacO-trz2WT_his7WT-GFPlacINLS	3DNuc	0	Nascent	HybridCount
211022_SW253_TR1_slide06_GFPmid_07	Cell_111	1	109.997	40.5537	13.4944	3.36441	4.43653	SW253_TR1_211019	SW253	mad1_gs_gold	mad1endog	leu1_but2WT-LEU2-lacO-trz2WT_his7WT-GFPlacINLS	3DNuc	0	MatureNuclear	HybridCount
211022_SW253_TR1_slide06_GFPmid_07	Cell_111	1	109.997	40.5537	13.4944	3.36441	4.43653	SW253_TR1_211019	SW253	mad1_gs_gold	mad1endog	leu1_but2WT-LEU2-lacO-trz2WT_his7WT-GFPlacINLS	3DNuc	4	Cytoplasm	HybridCount
211022_SW253_TR1_slide06_GFPmid_07	Cell_111	1	109.997	40.5537	13.4944	3.36441	4.43653	SW253_TR1_211019	SW253	mad1_gs_gold	mad1endog	leu1_but2WT-LEU2-lacO-trz2WT_his7WT-GFPlacINLS	3DNuc	4	WholeCell	SpotCount
211022_SW253_TR1_slide06_GFPmid_07	Cell_111	1	109.997	40.5537	13.4944	3.36441	4.43653	SW253_TR1_211019	SW253	mad1_gs_gold	mad1endog	leu1_but2WT-LEU2-lacO-trz2WT_his7WT-GFPlacINLS	3DNuc	3.79894	WholeCell	IntensityCount
211022_SW253_TR1_slide06_GFPmid_07	Cell_111	1	109.997	40.5537	13.4944	3.36441	4.43653	SW253_TR1_211019	SW253	mad1_gs_gold	mad1endog	leu1_but2WT-LEU2-lacO-trz2WT_his7WT-GFPlacINLS	3DNuc	4	WholeCell	HybridCount
211022_SW253_TR1_slide06_GFPmid_07	Cell_111	1	109.997	40.5537	13.4944	3.36441	4.43653	SW253_TR1_211019	SW253	mad1_gs_gold	mad1endog	leu1_but2WT-LEU2-lacO-trz2WT_his7WT-GFPlacINLS	3DNuc	0	NuclearAllRNA	SpotCount
211022_SW253_TR1_slide06_GFPmid_07	Cell_111	1	109.997	40.5537	13.4944	3.36441	4.43653	SW253_TR1_211019	SW253	mad1_gs_gold	mad1endog	leu1_but2WT-LEU2-lacO-trz2WT_his7WT-GFPlacINLS	3DNuc	0	NuclearAllRNA	IntensityCount
211022_SW253_TR1_slide06_GFPmid_07	Cell_111	1	109.997	40.5537	13.4944	3.36441	4.43653	SW253_TR1_211019	SW253	mad1_gs_gold	mad1endog	leu1_but2WT-LEU2-lacO-trz2WT_his7WT-GFPlacINLS	3DNuc	0	NuclearAllRNA	HybridCount
211022_SW253_TR1_slide06_GFPmid_07	Cell_112	1	96.0335	36.016	12.6142	3.25669	4.35274	SW253_TR1_211019	SW253	mad1_gs_gold	mad1endog	leu1_but2WT-LEU2-lacO-trz2WT_his7WT-GFPlacINLS	3DNuc	0	Nascent	SpotCount
211022_SW253_TR1_slide06_GFPmid_07	Cell_112	1	96.0335	36.016	12.6142	3.25669	4.35274	SW253_TR1_211019	SW253	mad1_gs_gold	mad1endog	leu1_but2WT-LEU2-lacO-trz2WT_his7WT-GFPlacINLS	3DNuc	0	MatureNuclear	SpotCount
211022_SW253_TR1_slide06_GFPmid_07	Cell_112	1	96.0335	36.016	12.6142	3.25669	4.35274	SW253_TR1_211019	SW253	mad1_gs_gold	mad1endog	leu1_but2WT-LEU2-lacO-trz2WT_his7WT-GFPlacINLS	3DNuc	3	Cytoplasm	SpotCount
211022_SW253_TR1_slide06_GFPmid_07	Cell_112	1	96.0335	36.016	12.6142	3.25669	4.35274	SW253_TR1_211019	SW253	mad1_gs_gold	mad1endog	leu1_but2WT-LEU2-lacO-trz2WT_his7WT-GFPlacINLS	3DNuc	0	Nascent	IntensityCount
211022_SW253_TR1_slide06_GFPmid_07	Cell_112	1	96.0335	36.016	12.6142	3.25669	4.35274	SW253_TR1_211019	SW253	mad1_gs_gold	mad1endog	leu1_but2WT-LEU2-lacO-trz2WT_his7WT-GFPlacINLS	3DNuc	0	MatureNuclear	IntensityCount
211022_SW253_TR1_slide06_GFPmid_07	Cell_112	1	96.0335	36.016	12.6142	3.25669	4.35274	SW253_TR1_211019	SW253	mad1_gs_gold	mad1endog	leu1_but2WT-LEU2-lacO-trz2WT_his7WT-GFPlacINLS	3DNuc	2.69623	Cytoplasm	IntensityCount
211022_SW253_TR1_slide06_GFPmid_07	Cell_112	1	96.0335	36.016	12.6142	3.25669	4.35274	SW253_TR1_211019	SW253	mad1_gs_gold	mad1endog	leu1_but2WT-LEU2-lacO-trz2WT_his7WT-GFPlacINLS	3DNuc	0	Nascent	HybridCount
211022_SW253_TR1_slide06_GFPmid_07	Cell_112	1	96.0335	36.016	12.6142	3.25669	4.35274	SW253_TR1_211019	SW253	mad1_gs_gold	mad1endog	leu1_but2WT-LEU2-lacO-trz2WT_his7WT-GFPlacINLS	3DNuc	0	MatureNuclear	HybridCount
211022_SW253_TR1_slide06_GFPmid_07	Cell_112	1	96.0335	36.016	12.6142	3.25669	4.35274	SW253_TR1_211019	SW253	mad1_gs_gold	mad1endog	leu1_but2WT-LEU2-lacO-trz2WT_his7WT-GFPlacINLS	3DNuc	3	Cytoplasm	HybridCount
211022_SW253_TR1_slide06_GFPmid_07	Cell_112	1	96.0335	36.016	12.6142	3.25669	4.35274	SW253_TR1_211019	SW253	mad1_gs_gold	mad1endog	leu1_but2WT-LEU2-lacO-trz2WT_his7WT-GFPlacINLS	3DNuc	3	WholeCell	SpotCount
211022_SW253_TR1_slide06_GFPmid_07	Cell_112	1	96.0335	36.016	12.6142	3.25669	4.35274	SW253_TR1_211019	SW253	mad1_gs_gold	mad1endog	leu1_but2WT-LEU2-lacO-trz2WT_his7WT-GFPlacINLS	3DNuc	2.69623	WholeCell	IntensityCount
211022_SW253_TR1_slide06_GFPmid_07	Cell_112	1	96.0335	36.016	12.6142	3.25669	4.35274	SW253_TR1_211019	SW253	mad1_gs_gold	mad1endog	leu1_but2WT-LEU2-lacO-trz2WT_his7WT-GFPlacINLS	3DNuc	3	WholeCell	HybridCount
211022_SW253_TR1_slide06_GFPmid_07	Cell_112	1	96.0335	36.016	12.6142	3.25669	4.35274	SW253_TR1_211019	SW253	mad1_gs_gold	mad1endog	leu1_but2WT-LEU2-lacO-trz2WT_his7WT-GFPlacINLS	3DNuc	0	NuclearAllRNA	SpotCount
211022_SW253_TR1_slide06_GFPmid_07	Cell_112	1	96.0335	36.016	12.6142	3.25669	4.35274	SW253_TR1_211019	SW253	mad1_gs_gold	mad1endog	leu1_but2WT-LEU2-lacO-trz2WT_his7WT-GFPlacINLS	3DNuc	0	NuclearAllRNA	IntensityCount
211022_SW253_TR1_slide06_GFPmid_07	Cell_112	1	96.0335	36.016	12.6142	3.25669	4.35274	SW253_TR1_211019	SW253	mad1_gs_gold	mad1endog	leu1_but2WT-LEU2-lacO-trz2WT_his7WT-GFPlacINLS	3DNuc	0	NuclearAllRNA	HybridCount
211022_SW253_TR1_slide06_GFPmid_07	Cell_113	1	53.3028	20.3835	7.09281	3.37199	4.54427	SW253_TR1_211019	SW253	mad1_gs_gold	mad1endog	leu1_but2WT-LEU2-lacO-trz2WT_his7WT-GFPlacINLS	3DNuc	1	Nascent	SpotCount
211022_SW253_TR1_slide06_GFPmid_07	Cell_113	1	53.3028	20.3835	7.09281	3.37199	4.54427	SW253_TR1_211019	SW253	mad1_gs_gold	mad1endog	leu1_but2WT-LEU2-lacO-trz2WT_his7WT-GFPlacINLS	3DNuc	0	MatureNuclear	SpotCount
211022_SW253_TR1_slide06_GFPmid_07	Cell_113	1	53.3028	20.3835	7.09281	3.37199	4.54427	SW253_TR1_211019	SW253	mad1_gs_gold	mad1endog	leu1_but2WT-LEU2-lacO-trz2WT_his7WT-GFPlacINLS	3DNuc	1	Cytoplasm	SpotCount
211022_SW253_TR1_slide06_GFPmid_07	Cell_113	1	53.3028	20.3835	7.09281	3.37199	4.54427	SW253_TR1_211019	SW253	mad1_gs_gold	mad1endog	leu1_but2WT-LEU2-lacO-trz2WT_his7WT-GFPlacINLS	3DNuc	1.22385	Nascent	IntensityCount
211022_SW253_TR1_slide06_GFPmid_07	Cell_113	1	53.3028	20.3835	7.09281	3.37199	4.54427	SW253_TR1_211019	SW253	mad1_gs_gold	mad1endog	leu1_but2WT-LEU2-lacO-trz2WT_his7WT-GFPlacINLS	3DNuc	0	MatureNuclear	IntensityCount
211022_SW253_TR1_slide06_GFPmid_07	Cell_113	1	53.3028	20.3835	7.09281	3.37199	4.54427	SW253_TR1_211019	SW253	mad1_gs_gold	mad1endog	leu1_but2WT-LEU2-lacO-trz2WT_his7WT-GFPlacINLS	3DNuc	1.08797	Cytoplasm	IntensityCount
211022_SW253_TR1_slide06_GFPmid_07	Cell_113	1	53.3028	20.3835	7.09281	3.37199	4.54427	SW253_TR1_211019	SW253	mad1_gs_gold	mad1endog	leu1_but2WT-LEU2-lacO-trz2WT_his7WT-GFPlacINLS	3DNuc	1	Nascent	HybridCount
211022_SW253_TR1_slide06_GFPmid_07	Cell_113	1	53.3028	20.3835	7.09281	3.37199	4.54427	SW253_TR1_211019	SW253	mad1_gs_gold	mad1endog	leu1_but2WT-LEU2-lacO-trz2WT_his7WT-GFPlacINLS	3DNuc	0	MatureNuclear	HybridCount
211022_SW253_TR1_slide06_GFPmid_07	Cell_113	1	53.3028	20.3835	7.09281	3.37199	4.54427	SW253_TR1_211019	SW253	mad1_gs_gold	mad1endog	leu1_but2WT-LEU2-lacO-trz2WT_his7WT-GFPlacINLS	3DNuc	1	Cytoplasm	HybridCount
211022_SW253_TR1_slide06_GFPmid_07	Cell_113	1	53.3028	20.3835	7.09281	3.37199	4.54427	SW253_TR1_211019	SW253	mad1_gs_gold	mad1endog	leu1_but2WT-LEU2-lacO-trz2WT_his7WT-GFPlacINLS	3DNuc	2	WholeCell	SpotCount
211022_SW253_TR1_slide06_GFPmid_07	Cell_113	1	53.3028	20.3835	7.09281	3.37199	4.54427	SW253_TR1_211019	SW253	mad1_gs_gold	mad1endog	leu1_but2WT-LEU2-lacO-trz2WT_his7WT-GFPlacINLS	3DNuc	2.31181	WholeCell	IntensityCount
211022_SW253_TR1_slide06_GFPmid_07	Cell_113	1	53.3028	20.3835	7.09281	3.37199	4.54427	SW253_TR1_211019	SW253	mad1_gs_gold	mad1endog	leu1_but2WT-LEU2-lacO-trz2WT_his7WT-GFPlacINLS	3DNuc	2	WholeCell	HybridCount
211022_SW253_TR1_slide06_GFPmid_07	Cell_113	1	53.3028	20.3835	7.09281	3.37199	4.54427	SW253_TR1_211019	SW253	mad1_gs_gold	mad1endog	leu1_but2WT-LEU2-lacO-trz2WT_his7WT-GFPlacINLS	3DNuc	1	NuclearAllRNA	SpotCount
211022_SW253_TR1_slide06_GFPmid_07	Cell_113	1	53.3028	20.3835	7.09281	3.37199	4.54427	SW253_TR1_211019	SW253	mad1_gs_gold	mad1endog	leu1_but2WT-LEU2-lacO-trz2WT_his7WT-GFPlacINLS	3DNuc	1.22385	NuclearAllRNA	IntensityCount
211022_SW253_TR1_slide06_GFPmid_07	Cell_113	1	53.3028	20.3835	7.09281	3.37199	4.54427	SW253_TR1_211019	SW253	mad1_gs_gold	mad1endog	leu1_but2WT-LEU2-lacO-trz2WT_his7WT-GFPlacINLS	3DNuc	1	NuclearAllRNA	HybridCount
211022_SW253_TR1_slide06_GFPmid_07	Cell_114	1	87.4635	32.7628	11.493	3.27192	4.07797	SW253_TR1_211019	SW253	mad1_gs_gold	mad1endog	leu1_but2WT-LEU2-lacO-trz2WT_his7WT-GFPlacINLS	3DNuc	0	Nascent	SpotCount
211022_SW253_TR1_slide06_GFPmid_07	Cell_114	1	87.4635	32.7628	11.493	3.27192	4.07797	SW253_TR1_211019	SW253	mad1_gs_gold	mad1endog	leu1_but2WT-LEU2-lacO-trz2WT_his7WT-GFPlacINLS	3DNuc	0	MatureNuclear	SpotCount
211022_SW253_TR1_slide06_GFPmid_07	Cell_114	1	87.4635	32.7628	11.493	3.27192	4.07797	SW253_TR1_211019	SW253	mad1_gs_gold	mad1endog	leu1_but2WT-LEU2-lacO-trz2WT_his7WT-GFPlacINLS	3DNuc	1	Cytoplasm	SpotCount
211022_SW253_TR1_slide06_GFPmid_07	Cell_114	1	87.4635	32.7628	11.493	3.27192	4.07797	SW253_TR1_211019	SW253	mad1_gs_gold	mad1endog	leu1_but2WT-LEU2-lacO-trz2WT_his7WT-GFPlacINLS	3DNuc	0	Nascent	IntensityCount
211022_SW253_TR1_slide06_GFPmid_07	Cell_114	1	87.4635	32.7628	11.493	3.27192	4.07797	SW253_TR1_211019	SW253	mad1_gs_gold	mad1endog	leu1_but2WT-LEU2-lacO-trz2WT_his7WT-GFPlacINLS	3DNuc	0	MatureNuclear	IntensityCount
211022_SW253_TR1_slide06_GFPmid_07	Cell_114	1	87.4635	32.7628	11.493	3.27192	4.07797	SW253_TR1_211019	SW253	mad1_gs_gold	mad1endog	leu1_but2WT-LEU2-lacO-trz2WT_his7WT-GFPlacINLS	3DNuc	0.989348	Cytoplasm	IntensityCount
211022_SW253_TR1_slide06_GFPmid_07	Cell_114	1	87.4635	32.7628	11.493	3.27192	4.07797	SW253_TR1_211019	SW253	mad1_gs_gold	mad1endog	leu1_but2WT-LEU2-lacO-trz2WT_his7WT-GFPlacINLS	3DNuc	0	Nascent	HybridCount
211022_SW253_TR1_slide06_GFPmid_07	Cell_114	1	87.4635	32.7628	11.493	3.27192	4.07797	SW253_TR1_211019	SW253	mad1_gs_gold	mad1endog	leu1_but2WT-LEU2-lacO-trz2WT_his7WT-GFPlacINLS	3DNuc	0	MatureNuclear	HybridCount
211022_SW253_TR1_slide06_GFPmid_07	Cell_114	1	87.4635	32.7628	11.493	3.27192	4.07797	SW253_TR1_211019	SW253	mad1_gs_gold	mad1endog	leu1_but2WT-LEU2-lacO-trz2WT_his7WT-GFPlacINLS	3DNuc	1	Cytoplasm	HybridCount
211022_SW253_TR1_slide06_GFPmid_07	Cell_114	1	87.4635	32.7628	11.493	3.27192	4.07797	SW253_TR1_211019	SW253	mad1_gs_gold	mad1endog	leu1_but2WT-LEU2-lacO-trz2WT_his7WT-GFPlacINLS	3DNuc	1	WholeCell	SpotCount
211022_SW253_TR1_slide06_GFPmid_07	Cell_114	1	87.4635	32.7628	11.493	3.27192	4.07797	SW253_TR1_211019	SW253	mad1_gs_gold	mad1endog	leu1_but2WT-LEU2-lacO-trz2WT_his7WT-GFPlacINLS	3DNuc	0.989348	WholeCell	IntensityCount
211022_SW253_TR1_slide06_GFPmid_07	Cell_114	1	87.4635	32.7628	11.493	3.27192	4.07797	SW253_TR1_211019	SW253	mad1_gs_gold	mad1endog	leu1_but2WT-LEU2-lacO-trz2WT_his7WT-GFPlacINLS	3DNuc	1	WholeCell	HybridCount
211022_SW253_TR1_slide06_GFPmid_07	Cell_114	1	87.4635	32.7628	11.493	3.27192	4.07797	SW253_TR1_211019	SW253	mad1_gs_gold	mad1endog	leu1_but2WT-LEU2-lacO-trz2WT_his7WT-GFPlacINLS	3DNuc	0	NuclearAllRNA	SpotCount
211022_SW253_TR1_slide06_GFPmid_07	Cell_114	1	87.4635	32.7628	11.493	3.27192	4.07797	SW253_TR1_211019	SW253	mad1_gs_gold	mad1endog	leu1_but2WT-LEU2-lacO-trz2WT_his7WT-GFPlacINLS	3DNuc	0	NuclearAllRNA	IntensityCount
211022_SW253_TR1_slide06_GFPmid_07	Cell_114	1	87.4635	32.7628	11.493	3.27192	4.07797	SW253_TR1_211019	SW253	mad1_gs_gold	mad1endog	leu1_but2WT-LEU2-lacO-trz2WT_his7WT-GFPlacINLS	3DNuc	0	NuclearAllRNA	HybridCount
211022_SW253_TR1_slide06_GFPmid_07	Cell_117	1	88.294	33.5064	11.6665	3.25971	3.89024	SW253_TR1_211019	SW253	mad1_gs_gold	mad1endog	leu1_but2WT-LEU2-lacO-trz2WT_his7WT-GFPlacINLS	3DNuc	1	Nascent	SpotCount
211022_SW253_TR1_slide06_GFPmid_07	Cell_117	1	88.294	33.5064	11.6665	3.25971	3.89024	SW253_TR1_211019	SW253	mad1_gs_gold	mad1endog	leu1_but2WT-LEU2-lacO-trz2WT_his7WT-GFPlacINLS	3DNuc	0	MatureNuclear	SpotCount
211022_SW253_TR1_slide06_GFPmid_07	Cell_117	1	88.294	33.5064	11.6665	3.25971	3.89024	SW253_TR1_211019	SW253	mad1_gs_gold	mad1endog	leu1_but2WT-LEU2-lacO-trz2WT_his7WT-GFPlacINLS	3DNuc	2	Cytoplasm	SpotCount
211022_SW253_TR1_slide06_GFPmid_07	Cell_117	1	88.294	33.5064	11.6665	3.25971	3.89024	SW253_TR1_211019	SW253	mad1_gs_gold	mad1endog	leu1_but2WT-LEU2-lacO-trz2WT_his7WT-GFPlacINLS	3DNuc	1.77654	Nascent	IntensityCount
211022_SW253_TR1_slide06_GFPmid_07	Cell_117	1	88.294	33.5064	11.6665	3.25971	3.89024	SW253_TR1_211019	SW253	mad1_gs_gold	mad1endog	leu1_but2WT-LEU2-lacO-trz2WT_his7WT-GFPlacINLS	3DNuc	0	MatureNuclear	IntensityCount
211022_SW253_TR1_slide06_GFPmid_07	Cell_117	1	88.294	33.5064	11.6665	3.25971	3.89024	SW253_TR1_211019	SW253	mad1_gs_gold	mad1endog	leu1_but2WT-LEU2-lacO-trz2WT_his7WT-GFPlacINLS	3DNuc	1.4043	Cytoplasm	IntensityCount
211022_SW253_TR1_slide06_GFPmid_07	Cell_117	1	88.294	33.5064	11.6665	3.25971	3.89024	SW253_TR1_211019	SW253	mad1_gs_gold	mad1endog	leu1_but2WT-LEU2-lacO-trz2WT_his7WT-GFPlacINLS	3DNuc	1.77654	Nascent	HybridCount
211022_SW253_TR1_slide06_GFPmid_07	Cell_117	1	88.294	33.5064	11.6665	3.25971	3.89024	SW253_TR1_211019	SW253	mad1_gs_gold	mad1endog	leu1_but2WT-LEU2-lacO-trz2WT_his7WT-GFPlacINLS	3DNuc	0	MatureNuclear	HybridCount
211022_SW253_TR1_slide06_GFPmid_07	Cell_117	1	88.294	33.5064	11.6665	3.25971	3.89024	SW253_TR1_211019	SW253	mad1_gs_gold	mad1endog	leu1_but2WT-LEU2-lacO-trz2WT_his7WT-GFPlacINLS	3DNuc	2	Cytoplasm	HybridCount
211022_SW253_TR1_slide06_GFPmid_07	Cell_117	1	88.294	33.5064	11.6665	3.25971	3.89024	SW253_TR1_211019	SW253	mad1_gs_gold	mad1endog	leu1_but2WT-LEU2-lacO-trz2WT_his7WT-GFPlacINLS	3DNuc	3	WholeCell	SpotCount
211022_SW253_TR1_slide06_GFPmid_07	Cell_117	1	88.294	33.5064	11.6665	3.25971	3.89024	SW253_TR1_211019	SW253	mad1_gs_gold	mad1endog	leu1_but2WT-LEU2-lacO-trz2WT_his7WT-GFPlacINLS	3DNuc	3.18084	WholeCell	IntensityCount
211022_SW253_TR1_slide06_GFPmid_07	Cell_117	1	88.294	33.5064	11.6665	3.25971	3.89024	SW253_TR1_211019	SW253	mad1_gs_gold	mad1endog	leu1_but2WT-LEU2-lacO-trz2WT_his7WT-GFPlacINLS	3DNuc	3.77654	WholeCell	HybridCount
211022_SW253_TR1_slide06_GFPmid_07	Cell_117	1	88.294	33.5064	11.6665	3.25971	3.89024	SW253_TR1_211019	SW253	mad1_gs_gold	mad1endog	leu1_but2WT-LEU2-lacO-trz2WT_his7WT-GFPlacINLS	3DNuc	1	NuclearAllRNA	SpotCount
211022_SW253_TR1_slide06_GFPmid_07	Cell_117	1	88.294	33.5064	11.6665	3.25971	3.89024	SW253_TR1_211019	SW253	mad1_gs_gold	mad1endog	leu1_but2WT-LEU2-lacO-trz2WT_his7WT-GFPlacINLS	3DNuc	1.77654	NuclearAllRNA	IntensityCount
211022_SW253_TR1_slide06_GFPmid_07	Cell_117	1	88.294	33.5064	11.6665	3.25971	3.89024	SW253_TR1_211019	SW253	mad1_gs_gold	mad1endog	leu1_but2WT-LEU2-lacO-trz2WT_his7WT-GFPlacINLS	3DNuc	1.77654	NuclearAllRNA	HybridCount
211022_SW253_TR1_slide06_GFPmid_07	Cell_118	1	71.7519	26.8456	9.37646	3.32399	4.73003	SW253_TR1_211019	SW253	mad1_gs_gold	mad1endog	leu1_but2WT-LEU2-lacO-trz2WT_his7WT-GFPlacINLS	3DNuc	0	Nascent	SpotCount
211022_SW253_TR1_slide06_GFPmid_07	Cell_118	1	71.7519	26.8456	9.37646	3.32399	4.73003	SW253_TR1_211019	SW253	mad1_gs_gold	mad1endog	leu1_but2WT-LEU2-lacO-trz2WT_his7WT-GFPlacINLS	3DNuc	0	MatureNuclear	SpotCount
211022_SW253_TR1_slide06_GFPmid_07	Cell_118	1	71.7519	26.8456	9.37646	3.32399	4.73003	SW253_TR1_211019	SW253	mad1_gs_gold	mad1endog	leu1_but2WT-LEU2-lacO-trz2WT_his7WT-GFPlacINLS	3DNuc	2	Cytoplasm	SpotCount
211022_SW253_TR1_slide06_GFPmid_07	Cell_118	1	71.7519	26.8456	9.37646	3.32399	4.73003	SW253_TR1_211019	SW253	mad1_gs_gold	mad1endog	leu1_but2WT-LEU2-lacO-trz2WT_his7WT-GFPlacINLS	3DNuc	0	Nascent	IntensityCount
211022_SW253_TR1_slide06_GFPmid_07	Cell_118	1	71.7519	26.8456	9.37646	3.32399	4.73003	SW253_TR1_211019	SW253	mad1_gs_gold	mad1endog	leu1_but2WT-LEU2-lacO-trz2WT_his7WT-GFPlacINLS	3DNuc	0	MatureNuclear	IntensityCount
211022_SW253_TR1_slide06_GFPmid_07	Cell_118	1	71.7519	26.8456	9.37646	3.32399	4.73003	SW253_TR1_211019	SW253	mad1_gs_gold	mad1endog	leu1_but2WT-LEU2-lacO-trz2WT_his7WT-GFPlacINLS	3DNuc	2.9085	Cytoplasm	IntensityCount
211022_SW253_TR1_slide06_GFPmid_07	Cell_118	1	71.7519	26.8456	9.37646	3.32399	4.73003	SW253_TR1_211019	SW253	mad1_gs_gold	mad1endog	leu1_but2WT-LEU2-lacO-trz2WT_his7WT-GFPlacINLS	3DNuc	0	Nascent	HybridCount
211022_SW253_TR1_slide06_GFPmid_07	Cell_118	1	71.7519	26.8456	9.37646	3.32399	4.73003	SW253_TR1_211019	SW253	mad1_gs_gold	mad1endog	leu1_but2WT-LEU2-lacO-trz2WT_his7WT-GFPlacINLS	3DNuc	0	MatureNuclear	HybridCount
211022_SW253_TR1_slide06_GFPmid_07	Cell_118	1	71.7519	26.8456	9.37646	3.32399	4.73003	SW253_TR1_211019	SW253	mad1_gs_gold	mad1endog	leu1_but2WT-LEU2-lacO-trz2WT_his7WT-GFPlacINLS	3DNuc	2.56646	Cytoplasm	HybridCount
211022_SW253_TR1_slide06_GFPmid_07	Cell_118	1	71.7519	26.8456	9.37646	3.32399	4.73003	SW253_TR1_211019	SW253	mad1_gs_gold	mad1endog	leu1_but2WT-LEU2-lacO-trz2WT_his7WT-GFPlacINLS	3DNuc	2	WholeCell	SpotCount
211022_SW253_TR1_slide06_GFPmid_07	Cell_118	1	71.7519	26.8456	9.37646	3.32399	4.73003	SW253_TR1_211019	SW253	mad1_gs_gold	mad1endog	leu1_but2WT-LEU2-lacO-trz2WT_his7WT-GFPlacINLS	3DNuc	2.9085	WholeCell	IntensityCount
211022_SW253_TR1_slide06_GFPmid_07	Cell_118	1	71.7519	26.8456	9.37646	3.32399	4.73003	SW253_TR1_211019	SW253	mad1_gs_gold	mad1endog	leu1_but2WT-LEU2-lacO-trz2WT_his7WT-GFPlacINLS	3DNuc	2.56646	WholeCell	HybridCount
211022_SW253_TR1_slide06_GFPmid_07	Cell_118	1	71.7519	26.8456	9.37646	3.32399	4.73003	SW253_TR1_211019	SW253	mad1_gs_gold	mad1endog	leu1_but2WT-LEU2-lacO-trz2WT_his7WT-GFPlacINLS	3DNuc	0	NuclearAllRNA	SpotCount
211022_SW253_TR1_slide06_GFPmid_07	Cell_118	1	71.7519	26.8456	9.37646	3.32399	4.73003	SW253_TR1_211019	SW253	mad1_gs_gold	mad1endog	leu1_but2WT-LEU2-lacO-trz2WT_his7WT-GFPlacINLS	3DNuc	0	NuclearAllRNA	IntensityCount
211022_SW253_TR1_slide06_GFPmid_07	Cell_118	1	71.7519	26.8456	9.37646	3.32399	4.73003	SW253_TR1_211019	SW253	mad1_gs_gold	mad1endog	leu1_but2WT-LEU2-lacO-trz2WT_his7WT-GFPlacINLS	3DNuc	0	NuclearAllRNA	HybridCount
211022_SW253_TR1_slide06_GFPmid_07	Cell_119	1	57.8195	22.0355	7.6601	3.35459	4.48273	SW253_TR1_211019	SW253	mad1_gs_gold	mad1endog	leu1_but2WT-LEU2-lacO-trz2WT_his7WT-GFPlacINLS	3DNuc	0	Nascent	SpotCount
211022_SW253_TR1_slide06_GFPmid_07	Cell_119	1	57.8195	22.0355	7.6601	3.35459	4.48273	SW253_TR1_211019	SW253	mad1_gs_gold	mad1endog	leu1_but2WT-LEU2-lacO-trz2WT_his7WT-GFPlacINLS	3DNuc	0	MatureNuclear	SpotCount
211022_SW253_TR1_slide06_GFPmid_07	Cell_119	1	57.8195	22.0355	7.6601	3.35459	4.48273	SW253_TR1_211019	SW253	mad1_gs_gold	mad1endog	leu1_but2WT-LEU2-lacO-trz2WT_his7WT-GFPlacINLS	3DNuc	1	Cytoplasm	SpotCount
211022_SW253_TR1_slide06_GFPmid_07	Cell_119	1	57.8195	22.0355	7.6601	3.35459	4.48273	SW253_TR1_211019	SW253	mad1_gs_gold	mad1endog	leu1_but2WT-LEU2-lacO-trz2WT_his7WT-GFPlacINLS	3DNuc	0	Nascent	IntensityCount
211022_SW253_TR1_slide06_GFPmid_07	Cell_119	1	57.8195	22.0355	7.6601	3.35459	4.48273	SW253_TR1_211019	SW253	mad1_gs_gold	mad1endog	leu1_but2WT-LEU2-lacO-trz2WT_his7WT-GFPlacINLS	3DNuc	0	MatureNuclear	IntensityCount
211022_SW253_TR1_slide06_GFPmid_07	Cell_119	1	57.8195	22.0355	7.6601	3.35459	4.48273	SW253_TR1_211019	SW253	mad1_gs_gold	mad1endog	leu1_but2WT-LEU2-lacO-trz2WT_his7WT-GFPlacINLS	3DNuc	0.53821	Cytoplasm	IntensityCount
211022_SW253_TR1_slide06_GFPmid_07	Cell_119	1	57.8195	22.0355	7.6601	3.35459	4.48273	SW253_TR1_211019	SW253	mad1_gs_gold	mad1endog	leu1_but2WT-LEU2-lacO-trz2WT_his7WT-GFPlacINLS	3DNuc	0	Nascent	HybridCount
211022_SW253_TR1_slide06_GFPmid_07	Cell_119	1	57.8195	22.0355	7.6601	3.35459	4.48273	SW253_TR1_211019	SW253	mad1_gs_gold	mad1endog	leu1_but2WT-LEU2-lacO-trz2WT_his7WT-GFPlacINLS	3DNuc	0	MatureNuclear	HybridCount
211022_SW253_TR1_slide06_GFPmid_07	Cell_119	1	57.8195	22.0355	7.6601	3.35459	4.48273	SW253_TR1_211019	SW253	mad1_gs_gold	mad1endog	leu1_but2WT-LEU2-lacO-trz2WT_his7WT-GFPlacINLS	3DNuc	1	Cytoplasm	HybridCount
211022_SW253_TR1_slide06_GFPmid_07	Cell_119	1	57.8195	22.0355	7.6601	3.35459	4.48273	SW253_TR1_211019	SW253	mad1_gs_gold	mad1endog	leu1_but2WT-LEU2-lacO-trz2WT_his7WT-GFPlacINLS	3DNuc	1	WholeCell	SpotCount
211022_SW253_TR1_slide06_GFPmid_07	Cell_119	1	57.8195	22.0355	7.6601	3.35459	4.48273	SW253_TR1_211019	SW253	mad1_gs_gold	mad1endog	leu1_but2WT-LEU2-lacO-trz2WT_his7WT-GFPlacINLS	3DNuc	0.53821	WholeCell	IntensityCount
211022_SW253_TR1_slide06_GFPmid_07	Cell_119	1	57.8195	22.0355	7.6601	3.35459	4.48273	SW253_TR1_211019	SW253	mad1_gs_gold	mad1endog	leu1_but2WT-LEU2-lacO-trz2WT_his7WT-GFPlacINLS	3DNuc	1	WholeCell	HybridCount
211022_SW253_TR1_slide06_GFPmid_07	Cell_119	1	57.8195	22.0355	7.6601	3.35459	4.48273	SW253_TR1_211019	SW253	mad1_gs_gold	mad1endog	leu1_but2WT-LEU2-lacO-trz2WT_his7WT-GFPlacINLS	3DNuc	0	NuclearAllRNA	SpotCount
211022_SW253_TR1_slide06_GFPmid_07	Cell_119	1	57.8195	22.0355	7.6601	3.35459	4.48273	SW253_TR1_211019	SW253	mad1_gs_gold	mad1endog	leu1_but2WT-LEU2-lacO-trz2WT_his7WT-GFPlacINLS	3DNuc	0	NuclearAllRNA	IntensityCount
211022_SW253_TR1_slide06_GFPmid_07	Cell_119	1	57.8195	22.0355	7.6601	3.35459	4.48273	SW253_TR1_211019	SW253	mad1_gs_gold	mad1endog	leu1_but2WT-LEU2-lacO-trz2WT_his7WT-GFPlacINLS	3DNuc	0	NuclearAllRNA	HybridCount
211022_SW253_TR1_slide06_GFPmid_07	Cell_120	1	54.7854	21.9362	7.59215	3.27585	4.22232	SW253_TR1_211019	SW253	mad1_gs_gold	mad1endog	leu1_but2WT-LEU2-lacO-trz2WT_his7WT-GFPlacINLS	3DNuc	0	Nascent	SpotCount
211022_SW253_TR1_slide06_GFPmid_07	Cell_120	1	54.7854	21.9362	7.59215	3.27585	4.22232	SW253_TR1_211019	SW253	mad1_gs_gold	mad1endog	leu1_but2WT-LEU2-lacO-trz2WT_his7WT-GFPlacINLS	3DNuc	0	MatureNuclear	SpotCount
211022_SW253_TR1_slide06_GFPmid_07	Cell_120	1	54.7854	21.9362	7.59215	3.27585	4.22232	SW253_TR1_211019	SW253	mad1_gs_gold	mad1endog	leu1_but2WT-LEU2-lacO-trz2WT_his7WT-GFPlacINLS	3DNuc	1	Cytoplasm	SpotCount
211022_SW253_TR1_slide06_GFPmid_07	Cell_120	1	54.7854	21.9362	7.59215	3.27585	4.22232	SW253_TR1_211019	SW253	mad1_gs_gold	mad1endog	leu1_but2WT-LEU2-lacO-trz2WT_his7WT-GFPlacINLS	3DNuc	0	Nascent	IntensityCount
211022_SW253_TR1_slide06_GFPmid_07	Cell_120	1	54.7854	21.9362	7.59215	3.27585	4.22232	SW253_TR1_211019	SW253	mad1_gs_gold	mad1endog	leu1_but2WT-LEU2-lacO-trz2WT_his7WT-GFPlacINLS	3DNuc	0	MatureNuclear	IntensityCount
211022_SW253_TR1_slide06_GFPmid_07	Cell_120	1	54.7854	21.9362	7.59215	3.27585	4.22232	SW253_TR1_211019	SW253	mad1_gs_gold	mad1endog	leu1_but2WT-LEU2-lacO-trz2WT_his7WT-GFPlacINLS	3DNuc	0.572934	Cytoplasm	IntensityCount
211022_SW253_TR1_slide06_GFPmid_07	Cell_120	1	54.7854	21.9362	7.59215	3.27585	4.22232	SW253_TR1_211019	SW253	mad1_gs_gold	mad1endog	leu1_but2WT-LEU2-lacO-trz2WT_his7WT-GFPlacINLS	3DNuc	0	Nascent	HybridCount
211022_SW253_TR1_slide06_GFPmid_07	Cell_120	1	54.7854	21.9362	7.59215	3.27585	4.22232	SW253_TR1_211019	SW253	mad1_gs_gold	mad1endog	leu1_but2WT-LEU2-lacO-trz2WT_his7WT-GFPlacINLS	3DNuc	0	MatureNuclear	HybridCount
211022_SW253_TR1_slide06_GFPmid_07	Cell_120	1	54.7854	21.9362	7.59215	3.27585	4.22232	SW253_TR1_211019	SW253	mad1_gs_gold	mad1endog	leu1_but2WT-LEU2-lacO-trz2WT_his7WT-GFPlacINLS	3DNuc	1	Cytoplasm	HybridCount
211022_SW253_TR1_slide06_GFPmid_07	Cell_120	1	54.7854	21.9362	7.59215	3.27585	4.22232	SW253_TR1_211019	SW253	mad1_gs_gold	mad1endog	leu1_but2WT-LEU2-lacO-trz2WT_his7WT-GFPlacINLS	3DNuc	1	WholeCell	SpotCount
211022_SW253_TR1_slide06_GFPmid_07	Cell_120	1	54.7854	21.9362	7.59215	3.27585	4.22232	SW253_TR1_211019	SW253	mad1_gs_gold	mad1endog	leu1_but2WT-LEU2-lacO-trz2WT_his7WT-GFPlacINLS	3DNuc	0.572934	WholeCell	IntensityCount
211022_SW253_TR1_slide06_GFPmid_07	Cell_120	1	54.7854	21.9362	7.59215	3.27585	4.22232	SW253_TR1_211019	SW253	mad1_gs_gold	mad1endog	leu1_but2WT-LEU2-lacO-trz2WT_his7WT-GFPlacINLS	3DNuc	1	WholeCell	HybridCount
211022_SW253_TR1_slide06_GFPmid_07	Cell_120	1	54.7854	21.9362	7.59215	3.27585	4.22232	SW253_TR1_211019	SW253	mad1_gs_gold	mad1endog	leu1_but2WT-LEU2-lacO-trz2WT_his7WT-GFPlacINLS	3DNuc	0	NuclearAllRNA	SpotCount
211022_SW253_TR1_slide06_GFPmid_07	Cell_120	1	54.7854	21.9362	7.59215	3.27585	4.22232	SW253_TR1_211019	SW253	mad1_gs_gold	mad1endog	leu1_but2WT-LEU2-lacO-trz2WT_his7WT-GFPlacINLS	3DNuc	0	NuclearAllRNA	IntensityCount
211022_SW253_TR1_slide06_GFPmid_07	Cell_120	1	54.7854	21.9362	7.59215	3.27585	4.22232	SW253_TR1_211019	SW253	mad1_gs_gold	mad1endog	leu1_but2WT-LEU2-lacO-trz2WT_his7WT-GFPlacINLS	3DNuc	0	NuclearAllRNA	HybridCount
211022_SW253_TR1_slide06_GFPmid_07	Cell_121	1	83.6777	33.0986	11.0693	3.26731	5.53433	SW253_TR1_211019	SW253	mad1_gs_gold	mad1endog	leu1_but2WT-LEU2-lacO-trz2WT_his7WT-GFPlacINLS	3DNuc	0	Nascent	SpotCount
211022_SW253_TR1_slide06_GFPmid_07	Cell_121	1	83.6777	33.0986	11.0693	3.26731	5.53433	SW253_TR1_211019	SW253	mad1_gs_gold	mad1endog	leu1_but2WT-LEU2-lacO-trz2WT_his7WT-GFPlacINLS	3DNuc	1	MatureNuclear	SpotCount
211022_SW253_TR1_slide06_GFPmid_07	Cell_121	1	83.6777	33.0986	11.0693	3.26731	5.53433	SW253_TR1_211019	SW253	mad1_gs_gold	mad1endog	leu1_but2WT-LEU2-lacO-trz2WT_his7WT-GFPlacINLS	3DNuc	2	Cytoplasm	SpotCount
211022_SW253_TR1_slide06_GFPmid_07	Cell_121	1	83.6777	33.0986	11.0693	3.26731	5.53433	SW253_TR1_211019	SW253	mad1_gs_gold	mad1endog	leu1_but2WT-LEU2-lacO-trz2WT_his7WT-GFPlacINLS	3DNuc	0	Nascent	IntensityCount
211022_SW253_TR1_slide06_GFPmid_07	Cell_121	1	83.6777	33.0986	11.0693	3.26731	5.53433	SW253_TR1_211019	SW253	mad1_gs_gold	mad1endog	leu1_but2WT-LEU2-lacO-trz2WT_his7WT-GFPlacINLS	3DNuc	0.958175	MatureNuclear	IntensityCount
211022_SW253_TR1_slide06_GFPmid_07	Cell_121	1	83.6777	33.0986	11.0693	3.26731	5.53433	SW253_TR1_211019	SW253	mad1_gs_gold	mad1endog	leu1_but2WT-LEU2-lacO-trz2WT_his7WT-GFPlacINLS	3DNuc	2.16008	Cytoplasm	IntensityCount
211022_SW253_TR1_slide06_GFPmid_07	Cell_121	1	83.6777	33.0986	11.0693	3.26731	5.53433	SW253_TR1_211019	SW253	mad1_gs_gold	mad1endog	leu1_but2WT-LEU2-lacO-trz2WT_his7WT-GFPlacINLS	3DNuc	0	Nascent	HybridCount
211022_SW253_TR1_slide06_GFPmid_07	Cell_121	1	83.6777	33.0986	11.0693	3.26731	5.53433	SW253_TR1_211019	SW253	mad1_gs_gold	mad1endog	leu1_but2WT-LEU2-lacO-trz2WT_his7WT-GFPlacINLS	3DNuc	1	MatureNuclear	HybridCount
211022_SW253_TR1_slide06_GFPmid_07	Cell_121	1	83.6777	33.0986	11.0693	3.26731	5.53433	SW253_TR1_211019	SW253	mad1_gs_gold	mad1endog	leu1_but2WT-LEU2-lacO-trz2WT_his7WT-GFPlacINLS	3DNuc	2	Cytoplasm	HybridCount
211022_SW253_TR1_slide06_GFPmid_07	Cell_121	1	83.6777	33.0986	11.0693	3.26731	5.53433	SW253_TR1_211019	SW253	mad1_gs_gold	mad1endog	leu1_but2WT-LEU2-lacO-trz2WT_his7WT-GFPlacINLS	3DNuc	3	WholeCell	SpotCount
211022_SW253_TR1_slide06_GFPmid_07	Cell_121	1	83.6777	33.0986	11.0693	3.26731	5.53433	SW253_TR1_211019	SW253	mad1_gs_gold	mad1endog	leu1_but2WT-LEU2-lacO-trz2WT_his7WT-GFPlacINLS	3DNuc	3.11826	WholeCell	IntensityCount
211022_SW253_TR1_slide06_GFPmid_07	Cell_121	1	83.6777	33.0986	11.0693	3.26731	5.53433	SW253_TR1_211019	SW253	mad1_gs_gold	mad1endog	leu1_but2WT-LEU2-lacO-trz2WT_his7WT-GFPlacINLS	3DNuc	3	WholeCell	HybridCount
211022_SW253_TR1_slide06_GFPmid_07	Cell_121	1	83.6777	33.0986	11.0693	3.26731	5.53433	SW253_TR1_211019	SW253	mad1_gs_gold	mad1endog	leu1_but2WT-LEU2-lacO-trz2WT_his7WT-GFPlacINLS	3DNuc	1	NuclearAllRNA	SpotCount
211022_SW253_TR1_slide06_GFPmid_07	Cell_121	1	83.6777	33.0986	11.0693	3.26731	5.53433	SW253_TR1_211019	SW253	mad1_gs_gold	mad1endog	leu1_but2WT-LEU2-lacO-trz2WT_his7WT-GFPlacINLS	3DNuc	0.958175	NuclearAllRNA	IntensityCount
211022_SW253_TR1_slide06_GFPmid_07	Cell_121	1	83.6777	33.0986	11.0693	3.26731	5.53433	SW253_TR1_211019	SW253	mad1_gs_gold	mad1endog	leu1_but2WT-LEU2-lacO-trz2WT_his7WT-GFPlacINLS	3DNuc	1	NuclearAllRNA	HybridCount
211022_SW253_TR1_slide06_GFPmid_07	Cell_127	1	67.1894	22.815	7.67	3.64	5.82951	SW253_TR1_211019	SW253	mad1_gs_gold	mad1endog	leu1_but2WT-LEU2-lacO-trz2WT_his7WT-GFPlacINLS	3DNuc	0	Nascent	SpotCount
211022_SW253_TR1_slide06_GFPmid_07	Cell_127	1	67.1894	22.815	7.67	3.64	5.82951	SW253_TR1_211019	SW253	mad1_gs_gold	mad1endog	leu1_but2WT-LEU2-lacO-trz2WT_his7WT-GFPlacINLS	3DNuc	0	MatureNuclear	SpotCount
211022_SW253_TR1_slide06_GFPmid_07	Cell_127	1	67.1894	22.815	7.67	3.64	5.82951	SW253_TR1_211019	SW253	mad1_gs_gold	mad1endog	leu1_but2WT-LEU2-lacO-trz2WT_his7WT-GFPlacINLS	3DNuc	1	Cytoplasm	SpotCount
211022_SW253_TR1_slide06_GFPmid_07	Cell_127	1	67.1894	22.815	7.67	3.64	5.82951	SW253_TR1_211019	SW253	mad1_gs_gold	mad1endog	leu1_but2WT-LEU2-lacO-trz2WT_his7WT-GFPlacINLS	3DNuc	0	Nascent	IntensityCount
211022_SW253_TR1_slide06_GFPmid_07	Cell_127	1	67.1894	22.815	7.67	3.64	5.82951	SW253_TR1_211019	SW253	mad1_gs_gold	mad1endog	leu1_but2WT-LEU2-lacO-trz2WT_his7WT-GFPlacINLS	3DNuc	0	MatureNuclear	IntensityCount
211022_SW253_TR1_slide06_GFPmid_07	Cell_127	1	67.1894	22.815	7.67	3.64	5.82951	SW253_TR1_211019	SW253	mad1_gs_gold	mad1endog	leu1_but2WT-LEU2-lacO-trz2WT_his7WT-GFPlacINLS	3DNuc	1.18415	Cytoplasm	IntensityCount
211022_SW253_TR1_slide06_GFPmid_07	Cell_127	1	67.1894	22.815	7.67	3.64	5.82951	SW253_TR1_211019	SW253	mad1_gs_gold	mad1endog	leu1_but2WT-LEU2-lacO-trz2WT_his7WT-GFPlacINLS	3DNuc	0	Nascent	HybridCount
211022_SW253_TR1_slide06_GFPmid_07	Cell_127	1	67.1894	22.815	7.67	3.64	5.82951	SW253_TR1_211019	SW253	mad1_gs_gold	mad1endog	leu1_but2WT-LEU2-lacO-trz2WT_his7WT-GFPlacINLS	3DNuc	0	MatureNuclear	HybridCount
211022_SW253_TR1_slide06_GFPmid_07	Cell_127	1	67.1894	22.815	7.67	3.64	5.82951	SW253_TR1_211019	SW253	mad1_gs_gold	mad1endog	leu1_but2WT-LEU2-lacO-trz2WT_his7WT-GFPlacINLS	3DNuc	1	Cytoplasm	HybridCount
211022_SW253_TR1_slide06_GFPmid_07	Cell_127	1	67.1894	22.815	7.67	3.64	5.82951	SW253_TR1_211019	SW253	mad1_gs_gold	mad1endog	leu1_but2WT-LEU2-lacO-trz2WT_his7WT-GFPlacINLS	3DNuc	1	WholeCell	SpotCount
211022_SW253_TR1_slide06_GFPmid_07	Cell_127	1	67.1894	22.815	7.67	3.64	5.82951	SW253_TR1_211019	SW253	mad1_gs_gold	mad1endog	leu1_but2WT-LEU2-lacO-trz2WT_his7WT-GFPlacINLS	3DNuc	1.18415	WholeCell	IntensityCount
211022_SW253_TR1_slide06_GFPmid_07	Cell_127	1	67.1894	22.815	7.67	3.64	5.82951	SW253_TR1_211019	SW253	mad1_gs_gold	mad1endog	leu1_but2WT-LEU2-lacO-trz2WT_his7WT-GFPlacINLS	3DNuc	1	WholeCell	HybridCount
211022_SW253_TR1_slide06_GFPmid_07	Cell_127	1	67.1894	22.815	7.67	3.64	5.82951	SW253_TR1_211019	SW253	mad1_gs_gold	mad1endog	leu1_but2WT-LEU2-lacO-trz2WT_his7WT-GFPlacINLS	3DNuc	0	NuclearAllRNA	SpotCount
211022_SW253_TR1_slide06_GFPmid_07	Cell_127	1	67.1894	22.815	7.67	3.64	5.82951	SW253_TR1_211019	SW253	mad1_gs_gold	mad1endog	leu1_but2WT-LEU2-lacO-trz2WT_his7WT-GFPlacINLS	3DNuc	0	NuclearAllRNA	IntensityCount
211022_SW253_TR1_slide06_GFPmid_07	Cell_127	1	67.1894	22.815	7.67	3.64	5.82951	SW253_TR1_211019	SW253	mad1_gs_gold	mad1endog	leu1_but2WT-LEU2-lacO-trz2WT_his7WT-GFPlacINLS	3DNuc	0	NuclearAllRNA	HybridCount
211022_SW253_TR1_slide06_GFPmid_07	Cell_129	1	68.2182	24.5198	8.05688	3.55525	5.35547	SW253_TR1_211019	SW253	mad1_gs_gold	mad1endog	leu1_but2WT-LEU2-lacO-trz2WT_his7WT-GFPlacINLS	3DNuc	0	Nascent	SpotCount
211022_SW253_TR1_slide06_GFPmid_07	Cell_129	1	68.2182	24.5198	8.05688	3.55525	5.35547	SW253_TR1_211019	SW253	mad1_gs_gold	mad1endog	leu1_but2WT-LEU2-lacO-trz2WT_his7WT-GFPlacINLS	3DNuc	0	MatureNuclear	SpotCount
211022_SW253_TR1_slide06_GFPmid_07	Cell_129	1	68.2182	24.5198	8.05688	3.55525	5.35547	SW253_TR1_211019	SW253	mad1_gs_gold	mad1endog	leu1_but2WT-LEU2-lacO-trz2WT_his7WT-GFPlacINLS	3DNuc	1	Cytoplasm	SpotCount
211022_SW253_TR1_slide06_GFPmid_07	Cell_129	1	68.2182	24.5198	8.05688	3.55525	5.35547	SW253_TR1_211019	SW253	mad1_gs_gold	mad1endog	leu1_but2WT-LEU2-lacO-trz2WT_his7WT-GFPlacINLS	3DNuc	0	Nascent	IntensityCount
211022_SW253_TR1_slide06_GFPmid_07	Cell_129	1	68.2182	24.5198	8.05688	3.55525	5.35547	SW253_TR1_211019	SW253	mad1_gs_gold	mad1endog	leu1_but2WT-LEU2-lacO-trz2WT_his7WT-GFPlacINLS	3DNuc	0	MatureNuclear	IntensityCount
211022_SW253_TR1_slide06_GFPmid_07	Cell_129	1	68.2182	24.5198	8.05688	3.55525	5.35547	SW253_TR1_211019	SW253	mad1_gs_gold	mad1endog	leu1_but2WT-LEU2-lacO-trz2WT_his7WT-GFPlacINLS	3DNuc	0.618043	Cytoplasm	IntensityCount
211022_SW253_TR1_slide06_GFPmid_07	Cell_129	1	68.2182	24.5198	8.05688	3.55525	5.35547	SW253_TR1_211019	SW253	mad1_gs_gold	mad1endog	leu1_but2WT-LEU2-lacO-trz2WT_his7WT-GFPlacINLS	3DNuc	0	Nascent	HybridCount
211022_SW253_TR1_slide06_GFPmid_07	Cell_129	1	68.2182	24.5198	8.05688	3.55525	5.35547	SW253_TR1_211019	SW253	mad1_gs_gold	mad1endog	leu1_but2WT-LEU2-lacO-trz2WT_his7WT-GFPlacINLS	3DNuc	0	MatureNuclear	HybridCount
211022_SW253_TR1_slide06_GFPmid_07	Cell_129	1	68.2182	24.5198	8.05688	3.55525	5.35547	SW253_TR1_211019	SW253	mad1_gs_gold	mad1endog	leu1_but2WT-LEU2-lacO-trz2WT_his7WT-GFPlacINLS	3DNuc	1	Cytoplasm	HybridCount
211022_SW253_TR1_slide06_GFPmid_07	Cell_129	1	68.2182	24.5198	8.05688	3.55525	5.35547	SW253_TR1_211019	SW253	mad1_gs_gold	mad1endog	leu1_but2WT-LEU2-lacO-trz2WT_his7WT-GFPlacINLS	3DNuc	1	WholeCell	SpotCount
211022_SW253_TR1_slide06_GFPmid_07	Cell_129	1	68.2182	24.5198	8.05688	3.55525	5.35547	SW253_TR1_211019	SW253	mad1_gs_gold	mad1endog	leu1_but2WT-LEU2-lacO-trz2WT_his7WT-GFPlacINLS	3DNuc	0.618043	WholeCell	IntensityCount
211022_SW253_TR1_slide06_GFPmid_07	Cell_129	1	68.2182	24.5198	8.05688	3.55525	5.35547	SW253_TR1_211019	SW253	mad1_gs_gold	mad1endog	leu1_but2WT-LEU2-lacO-trz2WT_his7WT-GFPlacINLS	3DNuc	1	WholeCell	HybridCount
211022_SW253_TR1_slide06_GFPmid_07	Cell_129	1	68.2182	24.5198	8.05688	3.55525	5.35547	SW253_TR1_211019	SW253	mad1_gs_gold	mad1endog	leu1_but2WT-LEU2-lacO-trz2WT_his7WT-GFPlacINLS	3DNuc	0	NuclearAllRNA	SpotCount
211022_SW253_TR1_slide06_GFPmid_07	Cell_129	1	68.2182	24.5198	8.05688	3.55525	5.35547	SW253_TR1_211019	SW253	mad1_gs_gold	mad1endog	leu1_but2WT-LEU2-lacO-trz2WT_his7WT-GFPlacINLS	3DNuc	0	NuclearAllRNA	IntensityCount
211022_SW253_TR1_slide06_GFPmid_07	Cell_129	1	68.2182	24.5198	8.05688	3.55525	5.35547	SW253_TR1_211019	SW253	mad1_gs_gold	mad1endog	leu1_but2WT-LEU2-lacO-trz2WT_his7WT-GFPlacINLS	3DNuc	0	NuclearAllRNA	HybridCount
211022_SW253_TR1_slide06_GFPmid_07	Cell_130	1	54.7781	22.5002	8.26419	3.10617	5.09732	SW253_TR1_211019	SW253	mad1_gs_gold	mad1endog	leu1_but2WT-LEU2-lacO-trz2WT_his7WT-GFPlacINLS	3DNuc	0	Nascent	SpotCount
211022_SW253_TR1_slide06_GFPmid_07	Cell_130	1	54.7781	22.5002	8.26419	3.10617	5.09732	SW253_TR1_211019	SW253	mad1_gs_gold	mad1endog	leu1_but2WT-LEU2-lacO-trz2WT_his7WT-GFPlacINLS	3DNuc	0	MatureNuclear	SpotCount
211022_SW253_TR1_slide06_GFPmid_07	Cell_130	1	54.7781	22.5002	8.26419	3.10617	5.09732	SW253_TR1_211019	SW253	mad1_gs_gold	mad1endog	leu1_but2WT-LEU2-lacO-trz2WT_his7WT-GFPlacINLS	3DNuc	1	Cytoplasm	SpotCount
211022_SW253_TR1_slide06_GFPmid_07	Cell_130	1	54.7781	22.5002	8.26419	3.10617	5.09732	SW253_TR1_211019	SW253	mad1_gs_gold	mad1endog	leu1_but2WT-LEU2-lacO-trz2WT_his7WT-GFPlacINLS	3DNuc	0	Nascent	IntensityCount
211022_SW253_TR1_slide06_GFPmid_07	Cell_130	1	54.7781	22.5002	8.26419	3.10617	5.09732	SW253_TR1_211019	SW253	mad1_gs_gold	mad1endog	leu1_but2WT-LEU2-lacO-trz2WT_his7WT-GFPlacINLS	3DNuc	0	MatureNuclear	IntensityCount
211022_SW253_TR1_slide06_GFPmid_07	Cell_130	1	54.7781	22.5002	8.26419	3.10617	5.09732	SW253_TR1_211019	SW253	mad1_gs_gold	mad1endog	leu1_but2WT-LEU2-lacO-trz2WT_his7WT-GFPlacINLS	3DNuc	1.1384	Cytoplasm	IntensityCount
211022_SW253_TR1_slide06_GFPmid_07	Cell_130	1	54.7781	22.5002	8.26419	3.10617	5.09732	SW253_TR1_211019	SW253	mad1_gs_gold	mad1endog	leu1_but2WT-LEU2-lacO-trz2WT_his7WT-GFPlacINLS	3DNuc	0	Nascent	HybridCount
211022_SW253_TR1_slide06_GFPmid_07	Cell_130	1	54.7781	22.5002	8.26419	3.10617	5.09732	SW253_TR1_211019	SW253	mad1_gs_gold	mad1endog	leu1_but2WT-LEU2-lacO-trz2WT_his7WT-GFPlacINLS	3DNuc	0	MatureNuclear	HybridCount
211022_SW253_TR1_slide06_GFPmid_07	Cell_130	1	54.7781	22.5002	8.26419	3.10617	5.09732	SW253_TR1_211019	SW253	mad1_gs_gold	mad1endog	leu1_but2WT-LEU2-lacO-trz2WT_his7WT-GFPlacINLS	3DNuc	1	Cytoplasm	HybridCount
211022_SW253_TR1_slide06_GFPmid_07	Cell_130	1	54.7781	22.5002	8.26419	3.10617	5.09732	SW253_TR1_211019	SW253	mad1_gs_gold	mad1endog	leu1_but2WT-LEU2-lacO-trz2WT_his7WT-GFPlacINLS	3DNuc	1	WholeCell	SpotCount
211022_SW253_TR1_slide06_GFPmid_07	Cell_130	1	54.7781	22.5002	8.26419	3.10617	5.09732	SW253_TR1_211019	SW253	mad1_gs_gold	mad1endog	leu1_but2WT-LEU2-lacO-trz2WT_his7WT-GFPlacINLS	3DNuc	1.1384	WholeCell	IntensityCount
211022_SW253_TR1_slide06_GFPmid_07	Cell_130	1	54.7781	22.5002	8.26419	3.10617	5.09732	SW253_TR1_211019	SW253	mad1_gs_gold	mad1endog	leu1_but2WT-LEU2-lacO-trz2WT_his7WT-GFPlacINLS	3DNuc	1	WholeCell	HybridCount
211022_SW253_TR1_slide06_GFPmid_07	Cell_130	1	54.7781	22.5002	8.26419	3.10617	5.09732	SW253_TR1_211019	SW253	mad1_gs_gold	mad1endog	leu1_but2WT-LEU2-lacO-trz2WT_his7WT-GFPlacINLS	3DNuc	0	NuclearAllRNA	SpotCount
211022_SW253_TR1_slide06_GFPmid_07	Cell_130	1	54.7781	22.5002	8.26419	3.10617	5.09732	SW253_TR1_211019	SW253	mad1_gs_gold	mad1endog	leu1_but2WT-LEU2-lacO-trz2WT_his7WT-GFPlacINLS	3DNuc	0	NuclearAllRNA	IntensityCount
211022_SW253_TR1_slide06_GFPmid_07	Cell_130	1	54.7781	22.5002	8.26419	3.10617	5.09732	SW253_TR1_211019	SW253	mad1_gs_gold	mad1endog	leu1_but2WT-LEU2-lacO-trz2WT_his7WT-GFPlacINLS	3DNuc	0	NuclearAllRNA	HybridCount
211022_SW253_TR1_slide06_GFPmid_07	Cell_131	1	106.124	40.334	13.6726	3.27733	4.95184	SW253_TR1_211019	SW253	mad1_gs_gold	mad1endog	leu1_but2WT-LEU2-lacO-trz2WT_his7WT-GFPlacINLS	3DNuc	0	Nascent	SpotCount
211022_SW253_TR1_slide06_GFPmid_07	Cell_131	1	106.124	40.334	13.6726	3.27733	4.95184	SW253_TR1_211019	SW253	mad1_gs_gold	mad1endog	leu1_but2WT-LEU2-lacO-trz2WT_his7WT-GFPlacINLS	3DNuc	0	MatureNuclear	SpotCount
211022_SW253_TR1_slide06_GFPmid_07	Cell_131	1	106.124	40.334	13.6726	3.27733	4.95184	SW253_TR1_211019	SW253	mad1_gs_gold	mad1endog	leu1_but2WT-LEU2-lacO-trz2WT_his7WT-GFPlacINLS	3DNuc	5	Cytoplasm	SpotCount
211022_SW253_TR1_slide06_GFPmid_07	Cell_131	1	106.124	40.334	13.6726	3.27733	4.95184	SW253_TR1_211019	SW253	mad1_gs_gold	mad1endog	leu1_but2WT-LEU2-lacO-trz2WT_his7WT-GFPlacINLS	3DNuc	0	Nascent	IntensityCount
211022_SW253_TR1_slide06_GFPmid_07	Cell_131	1	106.124	40.334	13.6726	3.27733	4.95184	SW253_TR1_211019	SW253	mad1_gs_gold	mad1endog	leu1_but2WT-LEU2-lacO-trz2WT_his7WT-GFPlacINLS	3DNuc	0	MatureNuclear	IntensityCount
211022_SW253_TR1_slide06_GFPmid_07	Cell_131	1	106.124	40.334	13.6726	3.27733	4.95184	SW253_TR1_211019	SW253	mad1_gs_gold	mad1endog	leu1_but2WT-LEU2-lacO-trz2WT_his7WT-GFPlacINLS	3DNuc	4.67534	Cytoplasm	IntensityCount
211022_SW253_TR1_slide06_GFPmid_07	Cell_131	1	106.124	40.334	13.6726	3.27733	4.95184	SW253_TR1_211019	SW253	mad1_gs_gold	mad1endog	leu1_but2WT-LEU2-lacO-trz2WT_his7WT-GFPlacINLS	3DNuc	0	Nascent	HybridCount
211022_SW253_TR1_slide06_GFPmid_07	Cell_131	1	106.124	40.334	13.6726	3.27733	4.95184	SW253_TR1_211019	SW253	mad1_gs_gold	mad1endog	leu1_but2WT-LEU2-lacO-trz2WT_his7WT-GFPlacINLS	3DNuc	0	MatureNuclear	HybridCount
211022_SW253_TR1_slide06_GFPmid_07	Cell_131	1	106.124	40.334	13.6726	3.27733	4.95184	SW253_TR1_211019	SW253	mad1_gs_gold	mad1endog	leu1_but2WT-LEU2-lacO-trz2WT_his7WT-GFPlacINLS	3DNuc	5	Cytoplasm	HybridCount
211022_SW253_TR1_slide06_GFPmid_07	Cell_131	1	106.124	40.334	13.6726	3.27733	4.95184	SW253_TR1_211019	SW253	mad1_gs_gold	mad1endog	leu1_but2WT-LEU2-lacO-trz2WT_his7WT-GFPlacINLS	3DNuc	5	WholeCell	SpotCount
211022_SW253_TR1_slide06_GFPmid_07	Cell_131	1	106.124	40.334	13.6726	3.27733	4.95184	SW253_TR1_211019	SW253	mad1_gs_gold	mad1endog	leu1_but2WT-LEU2-lacO-trz2WT_his7WT-GFPlacINLS	3DNuc	4.67534	WholeCell	IntensityCount
211022_SW253_TR1_slide06_GFPmid_07	Cell_131	1	106.124	40.334	13.6726	3.27733	4.95184	SW253_TR1_211019	SW253	mad1_gs_gold	mad1endog	leu1_but2WT-LEU2-lacO-trz2WT_his7WT-GFPlacINLS	3DNuc	5	WholeCell	HybridCount
211022_SW253_TR1_slide06_GFPmid_07	Cell_131	1	106.124	40.334	13.6726	3.27733	4.95184	SW253_TR1_211019	SW253	mad1_gs_gold	mad1endog	leu1_but2WT-LEU2-lacO-trz2WT_his7WT-GFPlacINLS	3DNuc	0	NuclearAllRNA	SpotCount
211022_SW253_TR1_slide06_GFPmid_07	Cell_131	1	106.124	40.334	13.6726	3.27733	4.95184	SW253_TR1_211019	SW253	mad1_gs_gold	mad1endog	leu1_but2WT-LEU2-lacO-trz2WT_his7WT-GFPlacINLS	3DNuc	0	NuclearAllRNA	IntensityCount
211022_SW253_TR1_slide06_GFPmid_07	Cell_131	1	106.124	40.334	13.6726	3.27733	4.95184	SW253_TR1_211019	SW253	mad1_gs_gold	mad1endog	leu1_but2WT-LEU2-lacO-trz2WT_his7WT-GFPlacINLS	3DNuc	0	NuclearAllRNA	HybridCount
211022_SW253_TR1_slide06_GFPmid_07	Cell_132	1	81.8157	32.1649	10.8319	3.27004	6.20315	SW253_TR1_211019	SW253	mad1_gs_gold	mad1endog	leu1_but2WT-LEU2-lacO-trz2WT_his7WT-GFPlacINLS	3DNuc	0	Nascent	SpotCount
211022_SW253_TR1_slide06_GFPmid_07	Cell_132	1	81.8157	32.1649	10.8319	3.27004	6.20315	SW253_TR1_211019	SW253	mad1_gs_gold	mad1endog	leu1_but2WT-LEU2-lacO-trz2WT_his7WT-GFPlacINLS	3DNuc	0	MatureNuclear	SpotCount
211022_SW253_TR1_slide06_GFPmid_07	Cell_132	1	81.8157	32.1649	10.8319	3.27004	6.20315	SW253_TR1_211019	SW253	mad1_gs_gold	mad1endog	leu1_but2WT-LEU2-lacO-trz2WT_his7WT-GFPlacINLS	3DNuc	1	Cytoplasm	SpotCount
211022_SW253_TR1_slide06_GFPmid_07	Cell_132	1	81.8157	32.1649	10.8319	3.27004	6.20315	SW253_TR1_211019	SW253	mad1_gs_gold	mad1endog	leu1_but2WT-LEU2-lacO-trz2WT_his7WT-GFPlacINLS	3DNuc	0	Nascent	IntensityCount
211022_SW253_TR1_slide06_GFPmid_07	Cell_132	1	81.8157	32.1649	10.8319	3.27004	6.20315	SW253_TR1_211019	SW253	mad1_gs_gold	mad1endog	leu1_but2WT-LEU2-lacO-trz2WT_his7WT-GFPlacINLS	3DNuc	0	MatureNuclear	IntensityCount
211022_SW253_TR1_slide06_GFPmid_07	Cell_132	1	81.8157	32.1649	10.8319	3.27004	6.20315	SW253_TR1_211019	SW253	mad1_gs_gold	mad1endog	leu1_but2WT-LEU2-lacO-trz2WT_his7WT-GFPlacINLS	3DNuc	1.53258	Cytoplasm	IntensityCount
211022_SW253_TR1_slide06_GFPmid_07	Cell_132	1	81.8157	32.1649	10.8319	3.27004	6.20315	SW253_TR1_211019	SW253	mad1_gs_gold	mad1endog	leu1_but2WT-LEU2-lacO-trz2WT_his7WT-GFPlacINLS	3DNuc	0	Nascent	HybridCount
211022_SW253_TR1_slide06_GFPmid_07	Cell_132	1	81.8157	32.1649	10.8319	3.27004	6.20315	SW253_TR1_211019	SW253	mad1_gs_gold	mad1endog	leu1_but2WT-LEU2-lacO-trz2WT_his7WT-GFPlacINLS	3DNuc	0	MatureNuclear	HybridCount
211022_SW253_TR1_slide06_GFPmid_07	Cell_132	1	81.8157	32.1649	10.8319	3.27004	6.20315	SW253_TR1_211019	SW253	mad1_gs_gold	mad1endog	leu1_but2WT-LEU2-lacO-trz2WT_his7WT-GFPlacINLS	3DNuc	1	Cytoplasm	HybridCount
211022_SW253_TR1_slide06_GFPmid_07	Cell_132	1	81.8157	32.1649	10.8319	3.27004	6.20315	SW253_TR1_211019	SW253	mad1_gs_gold	mad1endog	leu1_but2WT-LEU2-lacO-trz2WT_his7WT-GFPlacINLS	3DNuc	1	WholeCell	SpotCount
211022_SW253_TR1_slide06_GFPmid_07	Cell_132	1	81.8157	32.1649	10.8319	3.27004	6.20315	SW253_TR1_211019	SW253	mad1_gs_gold	mad1endog	leu1_but2WT-LEU2-lacO-trz2WT_his7WT-GFPlacINLS	3DNuc	1.53258	WholeCell	IntensityCount
211022_SW253_TR1_slide06_GFPmid_07	Cell_132	1	81.8157	32.1649	10.8319	3.27004	6.20315	SW253_TR1_211019	SW253	mad1_gs_gold	mad1endog	leu1_but2WT-LEU2-lacO-trz2WT_his7WT-GFPlacINLS	3DNuc	1	WholeCell	HybridCount
211022_SW253_TR1_slide06_GFPmid_07	Cell_132	1	81.8157	32.1649	10.8319	3.27004	6.20315	SW253_TR1_211019	SW253	mad1_gs_gold	mad1endog	leu1_but2WT-LEU2-lacO-trz2WT_his7WT-GFPlacINLS	3DNuc	0	NuclearAllRNA	SpotCount
211022_SW253_TR1_slide06_GFPmid_07	Cell_132	1	81.8157	32.1649	10.8319	3.27004	6.20315	SW253_TR1_211019	SW253	mad1_gs_gold	mad1endog	leu1_but2WT-LEU2-lacO-trz2WT_his7WT-GFPlacINLS	3DNuc	0	NuclearAllRNA	IntensityCount
211022_SW253_TR1_slide06_GFPmid_07	Cell_132	1	81.8157	32.1649	10.8319	3.27004	6.20315	SW253_TR1_211019	SW253	mad1_gs_gold	mad1endog	leu1_but2WT-LEU2-lacO-trz2WT_his7WT-GFPlacINLS	3DNuc	0	NuclearAllRNA	HybridCount
211022_SW253_TR1_slide06_GFPmid_07	Cell_133	1	62.157	24.5599	8.64571	3.23382	4.37992	SW253_TR1_211019	SW253	mad1_gs_gold	mad1endog	leu1_but2WT-LEU2-lacO-trz2WT_his7WT-GFPlacINLS	3DNuc	1	Nascent	SpotCount
211022_SW253_TR1_slide06_GFPmid_07	Cell_133	1	62.157	24.5599	8.64571	3.23382	4.37992	SW253_TR1_211019	SW253	mad1_gs_gold	mad1endog	leu1_but2WT-LEU2-lacO-trz2WT_his7WT-GFPlacINLS	3DNuc	0	MatureNuclear	SpotCount
211022_SW253_TR1_slide06_GFPmid_07	Cell_133	1	62.157	24.5599	8.64571	3.23382	4.37992	SW253_TR1_211019	SW253	mad1_gs_gold	mad1endog	leu1_but2WT-LEU2-lacO-trz2WT_his7WT-GFPlacINLS	3DNuc	3	Cytoplasm	SpotCount
211022_SW253_TR1_slide06_GFPmid_07	Cell_133	1	62.157	24.5599	8.64571	3.23382	4.37992	SW253_TR1_211019	SW253	mad1_gs_gold	mad1endog	leu1_but2WT-LEU2-lacO-trz2WT_his7WT-GFPlacINLS	3DNuc	1.4048	Nascent	IntensityCount
211022_SW253_TR1_slide06_GFPmid_07	Cell_133	1	62.157	24.5599	8.64571	3.23382	4.37992	SW253_TR1_211019	SW253	mad1_gs_gold	mad1endog	leu1_but2WT-LEU2-lacO-trz2WT_his7WT-GFPlacINLS	3DNuc	0	MatureNuclear	IntensityCount
211022_SW253_TR1_slide06_GFPmid_07	Cell_133	1	62.157	24.5599	8.64571	3.23382	4.37992	SW253_TR1_211019	SW253	mad1_gs_gold	mad1endog	leu1_but2WT-LEU2-lacO-trz2WT_his7WT-GFPlacINLS	3DNuc	2.99869	Cytoplasm	IntensityCount
211022_SW253_TR1_slide06_GFPmid_07	Cell_133	1	62.157	24.5599	8.64571	3.23382	4.37992	SW253_TR1_211019	SW253	mad1_gs_gold	mad1endog	leu1_but2WT-LEU2-lacO-trz2WT_his7WT-GFPlacINLS	3DNuc	1	Nascent	HybridCount
211022_SW253_TR1_slide06_GFPmid_07	Cell_133	1	62.157	24.5599	8.64571	3.23382	4.37992	SW253_TR1_211019	SW253	mad1_gs_gold	mad1endog	leu1_but2WT-LEU2-lacO-trz2WT_his7WT-GFPlacINLS	3DNuc	0	MatureNuclear	HybridCount
211022_SW253_TR1_slide06_GFPmid_07	Cell_133	1	62.157	24.5599	8.64571	3.23382	4.37992	SW253_TR1_211019	SW253	mad1_gs_gold	mad1endog	leu1_but2WT-LEU2-lacO-trz2WT_his7WT-GFPlacINLS	3DNuc	3	Cytoplasm	HybridCount
211022_SW253_TR1_slide06_GFPmid_07	Cell_133	1	62.157	24.5599	8.64571	3.23382	4.37992	SW253_TR1_211019	SW253	mad1_gs_gold	mad1endog	leu1_but2WT-LEU2-lacO-trz2WT_his7WT-GFPlacINLS	3DNuc	4	WholeCell	SpotCount
211022_SW253_TR1_slide06_GFPmid_07	Cell_133	1	62.157	24.5599	8.64571	3.23382	4.37992	SW253_TR1_211019	SW253	mad1_gs_gold	mad1endog	leu1_but2WT-LEU2-lacO-trz2WT_his7WT-GFPlacINLS	3DNuc	4.40349	WholeCell	IntensityCount
211022_SW253_TR1_slide06_GFPmid_07	Cell_133	1	62.157	24.5599	8.64571	3.23382	4.37992	SW253_TR1_211019	SW253	mad1_gs_gold	mad1endog	leu1_but2WT-LEU2-lacO-trz2WT_his7WT-GFPlacINLS	3DNuc	4	WholeCell	HybridCount
211022_SW253_TR1_slide06_GFPmid_07	Cell_133	1	62.157	24.5599	8.64571	3.23382	4.37992	SW253_TR1_211019	SW253	mad1_gs_gold	mad1endog	leu1_but2WT-LEU2-lacO-trz2WT_his7WT-GFPlacINLS	3DNuc	1	NuclearAllRNA	SpotCount
211022_SW253_TR1_slide06_GFPmid_07	Cell_133	1	62.157	24.5599	8.64571	3.23382	4.37992	SW253_TR1_211019	SW253	mad1_gs_gold	mad1endog	leu1_but2WT-LEU2-lacO-trz2WT_his7WT-GFPlacINLS	3DNuc	1.4048	NuclearAllRNA	IntensityCount
211022_SW253_TR1_slide06_GFPmid_07	Cell_133	1	62.157	24.5599	8.64571	3.23382	4.37992	SW253_TR1_211019	SW253	mad1_gs_gold	mad1endog	leu1_but2WT-LEU2-lacO-trz2WT_his7WT-GFPlacINLS	3DNuc	1	NuclearAllRNA	HybridCount
211022_SW253_TR1_slide06_GFPmid_07	Cell_136	1	61.7386	23.2776	7.97991	3.38738	5.80121	SW253_TR1_211019	SW253	mad1_gs_gold	mad1endog	leu1_but2WT-LEU2-lacO-trz2WT_his7WT-GFPlacINLS	3DNuc	0	Nascent	SpotCount
211022_SW253_TR1_slide06_GFPmid_07	Cell_136	1	61.7386	23.2776	7.97991	3.38738	5.80121	SW253_TR1_211019	SW253	mad1_gs_gold	mad1endog	leu1_but2WT-LEU2-lacO-trz2WT_his7WT-GFPlacINLS	3DNuc	0	MatureNuclear	SpotCount
211022_SW253_TR1_slide06_GFPmid_07	Cell_136	1	61.7386	23.2776	7.97991	3.38738	5.80121	SW253_TR1_211019	SW253	mad1_gs_gold	mad1endog	leu1_but2WT-LEU2-lacO-trz2WT_his7WT-GFPlacINLS	3DNuc	2	Cytoplasm	SpotCount
211022_SW253_TR1_slide06_GFPmid_07	Cell_136	1	61.7386	23.2776	7.97991	3.38738	5.80121	SW253_TR1_211019	SW253	mad1_gs_gold	mad1endog	leu1_but2WT-LEU2-lacO-trz2WT_his7WT-GFPlacINLS	3DNuc	0	Nascent	IntensityCount
211022_SW253_TR1_slide06_GFPmid_07	Cell_136	1	61.7386	23.2776	7.97991	3.38738	5.80121	SW253_TR1_211019	SW253	mad1_gs_gold	mad1endog	leu1_but2WT-LEU2-lacO-trz2WT_his7WT-GFPlacINLS	3DNuc	0	MatureNuclear	IntensityCount
211022_SW253_TR1_slide06_GFPmid_07	Cell_136	1	61.7386	23.2776	7.97991	3.38738	5.80121	SW253_TR1_211019	SW253	mad1_gs_gold	mad1endog	leu1_but2WT-LEU2-lacO-trz2WT_his7WT-GFPlacINLS	3DNuc	1.99387	Cytoplasm	IntensityCount
211022_SW253_TR1_slide06_GFPmid_07	Cell_136	1	61.7386	23.2776	7.97991	3.38738	5.80121	SW253_TR1_211019	SW253	mad1_gs_gold	mad1endog	leu1_but2WT-LEU2-lacO-trz2WT_his7WT-GFPlacINLS	3DNuc	0	Nascent	HybridCount
211022_SW253_TR1_slide06_GFPmid_07	Cell_136	1	61.7386	23.2776	7.97991	3.38738	5.80121	SW253_TR1_211019	SW253	mad1_gs_gold	mad1endog	leu1_but2WT-LEU2-lacO-trz2WT_his7WT-GFPlacINLS	3DNuc	0	MatureNuclear	HybridCount
211022_SW253_TR1_slide06_GFPmid_07	Cell_136	1	61.7386	23.2776	7.97991	3.38738	5.80121	SW253_TR1_211019	SW253	mad1_gs_gold	mad1endog	leu1_but2WT-LEU2-lacO-trz2WT_his7WT-GFPlacINLS	3DNuc	2	Cytoplasm	HybridCount
211022_SW253_TR1_slide06_GFPmid_07	Cell_136	1	61.7386	23.2776	7.97991	3.38738	5.80121	SW253_TR1_211019	SW253	mad1_gs_gold	mad1endog	leu1_but2WT-LEU2-lacO-trz2WT_his7WT-GFPlacINLS	3DNuc	2	WholeCell	SpotCount
211022_SW253_TR1_slide06_GFPmid_07	Cell_136	1	61.7386	23.2776	7.97991	3.38738	5.80121	SW253_TR1_211019	SW253	mad1_gs_gold	mad1endog	leu1_but2WT-LEU2-lacO-trz2WT_his7WT-GFPlacINLS	3DNuc	1.99387	WholeCell	IntensityCount
211022_SW253_TR1_slide06_GFPmid_07	Cell_136	1	61.7386	23.2776	7.97991	3.38738	5.80121	SW253_TR1_211019	SW253	mad1_gs_gold	mad1endog	leu1_but2WT-LEU2-lacO-trz2WT_his7WT-GFPlacINLS	3DNuc	2	WholeCell	HybridCount
211022_SW253_TR1_slide06_GFPmid_07	Cell_136	1	61.7386	23.2776	7.97991	3.38738	5.80121	SW253_TR1_211019	SW253	mad1_gs_gold	mad1endog	leu1_but2WT-LEU2-lacO-trz2WT_his7WT-GFPlacINLS	3DNuc	0	NuclearAllRNA	SpotCount
211022_SW253_TR1_slide06_GFPmid_07	Cell_136	1	61.7386	23.2776	7.97991	3.38738	5.80121	SW253_TR1_211019	SW253	mad1_gs_gold	mad1endog	leu1_but2WT-LEU2-lacO-trz2WT_his7WT-GFPlacINLS	3DNuc	0	NuclearAllRNA	IntensityCount
211022_SW253_TR1_slide06_GFPmid_07	Cell_136	1	61.7386	23.2776	7.97991	3.38738	5.80121	SW253_TR1_211019	SW253	mad1_gs_gold	mad1endog	leu1_but2WT-LEU2-lacO-trz2WT_his7WT-GFPlacINLS	3DNuc	0	NuclearAllRNA	HybridCount
211022_SW253_TR1_slide06_GFPmid_07	Cell_137	1	70.5622	25.088	8.36141	3.53674	5.67572	SW253_TR1_211019	SW253	mad1_gs_gold	mad1endog	leu1_but2WT-LEU2-lacO-trz2WT_his7WT-GFPlacINLS	3DNuc	0	Nascent	SpotCount
211022_SW253_TR1_slide06_GFPmid_07	Cell_137	1	70.5622	25.088	8.36141	3.53674	5.67572	SW253_TR1_211019	SW253	mad1_gs_gold	mad1endog	leu1_but2WT-LEU2-lacO-trz2WT_his7WT-GFPlacINLS	3DNuc	0	MatureNuclear	SpotCount
211022_SW253_TR1_slide06_GFPmid_07	Cell_137	1	70.5622	25.088	8.36141	3.53674	5.67572	SW253_TR1_211019	SW253	mad1_gs_gold	mad1endog	leu1_but2WT-LEU2-lacO-trz2WT_his7WT-GFPlacINLS	3DNuc	1	Cytoplasm	SpotCount
211022_SW253_TR1_slide06_GFPmid_07	Cell_137	1	70.5622	25.088	8.36141	3.53674	5.67572	SW253_TR1_211019	SW253	mad1_gs_gold	mad1endog	leu1_but2WT-LEU2-lacO-trz2WT_his7WT-GFPlacINLS	3DNuc	0	Nascent	IntensityCount
211022_SW253_TR1_slide06_GFPmid_07	Cell_137	1	70.5622	25.088	8.36141	3.53674	5.67572	SW253_TR1_211019	SW253	mad1_gs_gold	mad1endog	leu1_but2WT-LEU2-lacO-trz2WT_his7WT-GFPlacINLS	3DNuc	0	MatureNuclear	IntensityCount
211022_SW253_TR1_slide06_GFPmid_07	Cell_137	1	70.5622	25.088	8.36141	3.53674	5.67572	SW253_TR1_211019	SW253	mad1_gs_gold	mad1endog	leu1_but2WT-LEU2-lacO-trz2WT_his7WT-GFPlacINLS	3DNuc	0.845311	Cytoplasm	IntensityCount
211022_SW253_TR1_slide06_GFPmid_07	Cell_137	1	70.5622	25.088	8.36141	3.53674	5.67572	SW253_TR1_211019	SW253	mad1_gs_gold	mad1endog	leu1_but2WT-LEU2-lacO-trz2WT_his7WT-GFPlacINLS	3DNuc	0	Nascent	HybridCount
211022_SW253_TR1_slide06_GFPmid_07	Cell_137	1	70.5622	25.088	8.36141	3.53674	5.67572	SW253_TR1_211019	SW253	mad1_gs_gold	mad1endog	leu1_but2WT-LEU2-lacO-trz2WT_his7WT-GFPlacINLS	3DNuc	0	MatureNuclear	HybridCount
211022_SW253_TR1_slide06_GFPmid_07	Cell_137	1	70.5622	25.088	8.36141	3.53674	5.67572	SW253_TR1_211019	SW253	mad1_gs_gold	mad1endog	leu1_but2WT-LEU2-lacO-trz2WT_his7WT-GFPlacINLS	3DNuc	1	Cytoplasm	HybridCount
211022_SW253_TR1_slide06_GFPmid_07	Cell_137	1	70.5622	25.088	8.36141	3.53674	5.67572	SW253_TR1_211019	SW253	mad1_gs_gold	mad1endog	leu1_but2WT-LEU2-lacO-trz2WT_his7WT-GFPlacINLS	3DNuc	1	WholeCell	SpotCount
211022_SW253_TR1_slide06_GFPmid_07	Cell_137	1	70.5622	25.088	8.36141	3.53674	5.67572	SW253_TR1_211019	SW253	mad1_gs_gold	mad1endog	leu1_but2WT-LEU2-lacO-trz2WT_his7WT-GFPlacINLS	3DNuc	0.845311	WholeCell	IntensityCount
211022_SW253_TR1_slide06_GFPmid_07	Cell_137	1	70.5622	25.088	8.36141	3.53674	5.67572	SW253_TR1_211019	SW253	mad1_gs_gold	mad1endog	leu1_but2WT-LEU2-lacO-trz2WT_his7WT-GFPlacINLS	3DNuc	1	WholeCell	HybridCount
211022_SW253_TR1_slide06_GFPmid_07	Cell_137	1	70.5622	25.088	8.36141	3.53674	5.67572	SW253_TR1_211019	SW253	mad1_gs_gold	mad1endog	leu1_but2WT-LEU2-lacO-trz2WT_his7WT-GFPlacINLS	3DNuc	0	NuclearAllRNA	SpotCount
211022_SW253_TR1_slide06_GFPmid_07	Cell_137	1	70.5622	25.088	8.36141	3.53674	5.67572	SW253_TR1_211019	SW253	mad1_gs_gold	mad1endog	leu1_but2WT-LEU2-lacO-trz2WT_his7WT-GFPlacINLS	3DNuc	0	NuclearAllRNA	IntensityCount
211022_SW253_TR1_slide06_GFPmid_07	Cell_137	1	70.5622	25.088	8.36141	3.53674	5.67572	SW253_TR1_211019	SW253	mad1_gs_gold	mad1endog	leu1_but2WT-LEU2-lacO-trz2WT_his7WT-GFPlacINLS	3DNuc	0	NuclearAllRNA	HybridCount
211022_SW253_TR1_slide06_GFPmid_07	Cell_14	2	105.071	36.823	12.1292	3.49297	7.00082	SW253_TR1_211019	SW253	mad1_gs_gold	mad1endog	leu1_but2WT-LEU2-lacO-trz2WT_his7WT-GFPlacINLS	3DNuc	0	Nascent	SpotCount
211022_SW253_TR1_slide06_GFPmid_07	Cell_14	2	105.071	36.823	12.1292	3.49297	7.00082	SW253_TR1_211019	SW253	mad1_gs_gold	mad1endog	leu1_but2WT-LEU2-lacO-trz2WT_his7WT-GFPlacINLS	3DNuc	0	MatureNuclear	SpotCount
211022_SW253_TR1_slide06_GFPmid_07	Cell_14	2	105.071	36.823	12.1292	3.49297	7.00082	SW253_TR1_211019	SW253	mad1_gs_gold	mad1endog	leu1_but2WT-LEU2-lacO-trz2WT_his7WT-GFPlacINLS	3DNuc	2	Cytoplasm	SpotCount
211022_SW253_TR1_slide06_GFPmid_07	Cell_14	2	105.071	36.823	12.1292	3.49297	7.00082	SW253_TR1_211019	SW253	mad1_gs_gold	mad1endog	leu1_but2WT-LEU2-lacO-trz2WT_his7WT-GFPlacINLS	3DNuc	0	Nascent	IntensityCount
211022_SW253_TR1_slide06_GFPmid_07	Cell_14	2	105.071	36.823	12.1292	3.49297	7.00082	SW253_TR1_211019	SW253	mad1_gs_gold	mad1endog	leu1_but2WT-LEU2-lacO-trz2WT_his7WT-GFPlacINLS	3DNuc	0	MatureNuclear	IntensityCount
211022_SW253_TR1_slide06_GFPmid_07	Cell_14	2	105.071	36.823	12.1292	3.49297	7.00082	SW253_TR1_211019	SW253	mad1_gs_gold	mad1endog	leu1_but2WT-LEU2-lacO-trz2WT_his7WT-GFPlacINLS	3DNuc	1.23548	Cytoplasm	IntensityCount
211022_SW253_TR1_slide06_GFPmid_07	Cell_14	2	105.071	36.823	12.1292	3.49297	7.00082	SW253_TR1_211019	SW253	mad1_gs_gold	mad1endog	leu1_but2WT-LEU2-lacO-trz2WT_his7WT-GFPlacINLS	3DNuc	0	Nascent	HybridCount
211022_SW253_TR1_slide06_GFPmid_07	Cell_14	2	105.071	36.823	12.1292	3.49297	7.00082	SW253_TR1_211019	SW253	mad1_gs_gold	mad1endog	leu1_but2WT-LEU2-lacO-trz2WT_his7WT-GFPlacINLS	3DNuc	0	MatureNuclear	HybridCount
211022_SW253_TR1_slide06_GFPmid_07	Cell_14	2	105.071	36.823	12.1292	3.49297	7.00082	SW253_TR1_211019	SW253	mad1_gs_gold	mad1endog	leu1_but2WT-LEU2-lacO-trz2WT_his7WT-GFPlacINLS	3DNuc	2	Cytoplasm	HybridCount
211022_SW253_TR1_slide06_GFPmid_07	Cell_14	2	105.071	36.823	12.1292	3.49297	7.00082	SW253_TR1_211019	SW253	mad1_gs_gold	mad1endog	leu1_but2WT-LEU2-lacO-trz2WT_his7WT-GFPlacINLS	3DNuc	2	WholeCell	SpotCount
211022_SW253_TR1_slide06_GFPmid_07	Cell_14	2	105.071	36.823	12.1292	3.49297	7.00082	SW253_TR1_211019	SW253	mad1_gs_gold	mad1endog	leu1_but2WT-LEU2-lacO-trz2WT_his7WT-GFPlacINLS	3DNuc	1.23548	WholeCell	IntensityCount
211022_SW253_TR1_slide06_GFPmid_07	Cell_14	2	105.071	36.823	12.1292	3.49297	7.00082	SW253_TR1_211019	SW253	mad1_gs_gold	mad1endog	leu1_but2WT-LEU2-lacO-trz2WT_his7WT-GFPlacINLS	3DNuc	2	WholeCell	HybridCount
211022_SW253_TR1_slide06_GFPmid_07	Cell_14	2	105.071	36.823	12.1292	3.49297	7.00082	SW253_TR1_211019	SW253	mad1_gs_gold	mad1endog	leu1_but2WT-LEU2-lacO-trz2WT_his7WT-GFPlacINLS	3DNuc	0	NuclearAllRNA	SpotCount
211022_SW253_TR1_slide06_GFPmid_07	Cell_14	2	105.071	36.823	12.1292	3.49297	7.00082	SW253_TR1_211019	SW253	mad1_gs_gold	mad1endog	leu1_but2WT-LEU2-lacO-trz2WT_his7WT-GFPlacINLS	3DNuc	0	NuclearAllRNA	IntensityCount
211022_SW253_TR1_slide06_GFPmid_07	Cell_14	2	105.071	36.823	12.1292	3.49297	7.00082	SW253_TR1_211019	SW253	mad1_gs_gold	mad1endog	leu1_but2WT-LEU2-lacO-trz2WT_his7WT-GFPlacINLS	3DNuc	0	NuclearAllRNA	HybridCount
211022_SW253_TR1_slide06_GFPmid_07	Cell_15	1	91.7955	34.9809	12.0512	3.26516	4.13994	SW253_TR1_211019	SW253	mad1_gs_gold	mad1endog	leu1_but2WT-LEU2-lacO-trz2WT_his7WT-GFPlacINLS	3DNuc	0	Nascent	SpotCount
211022_SW253_TR1_slide06_GFPmid_07	Cell_15	1	91.7955	34.9809	12.0512	3.26516	4.13994	SW253_TR1_211019	SW253	mad1_gs_gold	mad1endog	leu1_but2WT-LEU2-lacO-trz2WT_his7WT-GFPlacINLS	3DNuc	0	MatureNuclear	SpotCount
211022_SW253_TR1_slide06_GFPmid_07	Cell_15	1	91.7955	34.9809	12.0512	3.26516	4.13994	SW253_TR1_211019	SW253	mad1_gs_gold	mad1endog	leu1_but2WT-LEU2-lacO-trz2WT_his7WT-GFPlacINLS	3DNuc	3	Cytoplasm	SpotCount
211022_SW253_TR1_slide06_GFPmid_07	Cell_15	1	91.7955	34.9809	12.0512	3.26516	4.13994	SW253_TR1_211019	SW253	mad1_gs_gold	mad1endog	leu1_but2WT-LEU2-lacO-trz2WT_his7WT-GFPlacINLS	3DNuc	0	Nascent	IntensityCount
211022_SW253_TR1_slide06_GFPmid_07	Cell_15	1	91.7955	34.9809	12.0512	3.26516	4.13994	SW253_TR1_211019	SW253	mad1_gs_gold	mad1endog	leu1_but2WT-LEU2-lacO-trz2WT_his7WT-GFPlacINLS	3DNuc	0	MatureNuclear	IntensityCount
211022_SW253_TR1_slide06_GFPmid_07	Cell_15	1	91.7955	34.9809	12.0512	3.26516	4.13994	SW253_TR1_211019	SW253	mad1_gs_gold	mad1endog	leu1_but2WT-LEU2-lacO-trz2WT_his7WT-GFPlacINLS	3DNuc	2.14592	Cytoplasm	IntensityCount
211022_SW253_TR1_slide06_GFPmid_07	Cell_15	1	91.7955	34.9809	12.0512	3.26516	4.13994	SW253_TR1_211019	SW253	mad1_gs_gold	mad1endog	leu1_but2WT-LEU2-lacO-trz2WT_his7WT-GFPlacINLS	3DNuc	0	Nascent	HybridCount
211022_SW253_TR1_slide06_GFPmid_07	Cell_15	1	91.7955	34.9809	12.0512	3.26516	4.13994	SW253_TR1_211019	SW253	mad1_gs_gold	mad1endog	leu1_but2WT-LEU2-lacO-trz2WT_his7WT-GFPlacINLS	3DNuc	0	MatureNuclear	HybridCount
211022_SW253_TR1_slide06_GFPmid_07	Cell_15	1	91.7955	34.9809	12.0512	3.26516	4.13994	SW253_TR1_211019	SW253	mad1_gs_gold	mad1endog	leu1_but2WT-LEU2-lacO-trz2WT_his7WT-GFPlacINLS	3DNuc	3	Cytoplasm	HybridCount
211022_SW253_TR1_slide06_GFPmid_07	Cell_15	1	91.7955	34.9809	12.0512	3.26516	4.13994	SW253_TR1_211019	SW253	mad1_gs_gold	mad1endog	leu1_but2WT-LEU2-lacO-trz2WT_his7WT-GFPlacINLS	3DNuc	3	WholeCell	SpotCount
211022_SW253_TR1_slide06_GFPmid_07	Cell_15	1	91.7955	34.9809	12.0512	3.26516	4.13994	SW253_TR1_211019	SW253	mad1_gs_gold	mad1endog	leu1_but2WT-LEU2-lacO-trz2WT_his7WT-GFPlacINLS	3DNuc	2.14592	WholeCell	IntensityCount
211022_SW253_TR1_slide06_GFPmid_07	Cell_15	1	91.7955	34.9809	12.0512	3.26516	4.13994	SW253_TR1_211019	SW253	mad1_gs_gold	mad1endog	leu1_but2WT-LEU2-lacO-trz2WT_his7WT-GFPlacINLS	3DNuc	3	WholeCell	HybridCount
211022_SW253_TR1_slide06_GFPmid_07	Cell_15	1	91.7955	34.9809	12.0512	3.26516	4.13994	SW253_TR1_211019	SW253	mad1_gs_gold	mad1endog	leu1_but2WT-LEU2-lacO-trz2WT_his7WT-GFPlacINLS	3DNuc	0	NuclearAllRNA	SpotCount
211022_SW253_TR1_slide06_GFPmid_07	Cell_15	1	91.7955	34.9809	12.0512	3.26516	4.13994	SW253_TR1_211019	SW253	mad1_gs_gold	mad1endog	leu1_but2WT-LEU2-lacO-trz2WT_his7WT-GFPlacINLS	3DNuc	0	NuclearAllRNA	IntensityCount
211022_SW253_TR1_slide06_GFPmid_07	Cell_15	1	91.7955	34.9809	12.0512	3.26516	4.13994	SW253_TR1_211019	SW253	mad1_gs_gold	mad1endog	leu1_but2WT-LEU2-lacO-trz2WT_his7WT-GFPlacINLS	3DNuc	0	NuclearAllRNA	HybridCount
211022_SW253_TR1_slide06_GFPmid_07	Cell_18	1	66.2861	26.1549	8.80554	3.31025	4.47568	SW253_TR1_211019	SW253	mad1_gs_gold	mad1endog	leu1_but2WT-LEU2-lacO-trz2WT_his7WT-GFPlacINLS	3DNuc	0	Nascent	SpotCount
211022_SW253_TR1_slide06_GFPmid_07	Cell_18	1	66.2861	26.1549	8.80554	3.31025	4.47568	SW253_TR1_211019	SW253	mad1_gs_gold	mad1endog	leu1_but2WT-LEU2-lacO-trz2WT_his7WT-GFPlacINLS	3DNuc	0	MatureNuclear	SpotCount
211022_SW253_TR1_slide06_GFPmid_07	Cell_18	1	66.2861	26.1549	8.80554	3.31025	4.47568	SW253_TR1_211019	SW253	mad1_gs_gold	mad1endog	leu1_but2WT-LEU2-lacO-trz2WT_his7WT-GFPlacINLS	3DNuc	1	Cytoplasm	SpotCount
211022_SW253_TR1_slide06_GFPmid_07	Cell_18	1	66.2861	26.1549	8.80554	3.31025	4.47568	SW253_TR1_211019	SW253	mad1_gs_gold	mad1endog	leu1_but2WT-LEU2-lacO-trz2WT_his7WT-GFPlacINLS	3DNuc	0	Nascent	IntensityCount
211022_SW253_TR1_slide06_GFPmid_07	Cell_18	1	66.2861	26.1549	8.80554	3.31025	4.47568	SW253_TR1_211019	SW253	mad1_gs_gold	mad1endog	leu1_but2WT-LEU2-lacO-trz2WT_his7WT-GFPlacINLS	3DNuc	0	MatureNuclear	IntensityCount
211022_SW253_TR1_slide06_GFPmid_07	Cell_18	1	66.2861	26.1549	8.80554	3.31025	4.47568	SW253_TR1_211019	SW253	mad1_gs_gold	mad1endog	leu1_but2WT-LEU2-lacO-trz2WT_his7WT-GFPlacINLS	3DNuc	1.06029	Cytoplasm	IntensityCount
211022_SW253_TR1_slide06_GFPmid_07	Cell_18	1	66.2861	26.1549	8.80554	3.31025	4.47568	SW253_TR1_211019	SW253	mad1_gs_gold	mad1endog	leu1_but2WT-LEU2-lacO-trz2WT_his7WT-GFPlacINLS	3DNuc	0	Nascent	HybridCount
211022_SW253_TR1_slide06_GFPmid_07	Cell_18	1	66.2861	26.1549	8.80554	3.31025	4.47568	SW253_TR1_211019	SW253	mad1_gs_gold	mad1endog	leu1_but2WT-LEU2-lacO-trz2WT_his7WT-GFPlacINLS	3DNuc	0	MatureNuclear	HybridCount
211022_SW253_TR1_slide06_GFPmid_07	Cell_18	1	66.2861	26.1549	8.80554	3.31025	4.47568	SW253_TR1_211019	SW253	mad1_gs_gold	mad1endog	leu1_but2WT-LEU2-lacO-trz2WT_his7WT-GFPlacINLS	3DNuc	1	Cytoplasm	HybridCount
211022_SW253_TR1_slide06_GFPmid_07	Cell_18	1	66.2861	26.1549	8.80554	3.31025	4.47568	SW253_TR1_211019	SW253	mad1_gs_gold	mad1endog	leu1_but2WT-LEU2-lacO-trz2WT_his7WT-GFPlacINLS	3DNuc	1	WholeCell	SpotCount
211022_SW253_TR1_slide06_GFPmid_07	Cell_18	1	66.2861	26.1549	8.80554	3.31025	4.47568	SW253_TR1_211019	SW253	mad1_gs_gold	mad1endog	leu1_but2WT-LEU2-lacO-trz2WT_his7WT-GFPlacINLS	3DNuc	1.06029	WholeCell	IntensityCount
211022_SW253_TR1_slide06_GFPmid_07	Cell_18	1	66.2861	26.1549	8.80554	3.31025	4.47568	SW253_TR1_211019	SW253	mad1_gs_gold	mad1endog	leu1_but2WT-LEU2-lacO-trz2WT_his7WT-GFPlacINLS	3DNuc	1	WholeCell	HybridCount
211022_SW253_TR1_slide06_GFPmid_07	Cell_18	1	66.2861	26.1549	8.80554	3.31025	4.47568	SW253_TR1_211019	SW253	mad1_gs_gold	mad1endog	leu1_but2WT-LEU2-lacO-trz2WT_his7WT-GFPlacINLS	3DNuc	0	NuclearAllRNA	SpotCount
211022_SW253_TR1_slide06_GFPmid_07	Cell_18	1	66.2861	26.1549	8.80554	3.31025	4.47568	SW253_TR1_211019	SW253	mad1_gs_gold	mad1endog	leu1_but2WT-LEU2-lacO-trz2WT_his7WT-GFPlacINLS	3DNuc	0	NuclearAllRNA	IntensityCount
211022_SW253_TR1_slide06_GFPmid_07	Cell_18	1	66.2861	26.1549	8.80554	3.31025	4.47568	SW253_TR1_211019	SW253	mad1_gs_gold	mad1endog	leu1_but2WT-LEU2-lacO-trz2WT_his7WT-GFPlacINLS	3DNuc	0	NuclearAllRNA	HybridCount
211022_SW253_TR1_slide06_GFPmid_07	Cell_19	1	89.0609	31.3939	11.2027	3.35321	4.04065	SW253_TR1_211019	SW253	mad1_gs_gold	mad1endog	leu1_but2WT-LEU2-lacO-trz2WT_his7WT-GFPlacINLS	3DNuc	0	Nascent	SpotCount
211022_SW253_TR1_slide06_GFPmid_07	Cell_19	1	89.0609	31.3939	11.2027	3.35321	4.04065	SW253_TR1_211019	SW253	mad1_gs_gold	mad1endog	leu1_but2WT-LEU2-lacO-trz2WT_his7WT-GFPlacINLS	3DNuc	1	MatureNuclear	SpotCount
211022_SW253_TR1_slide06_GFPmid_07	Cell_19	1	89.0609	31.3939	11.2027	3.35321	4.04065	SW253_TR1_211019	SW253	mad1_gs_gold	mad1endog	leu1_but2WT-LEU2-lacO-trz2WT_his7WT-GFPlacINLS	3DNuc	4	Cytoplasm	SpotCount
211022_SW253_TR1_slide06_GFPmid_07	Cell_19	1	89.0609	31.3939	11.2027	3.35321	4.04065	SW253_TR1_211019	SW253	mad1_gs_gold	mad1endog	leu1_but2WT-LEU2-lacO-trz2WT_his7WT-GFPlacINLS	3DNuc	0	Nascent	IntensityCount
211022_SW253_TR1_slide06_GFPmid_07	Cell_19	1	89.0609	31.3939	11.2027	3.35321	4.04065	SW253_TR1_211019	SW253	mad1_gs_gold	mad1endog	leu1_but2WT-LEU2-lacO-trz2WT_his7WT-GFPlacINLS	3DNuc	0.741652	MatureNuclear	IntensityCount
211022_SW253_TR1_slide06_GFPmid_07	Cell_19	1	89.0609	31.3939	11.2027	3.35321	4.04065	SW253_TR1_211019	SW253	mad1_gs_gold	mad1endog	leu1_but2WT-LEU2-lacO-trz2WT_his7WT-GFPlacINLS	3DNuc	3.78384	Cytoplasm	IntensityCount
211022_SW253_TR1_slide06_GFPmid_07	Cell_19	1	89.0609	31.3939	11.2027	3.35321	4.04065	SW253_TR1_211019	SW253	mad1_gs_gold	mad1endog	leu1_but2WT-LEU2-lacO-trz2WT_his7WT-GFPlacINLS	3DNuc	0	Nascent	HybridCount
211022_SW253_TR1_slide06_GFPmid_07	Cell_19	1	89.0609	31.3939	11.2027	3.35321	4.04065	SW253_TR1_211019	SW253	mad1_gs_gold	mad1endog	leu1_but2WT-LEU2-lacO-trz2WT_his7WT-GFPlacINLS	3DNuc	1	MatureNuclear	HybridCount
211022_SW253_TR1_slide06_GFPmid_07	Cell_19	1	89.0609	31.3939	11.2027	3.35321	4.04065	SW253_TR1_211019	SW253	mad1_gs_gold	mad1endog	leu1_but2WT-LEU2-lacO-trz2WT_his7WT-GFPlacINLS	3DNuc	4	Cytoplasm	HybridCount
211022_SW253_TR1_slide06_GFPmid_07	Cell_19	1	89.0609	31.3939	11.2027	3.35321	4.04065	SW253_TR1_211019	SW253	mad1_gs_gold	mad1endog	leu1_but2WT-LEU2-lacO-trz2WT_his7WT-GFPlacINLS	3DNuc	5	WholeCell	SpotCount
211022_SW253_TR1_slide06_GFPmid_07	Cell_19	1	89.0609	31.3939	11.2027	3.35321	4.04065	SW253_TR1_211019	SW253	mad1_gs_gold	mad1endog	leu1_but2WT-LEU2-lacO-trz2WT_his7WT-GFPlacINLS	3DNuc	4.52549	WholeCell	IntensityCount
211022_SW253_TR1_slide06_GFPmid_07	Cell_19	1	89.0609	31.3939	11.2027	3.35321	4.04065	SW253_TR1_211019	SW253	mad1_gs_gold	mad1endog	leu1_but2WT-LEU2-lacO-trz2WT_his7WT-GFPlacINLS	3DNuc	5	WholeCell	HybridCount
211022_SW253_TR1_slide06_GFPmid_07	Cell_19	1	89.0609	31.3939	11.2027	3.35321	4.04065	SW253_TR1_211019	SW253	mad1_gs_gold	mad1endog	leu1_but2WT-LEU2-lacO-trz2WT_his7WT-GFPlacINLS	3DNuc	1	NuclearAllRNA	SpotCount
211022_SW253_TR1_slide06_GFPmid_07	Cell_19	1	89.0609	31.3939	11.2027	3.35321	4.04065	SW253_TR1_211019	SW253	mad1_gs_gold	mad1endog	leu1_but2WT-LEU2-lacO-trz2WT_his7WT-GFPlacINLS	3DNuc	0.741652	NuclearAllRNA	IntensityCount
211022_SW253_TR1_slide06_GFPmid_07	Cell_19	1	89.0609	31.3939	11.2027	3.35321	4.04065	SW253_TR1_211019	SW253	mad1_gs_gold	mad1endog	leu1_but2WT-LEU2-lacO-trz2WT_his7WT-GFPlacINLS	3DNuc	1	NuclearAllRNA	HybridCount
211022_SW253_TR1_slide06_GFPmid_07	Cell_20	2	118.797	44.4745	14.625	3.34607	6.75056	SW253_TR1_211019	SW253	mad1_gs_gold	mad1endog	leu1_but2WT-LEU2-lacO-trz2WT_his7WT-GFPlacINLS	3DNuc	0	Nascent	SpotCount
211022_SW253_TR1_slide06_GFPmid_07	Cell_20	2	118.797	44.4745	14.625	3.34607	6.75056	SW253_TR1_211019	SW253	mad1_gs_gold	mad1endog	leu1_but2WT-LEU2-lacO-trz2WT_his7WT-GFPlacINLS	3DNuc	0	MatureNuclear	SpotCount
211022_SW253_TR1_slide06_GFPmid_07	Cell_20	2	118.797	44.4745	14.625	3.34607	6.75056	SW253_TR1_211019	SW253	mad1_gs_gold	mad1endog	leu1_but2WT-LEU2-lacO-trz2WT_his7WT-GFPlacINLS	3DNuc	3	Cytoplasm	SpotCount
211022_SW253_TR1_slide06_GFPmid_07	Cell_20	2	118.797	44.4745	14.625	3.34607	6.75056	SW253_TR1_211019	SW253	mad1_gs_gold	mad1endog	leu1_but2WT-LEU2-lacO-trz2WT_his7WT-GFPlacINLS	3DNuc	0	Nascent	IntensityCount
211022_SW253_TR1_slide06_GFPmid_07	Cell_20	2	118.797	44.4745	14.625	3.34607	6.75056	SW253_TR1_211019	SW253	mad1_gs_gold	mad1endog	leu1_but2WT-LEU2-lacO-trz2WT_his7WT-GFPlacINLS	3DNuc	0	MatureNuclear	IntensityCount
211022_SW253_TR1_slide06_GFPmid_07	Cell_20	2	118.797	44.4745	14.625	3.34607	6.75056	SW253_TR1_211019	SW253	mad1_gs_gold	mad1endog	leu1_but2WT-LEU2-lacO-trz2WT_his7WT-GFPlacINLS	3DNuc	2.05659	Cytoplasm	IntensityCount
211022_SW253_TR1_slide06_GFPmid_07	Cell_20	2	118.797	44.4745	14.625	3.34607	6.75056	SW253_TR1_211019	SW253	mad1_gs_gold	mad1endog	leu1_but2WT-LEU2-lacO-trz2WT_his7WT-GFPlacINLS	3DNuc	0	Nascent	HybridCount
211022_SW253_TR1_slide06_GFPmid_07	Cell_20	2	118.797	44.4745	14.625	3.34607	6.75056	SW253_TR1_211019	SW253	mad1_gs_gold	mad1endog	leu1_but2WT-LEU2-lacO-trz2WT_his7WT-GFPlacINLS	3DNuc	0	MatureNuclear	HybridCount
211022_SW253_TR1_slide06_GFPmid_07	Cell_20	2	118.797	44.4745	14.625	3.34607	6.75056	SW253_TR1_211019	SW253	mad1_gs_gold	mad1endog	leu1_but2WT-LEU2-lacO-trz2WT_his7WT-GFPlacINLS	3DNuc	3	Cytoplasm	HybridCount
211022_SW253_TR1_slide06_GFPmid_07	Cell_20	2	118.797	44.4745	14.625	3.34607	6.75056	SW253_TR1_211019	SW253	mad1_gs_gold	mad1endog	leu1_but2WT-LEU2-lacO-trz2WT_his7WT-GFPlacINLS	3DNuc	3	WholeCell	SpotCount
211022_SW253_TR1_slide06_GFPmid_07	Cell_20	2	118.797	44.4745	14.625	3.34607	6.75056	SW253_TR1_211019	SW253	mad1_gs_gold	mad1endog	leu1_but2WT-LEU2-lacO-trz2WT_his7WT-GFPlacINLS	3DNuc	2.05659	WholeCell	IntensityCount
211022_SW253_TR1_slide06_GFPmid_07	Cell_20	2	118.797	44.4745	14.625	3.34607	6.75056	SW253_TR1_211019	SW253	mad1_gs_gold	mad1endog	leu1_but2WT-LEU2-lacO-trz2WT_his7WT-GFPlacINLS	3DNuc	3	WholeCell	HybridCount
211022_SW253_TR1_slide06_GFPmid_07	Cell_20	2	118.797	44.4745	14.625	3.34607	6.75056	SW253_TR1_211019	SW253	mad1_gs_gold	mad1endog	leu1_but2WT-LEU2-lacO-trz2WT_his7WT-GFPlacINLS	3DNuc	0	NuclearAllRNA	SpotCount
211022_SW253_TR1_slide06_GFPmid_07	Cell_20	2	118.797	44.4745	14.625	3.34607	6.75056	SW253_TR1_211019	SW253	mad1_gs_gold	mad1endog	leu1_but2WT-LEU2-lacO-trz2WT_his7WT-GFPlacINLS	3DNuc	0	NuclearAllRNA	IntensityCount
211022_SW253_TR1_slide06_GFPmid_07	Cell_20	2	118.797	44.4745	14.625	3.34607	6.75056	SW253_TR1_211019	SW253	mad1_gs_gold	mad1endog	leu1_but2WT-LEU2-lacO-trz2WT_his7WT-GFPlacINLS	3DNuc	0	NuclearAllRNA	HybridCount
211022_SW253_TR1_slide06_GFPmid_07	Cell_22	1	53.6041	21.6531	7.72403	3.20203	5.01324	SW253_TR1_211019	SW253	mad1_gs_gold	mad1endog	leu1_but2WT-LEU2-lacO-trz2WT_his7WT-GFPlacINLS	3DNuc	0	Nascent	SpotCount
211022_SW253_TR1_slide06_GFPmid_07	Cell_22	1	53.6041	21.6531	7.72403	3.20203	5.01324	SW253_TR1_211019	SW253	mad1_gs_gold	mad1endog	leu1_but2WT-LEU2-lacO-trz2WT_his7WT-GFPlacINLS	3DNuc	0	MatureNuclear	SpotCount
211022_SW253_TR1_slide06_GFPmid_07	Cell_22	1	53.6041	21.6531	7.72403	3.20203	5.01324	SW253_TR1_211019	SW253	mad1_gs_gold	mad1endog	leu1_but2WT-LEU2-lacO-trz2WT_his7WT-GFPlacINLS	3DNuc	0	Cytoplasm	SpotCount
211022_SW253_TR1_slide06_GFPmid_07	Cell_22	1	53.6041	21.6531	7.72403	3.20203	5.01324	SW253_TR1_211019	SW253	mad1_gs_gold	mad1endog	leu1_but2WT-LEU2-lacO-trz2WT_his7WT-GFPlacINLS	3DNuc	0	Nascent	IntensityCount
211022_SW253_TR1_slide06_GFPmid_07	Cell_22	1	53.6041	21.6531	7.72403	3.20203	5.01324	SW253_TR1_211019	SW253	mad1_gs_gold	mad1endog	leu1_but2WT-LEU2-lacO-trz2WT_his7WT-GFPlacINLS	3DNuc	0	MatureNuclear	IntensityCount
211022_SW253_TR1_slide06_GFPmid_07	Cell_22	1	53.6041	21.6531	7.72403	3.20203	5.01324	SW253_TR1_211019	SW253	mad1_gs_gold	mad1endog	leu1_but2WT-LEU2-lacO-trz2WT_his7WT-GFPlacINLS	3DNuc	0	Cytoplasm	IntensityCount
211022_SW253_TR1_slide06_GFPmid_07	Cell_22	1	53.6041	21.6531	7.72403	3.20203	5.01324	SW253_TR1_211019	SW253	mad1_gs_gold	mad1endog	leu1_but2WT-LEU2-lacO-trz2WT_his7WT-GFPlacINLS	3DNuc	0	Nascent	HybridCount
211022_SW253_TR1_slide06_GFPmid_07	Cell_22	1	53.6041	21.6531	7.72403	3.20203	5.01324	SW253_TR1_211019	SW253	mad1_gs_gold	mad1endog	leu1_but2WT-LEU2-lacO-trz2WT_his7WT-GFPlacINLS	3DNuc	0	MatureNuclear	HybridCount
211022_SW253_TR1_slide06_GFPmid_07	Cell_22	1	53.6041	21.6531	7.72403	3.20203	5.01324	SW253_TR1_211019	SW253	mad1_gs_gold	mad1endog	leu1_but2WT-LEU2-lacO-trz2WT_his7WT-GFPlacINLS	3DNuc	0	Cytoplasm	HybridCount
211022_SW253_TR1_slide06_GFPmid_07	Cell_22	1	53.6041	21.6531	7.72403	3.20203	5.01324	SW253_TR1_211019	SW253	mad1_gs_gold	mad1endog	leu1_but2WT-LEU2-lacO-trz2WT_his7WT-GFPlacINLS	3DNuc	0	WholeCell	SpotCount
211022_SW253_TR1_slide06_GFPmid_07	Cell_22	1	53.6041	21.6531	7.72403	3.20203	5.01324	SW253_TR1_211019	SW253	mad1_gs_gold	mad1endog	leu1_but2WT-LEU2-lacO-trz2WT_his7WT-GFPlacINLS	3DNuc	0	WholeCell	IntensityCount
211022_SW253_TR1_slide06_GFPmid_07	Cell_22	1	53.6041	21.6531	7.72403	3.20203	5.01324	SW253_TR1_211019	SW253	mad1_gs_gold	mad1endog	leu1_but2WT-LEU2-lacO-trz2WT_his7WT-GFPlacINLS	3DNuc	0	WholeCell	HybridCount
211022_SW253_TR1_slide06_GFPmid_07	Cell_22	1	53.6041	21.6531	7.72403	3.20203	5.01324	SW253_TR1_211019	SW253	mad1_gs_gold	mad1endog	leu1_but2WT-LEU2-lacO-trz2WT_his7WT-GFPlacINLS	3DNuc	0	NuclearAllRNA	SpotCount
211022_SW253_TR1_slide06_GFPmid_07	Cell_22	1	53.6041	21.6531	7.72403	3.20203	5.01324	SW253_TR1_211019	SW253	mad1_gs_gold	mad1endog	leu1_but2WT-LEU2-lacO-trz2WT_his7WT-GFPlacINLS	3DNuc	0	NuclearAllRNA	IntensityCount
211022_SW253_TR1_slide06_GFPmid_07	Cell_22	1	53.6041	21.6531	7.72403	3.20203	5.01324	SW253_TR1_211019	SW253	mad1_gs_gold	mad1endog	leu1_but2WT-LEU2-lacO-trz2WT_his7WT-GFPlacINLS	3DNuc	0	NuclearAllRNA	HybridCount
211022_SW253_TR1_slide06_GFPmid_07	Cell_23	1	103.772	38.2869	12.4934	3.41094	4.67581	SW253_TR1_211019	SW253	mad1_gs_gold	mad1endog	leu1_but2WT-LEU2-lacO-trz2WT_his7WT-GFPlacINLS	3DNuc	1	Nascent	SpotCount
211022_SW253_TR1_slide06_GFPmid_07	Cell_23	1	103.772	38.2869	12.4934	3.41094	4.67581	SW253_TR1_211019	SW253	mad1_gs_gold	mad1endog	leu1_but2WT-LEU2-lacO-trz2WT_his7WT-GFPlacINLS	3DNuc	0	MatureNuclear	SpotCount
211022_SW253_TR1_slide06_GFPmid_07	Cell_23	1	103.772	38.2869	12.4934	3.41094	4.67581	SW253_TR1_211019	SW253	mad1_gs_gold	mad1endog	leu1_but2WT-LEU2-lacO-trz2WT_his7WT-GFPlacINLS	3DNuc	3	Cytoplasm	SpotCount
211022_SW253_TR1_slide06_GFPmid_07	Cell_23	1	103.772	38.2869	12.4934	3.41094	4.67581	SW253_TR1_211019	SW253	mad1_gs_gold	mad1endog	leu1_but2WT-LEU2-lacO-trz2WT_his7WT-GFPlacINLS	3DNuc	1.35455	Nascent	IntensityCount
211022_SW253_TR1_slide06_GFPmid_07	Cell_23	1	103.772	38.2869	12.4934	3.41094	4.67581	SW253_TR1_211019	SW253	mad1_gs_gold	mad1endog	leu1_but2WT-LEU2-lacO-trz2WT_his7WT-GFPlacINLS	3DNuc	0	MatureNuclear	IntensityCount
211022_SW253_TR1_slide06_GFPmid_07	Cell_23	1	103.772	38.2869	12.4934	3.41094	4.67581	SW253_TR1_211019	SW253	mad1_gs_gold	mad1endog	leu1_but2WT-LEU2-lacO-trz2WT_his7WT-GFPlacINLS	3DNuc	3.00907	Cytoplasm	IntensityCount
211022_SW253_TR1_slide06_GFPmid_07	Cell_23	1	103.772	38.2869	12.4934	3.41094	4.67581	SW253_TR1_211019	SW253	mad1_gs_gold	mad1endog	leu1_but2WT-LEU2-lacO-trz2WT_his7WT-GFPlacINLS	3DNuc	1	Nascent	HybridCount
211022_SW253_TR1_slide06_GFPmid_07	Cell_23	1	103.772	38.2869	12.4934	3.41094	4.67581	SW253_TR1_211019	SW253	mad1_gs_gold	mad1endog	leu1_but2WT-LEU2-lacO-trz2WT_his7WT-GFPlacINLS	3DNuc	0	MatureNuclear	HybridCount
211022_SW253_TR1_slide06_GFPmid_07	Cell_23	1	103.772	38.2869	12.4934	3.41094	4.67581	SW253_TR1_211019	SW253	mad1_gs_gold	mad1endog	leu1_but2WT-LEU2-lacO-trz2WT_his7WT-GFPlacINLS	3DNuc	3	Cytoplasm	HybridCount
211022_SW253_TR1_slide06_GFPmid_07	Cell_23	1	103.772	38.2869	12.4934	3.41094	4.67581	SW253_TR1_211019	SW253	mad1_gs_gold	mad1endog	leu1_but2WT-LEU2-lacO-trz2WT_his7WT-GFPlacINLS	3DNuc	4	WholeCell	SpotCount
211022_SW253_TR1_slide06_GFPmid_07	Cell_23	1	103.772	38.2869	12.4934	3.41094	4.67581	SW253_TR1_211019	SW253	mad1_gs_gold	mad1endog	leu1_but2WT-LEU2-lacO-trz2WT_his7WT-GFPlacINLS	3DNuc	4.36363	WholeCell	IntensityCount
211022_SW253_TR1_slide06_GFPmid_07	Cell_23	1	103.772	38.2869	12.4934	3.41094	4.67581	SW253_TR1_211019	SW253	mad1_gs_gold	mad1endog	leu1_but2WT-LEU2-lacO-trz2WT_his7WT-GFPlacINLS	3DNuc	4	WholeCell	HybridCount
211022_SW253_TR1_slide06_GFPmid_07	Cell_23	1	103.772	38.2869	12.4934	3.41094	4.67581	SW253_TR1_211019	SW253	mad1_gs_gold	mad1endog	leu1_but2WT-LEU2-lacO-trz2WT_his7WT-GFPlacINLS	3DNuc	1	NuclearAllRNA	SpotCount
211022_SW253_TR1_slide06_GFPmid_07	Cell_23	1	103.772	38.2869	12.4934	3.41094	4.67581	SW253_TR1_211019	SW253	mad1_gs_gold	mad1endog	leu1_but2WT-LEU2-lacO-trz2WT_his7WT-GFPlacINLS	3DNuc	1.35455	NuclearAllRNA	IntensityCount
211022_SW253_TR1_slide06_GFPmid_07	Cell_23	1	103.772	38.2869	12.4934	3.41094	4.67581	SW253_TR1_211019	SW253	mad1_gs_gold	mad1endog	leu1_but2WT-LEU2-lacO-trz2WT_his7WT-GFPlacINLS	3DNuc	1	NuclearAllRNA	HybridCount
211022_SW253_TR1_slide06_GFPmid_07	Cell_24	1	93.4629	32.5093	11.2435	3.43265	4.71665	SW253_TR1_211019	SW253	mad1_gs_gold	mad1endog	leu1_but2WT-LEU2-lacO-trz2WT_his7WT-GFPlacINLS	3DNuc	0	Nascent	SpotCount
211022_SW253_TR1_slide06_GFPmid_07	Cell_24	1	93.4629	32.5093	11.2435	3.43265	4.71665	SW253_TR1_211019	SW253	mad1_gs_gold	mad1endog	leu1_but2WT-LEU2-lacO-trz2WT_his7WT-GFPlacINLS	3DNuc	0	MatureNuclear	SpotCount
211022_SW253_TR1_slide06_GFPmid_07	Cell_24	1	93.4629	32.5093	11.2435	3.43265	4.71665	SW253_TR1_211019	SW253	mad1_gs_gold	mad1endog	leu1_but2WT-LEU2-lacO-trz2WT_his7WT-GFPlacINLS	3DNuc	3	Cytoplasm	SpotCount
211022_SW253_TR1_slide06_GFPmid_07	Cell_24	1	93.4629	32.5093	11.2435	3.43265	4.71665	SW253_TR1_211019	SW253	mad1_gs_gold	mad1endog	leu1_but2WT-LEU2-lacO-trz2WT_his7WT-GFPlacINLS	3DNuc	0	Nascent	IntensityCount
211022_SW253_TR1_slide06_GFPmid_07	Cell_24	1	93.4629	32.5093	11.2435	3.43265	4.71665	SW253_TR1_211019	SW253	mad1_gs_gold	mad1endog	leu1_but2WT-LEU2-lacO-trz2WT_his7WT-GFPlacINLS	3DNuc	0	MatureNuclear	IntensityCount
211022_SW253_TR1_slide06_GFPmid_07	Cell_24	1	93.4629	32.5093	11.2435	3.43265	4.71665	SW253_TR1_211019	SW253	mad1_gs_gold	mad1endog	leu1_but2WT-LEU2-lacO-trz2WT_his7WT-GFPlacINLS	3DNuc	3.23521	Cytoplasm	IntensityCount
211022_SW253_TR1_slide06_GFPmid_07	Cell_24	1	93.4629	32.5093	11.2435	3.43265	4.71665	SW253_TR1_211019	SW253	mad1_gs_gold	mad1endog	leu1_but2WT-LEU2-lacO-trz2WT_his7WT-GFPlacINLS	3DNuc	0	Nascent	HybridCount
211022_SW253_TR1_slide06_GFPmid_07	Cell_24	1	93.4629	32.5093	11.2435	3.43265	4.71665	SW253_TR1_211019	SW253	mad1_gs_gold	mad1endog	leu1_but2WT-LEU2-lacO-trz2WT_his7WT-GFPlacINLS	3DNuc	0	MatureNuclear	HybridCount
211022_SW253_TR1_slide06_GFPmid_07	Cell_24	1	93.4629	32.5093	11.2435	3.43265	4.71665	SW253_TR1_211019	SW253	mad1_gs_gold	mad1endog	leu1_but2WT-LEU2-lacO-trz2WT_his7WT-GFPlacINLS	3DNuc	3	Cytoplasm	HybridCount
211022_SW253_TR1_slide06_GFPmid_07	Cell_24	1	93.4629	32.5093	11.2435	3.43265	4.71665	SW253_TR1_211019	SW253	mad1_gs_gold	mad1endog	leu1_but2WT-LEU2-lacO-trz2WT_his7WT-GFPlacINLS	3DNuc	3	WholeCell	SpotCount
211022_SW253_TR1_slide06_GFPmid_07	Cell_24	1	93.4629	32.5093	11.2435	3.43265	4.71665	SW253_TR1_211019	SW253	mad1_gs_gold	mad1endog	leu1_but2WT-LEU2-lacO-trz2WT_his7WT-GFPlacINLS	3DNuc	3.23521	WholeCell	IntensityCount
211022_SW253_TR1_slide06_GFPmid_07	Cell_24	1	93.4629	32.5093	11.2435	3.43265	4.71665	SW253_TR1_211019	SW253	mad1_gs_gold	mad1endog	leu1_but2WT-LEU2-lacO-trz2WT_his7WT-GFPlacINLS	3DNuc	3	WholeCell	HybridCount
211022_SW253_TR1_slide06_GFPmid_07	Cell_24	1	93.4629	32.5093	11.2435	3.43265	4.71665	SW253_TR1_211019	SW253	mad1_gs_gold	mad1endog	leu1_but2WT-LEU2-lacO-trz2WT_his7WT-GFPlacINLS	3DNuc	0	NuclearAllRNA	SpotCount
211022_SW253_TR1_slide06_GFPmid_07	Cell_24	1	93.4629	32.5093	11.2435	3.43265	4.71665	SW253_TR1_211019	SW253	mad1_gs_gold	mad1endog	leu1_but2WT-LEU2-lacO-trz2WT_his7WT-GFPlacINLS	3DNuc	0	NuclearAllRNA	IntensityCount
211022_SW253_TR1_slide06_GFPmid_07	Cell_24	1	93.4629	32.5093	11.2435	3.43265	4.71665	SW253_TR1_211019	SW253	mad1_gs_gold	mad1endog	leu1_but2WT-LEU2-lacO-trz2WT_his7WT-GFPlacINLS	3DNuc	0	NuclearAllRNA	HybridCount
211022_SW253_TR1_slide06_GFPmid_07	Cell_25	1	64.6247	21.6911	7.35443	3.66268	5.5194	SW253_TR1_211019	SW253	mad1_gs_gold	mad1endog	leu1_but2WT-LEU2-lacO-trz2WT_his7WT-GFPlacINLS	3DNuc	0	Nascent	SpotCount
211022_SW253_TR1_slide06_GFPmid_07	Cell_25	1	64.6247	21.6911	7.35443	3.66268	5.5194	SW253_TR1_211019	SW253	mad1_gs_gold	mad1endog	leu1_but2WT-LEU2-lacO-trz2WT_his7WT-GFPlacINLS	3DNuc	0	MatureNuclear	SpotCount
211022_SW253_TR1_slide06_GFPmid_07	Cell_25	1	64.6247	21.6911	7.35443	3.66268	5.5194	SW253_TR1_211019	SW253	mad1_gs_gold	mad1endog	leu1_but2WT-LEU2-lacO-trz2WT_his7WT-GFPlacINLS	3DNuc	2	Cytoplasm	SpotCount
211022_SW253_TR1_slide06_GFPmid_07	Cell_25	1	64.6247	21.6911	7.35443	3.66268	5.5194	SW253_TR1_211019	SW253	mad1_gs_gold	mad1endog	leu1_but2WT-LEU2-lacO-trz2WT_his7WT-GFPlacINLS	3DNuc	0	Nascent	IntensityCount
211022_SW253_TR1_slide06_GFPmid_07	Cell_25	1	64.6247	21.6911	7.35443	3.66268	5.5194	SW253_TR1_211019	SW253	mad1_gs_gold	mad1endog	leu1_but2WT-LEU2-lacO-trz2WT_his7WT-GFPlacINLS	3DNuc	0	MatureNuclear	IntensityCount
211022_SW253_TR1_slide06_GFPmid_07	Cell_25	1	64.6247	21.6911	7.35443	3.66268	5.5194	SW253_TR1_211019	SW253	mad1_gs_gold	mad1endog	leu1_but2WT-LEU2-lacO-trz2WT_his7WT-GFPlacINLS	3DNuc	1.62391	Cytoplasm	IntensityCount
211022_SW253_TR1_slide06_GFPmid_07	Cell_25	1	64.6247	21.6911	7.35443	3.66268	5.5194	SW253_TR1_211019	SW253	mad1_gs_gold	mad1endog	leu1_but2WT-LEU2-lacO-trz2WT_his7WT-GFPlacINLS	3DNuc	0	Nascent	HybridCount
211022_SW253_TR1_slide06_GFPmid_07	Cell_25	1	64.6247	21.6911	7.35443	3.66268	5.5194	SW253_TR1_211019	SW253	mad1_gs_gold	mad1endog	leu1_but2WT-LEU2-lacO-trz2WT_his7WT-GFPlacINLS	3DNuc	0	MatureNuclear	HybridCount
211022_SW253_TR1_slide06_GFPmid_07	Cell_25	1	64.6247	21.6911	7.35443	3.66268	5.5194	SW253_TR1_211019	SW253	mad1_gs_gold	mad1endog	leu1_but2WT-LEU2-lacO-trz2WT_his7WT-GFPlacINLS	3DNuc	2	Cytoplasm	HybridCount
211022_SW253_TR1_slide06_GFPmid_07	Cell_25	1	64.6247	21.6911	7.35443	3.66268	5.5194	SW253_TR1_211019	SW253	mad1_gs_gold	mad1endog	leu1_but2WT-LEU2-lacO-trz2WT_his7WT-GFPlacINLS	3DNuc	2	WholeCell	SpotCount
211022_SW253_TR1_slide06_GFPmid_07	Cell_25	1	64.6247	21.6911	7.35443	3.66268	5.5194	SW253_TR1_211019	SW253	mad1_gs_gold	mad1endog	leu1_but2WT-LEU2-lacO-trz2WT_his7WT-GFPlacINLS	3DNuc	1.62391	WholeCell	IntensityCount
211022_SW253_TR1_slide06_GFPmid_07	Cell_25	1	64.6247	21.6911	7.35443	3.66268	5.5194	SW253_TR1_211019	SW253	mad1_gs_gold	mad1endog	leu1_but2WT-LEU2-lacO-trz2WT_his7WT-GFPlacINLS	3DNuc	2	WholeCell	HybridCount
211022_SW253_TR1_slide06_GFPmid_07	Cell_25	1	64.6247	21.6911	7.35443	3.66268	5.5194	SW253_TR1_211019	SW253	mad1_gs_gold	mad1endog	leu1_but2WT-LEU2-lacO-trz2WT_his7WT-GFPlacINLS	3DNuc	0	NuclearAllRNA	SpotCount
211022_SW253_TR1_slide06_GFPmid_07	Cell_25	1	64.6247	21.6911	7.35443	3.66268	5.5194	SW253_TR1_211019	SW253	mad1_gs_gold	mad1endog	leu1_but2WT-LEU2-lacO-trz2WT_his7WT-GFPlacINLS	3DNuc	0	NuclearAllRNA	IntensityCount
211022_SW253_TR1_slide06_GFPmid_07	Cell_25	1	64.6247	21.6911	7.35443	3.66268	5.5194	SW253_TR1_211019	SW253	mad1_gs_gold	mad1endog	leu1_but2WT-LEU2-lacO-trz2WT_his7WT-GFPlacINLS	3DNuc	0	NuclearAllRNA	HybridCount
211022_SW253_TR1_slide06_GFPmid_07	Cell_26	1	87.1332	29.444	10.1811	3.50872	4.7051	SW253_TR1_211019	SW253	mad1_gs_gold	mad1endog	leu1_but2WT-LEU2-lacO-trz2WT_his7WT-GFPlacINLS	3DNuc	1	Nascent	SpotCount
211022_SW253_TR1_slide06_GFPmid_07	Cell_26	1	87.1332	29.444	10.1811	3.50872	4.7051	SW253_TR1_211019	SW253	mad1_gs_gold	mad1endog	leu1_but2WT-LEU2-lacO-trz2WT_his7WT-GFPlacINLS	3DNuc	1	MatureNuclear	SpotCount
211022_SW253_TR1_slide06_GFPmid_07	Cell_26	1	87.1332	29.444	10.1811	3.50872	4.7051	SW253_TR1_211019	SW253	mad1_gs_gold	mad1endog	leu1_but2WT-LEU2-lacO-trz2WT_his7WT-GFPlacINLS	3DNuc	3	Cytoplasm	SpotCount
211022_SW253_TR1_slide06_GFPmid_07	Cell_26	1	87.1332	29.444	10.1811	3.50872	4.7051	SW253_TR1_211019	SW253	mad1_gs_gold	mad1endog	leu1_but2WT-LEU2-lacO-trz2WT_his7WT-GFPlacINLS	3DNuc	0.597102	Nascent	IntensityCount
211022_SW253_TR1_slide06_GFPmid_07	Cell_26	1	87.1332	29.444	10.1811	3.50872	4.7051	SW253_TR1_211019	SW253	mad1_gs_gold	mad1endog	leu1_but2WT-LEU2-lacO-trz2WT_his7WT-GFPlacINLS	3DNuc	1.01101	MatureNuclear	IntensityCount
211022_SW253_TR1_slide06_GFPmid_07	Cell_26	1	87.1332	29.444	10.1811	3.50872	4.7051	SW253_TR1_211019	SW253	mad1_gs_gold	mad1endog	leu1_but2WT-LEU2-lacO-trz2WT_his7WT-GFPlacINLS	3DNuc	2.99164	Cytoplasm	IntensityCount
211022_SW253_TR1_slide06_GFPmid_07	Cell_26	1	87.1332	29.444	10.1811	3.50872	4.7051	SW253_TR1_211019	SW253	mad1_gs_gold	mad1endog	leu1_but2WT-LEU2-lacO-trz2WT_his7WT-GFPlacINLS	3DNuc	1	Nascent	HybridCount
211022_SW253_TR1_slide06_GFPmid_07	Cell_26	1	87.1332	29.444	10.1811	3.50872	4.7051	SW253_TR1_211019	SW253	mad1_gs_gold	mad1endog	leu1_but2WT-LEU2-lacO-trz2WT_his7WT-GFPlacINLS	3DNuc	1	MatureNuclear	HybridCount
211022_SW253_TR1_slide06_GFPmid_07	Cell_26	1	87.1332	29.444	10.1811	3.50872	4.7051	SW253_TR1_211019	SW253	mad1_gs_gold	mad1endog	leu1_but2WT-LEU2-lacO-trz2WT_his7WT-GFPlacINLS	3DNuc	3	Cytoplasm	HybridCount
211022_SW253_TR1_slide06_GFPmid_07	Cell_26	1	87.1332	29.444	10.1811	3.50872	4.7051	SW253_TR1_211019	SW253	mad1_gs_gold	mad1endog	leu1_but2WT-LEU2-lacO-trz2WT_his7WT-GFPlacINLS	3DNuc	5	WholeCell	SpotCount
211022_SW253_TR1_slide06_GFPmid_07	Cell_26	1	87.1332	29.444	10.1811	3.50872	4.7051	SW253_TR1_211019	SW253	mad1_gs_gold	mad1endog	leu1_but2WT-LEU2-lacO-trz2WT_his7WT-GFPlacINLS	3DNuc	4.59975	WholeCell	IntensityCount
211022_SW253_TR1_slide06_GFPmid_07	Cell_26	1	87.1332	29.444	10.1811	3.50872	4.7051	SW253_TR1_211019	SW253	mad1_gs_gold	mad1endog	leu1_but2WT-LEU2-lacO-trz2WT_his7WT-GFPlacINLS	3DNuc	5	WholeCell	HybridCount
211022_SW253_TR1_slide06_GFPmid_07	Cell_26	1	87.1332	29.444	10.1811	3.50872	4.7051	SW253_TR1_211019	SW253	mad1_gs_gold	mad1endog	leu1_but2WT-LEU2-lacO-trz2WT_his7WT-GFPlacINLS	3DNuc	2	NuclearAllRNA	SpotCount
211022_SW253_TR1_slide06_GFPmid_07	Cell_26	1	87.1332	29.444	10.1811	3.50872	4.7051	SW253_TR1_211019	SW253	mad1_gs_gold	mad1endog	leu1_but2WT-LEU2-lacO-trz2WT_his7WT-GFPlacINLS	3DNuc	1.60812	NuclearAllRNA	IntensityCount
211022_SW253_TR1_slide06_GFPmid_07	Cell_26	1	87.1332	29.444	10.1811	3.50872	4.7051	SW253_TR1_211019	SW253	mad1_gs_gold	mad1endog	leu1_but2WT-LEU2-lacO-trz2WT_his7WT-GFPlacINLS	3DNuc	2	NuclearAllRNA	HybridCount
211022_SW253_TR1_slide06_GFPmid_07	Cell_27	1	72.0234	27.8702	9.77703	3.24766	4.86847	SW253_TR1_211019	SW253	mad1_gs_gold	mad1endog	leu1_but2WT-LEU2-lacO-trz2WT_his7WT-GFPlacINLS	3DNuc	0	Nascent	SpotCount
211022_SW253_TR1_slide06_GFPmid_07	Cell_27	1	72.0234	27.8702	9.77703	3.24766	4.86847	SW253_TR1_211019	SW253	mad1_gs_gold	mad1endog	leu1_but2WT-LEU2-lacO-trz2WT_his7WT-GFPlacINLS	3DNuc	0	MatureNuclear	SpotCount
211022_SW253_TR1_slide06_GFPmid_07	Cell_27	1	72.0234	27.8702	9.77703	3.24766	4.86847	SW253_TR1_211019	SW253	mad1_gs_gold	mad1endog	leu1_but2WT-LEU2-lacO-trz2WT_his7WT-GFPlacINLS	3DNuc	2	Cytoplasm	SpotCount
211022_SW253_TR1_slide06_GFPmid_07	Cell_27	1	72.0234	27.8702	9.77703	3.24766	4.86847	SW253_TR1_211019	SW253	mad1_gs_gold	mad1endog	leu1_but2WT-LEU2-lacO-trz2WT_his7WT-GFPlacINLS	3DNuc	0	Nascent	IntensityCount
211022_SW253_TR1_slide06_GFPmid_07	Cell_27	1	72.0234	27.8702	9.77703	3.24766	4.86847	SW253_TR1_211019	SW253	mad1_gs_gold	mad1endog	leu1_but2WT-LEU2-lacO-trz2WT_his7WT-GFPlacINLS	3DNuc	0	MatureNuclear	IntensityCount
211022_SW253_TR1_slide06_GFPmid_07	Cell_27	1	72.0234	27.8702	9.77703	3.24766	4.86847	SW253_TR1_211019	SW253	mad1_gs_gold	mad1endog	leu1_but2WT-LEU2-lacO-trz2WT_his7WT-GFPlacINLS	3DNuc	1.69115	Cytoplasm	IntensityCount
211022_SW253_TR1_slide06_GFPmid_07	Cell_27	1	72.0234	27.8702	9.77703	3.24766	4.86847	SW253_TR1_211019	SW253	mad1_gs_gold	mad1endog	leu1_but2WT-LEU2-lacO-trz2WT_his7WT-GFPlacINLS	3DNuc	0	Nascent	HybridCount
211022_SW253_TR1_slide06_GFPmid_07	Cell_27	1	72.0234	27.8702	9.77703	3.24766	4.86847	SW253_TR1_211019	SW253	mad1_gs_gold	mad1endog	leu1_but2WT-LEU2-lacO-trz2WT_his7WT-GFPlacINLS	3DNuc	0	MatureNuclear	HybridCount
211022_SW253_TR1_slide06_GFPmid_07	Cell_27	1	72.0234	27.8702	9.77703	3.24766	4.86847	SW253_TR1_211019	SW253	mad1_gs_gold	mad1endog	leu1_but2WT-LEU2-lacO-trz2WT_his7WT-GFPlacINLS	3DNuc	2	Cytoplasm	HybridCount
211022_SW253_TR1_slide06_GFPmid_07	Cell_27	1	72.0234	27.8702	9.77703	3.24766	4.86847	SW253_TR1_211019	SW253	mad1_gs_gold	mad1endog	leu1_but2WT-LEU2-lacO-trz2WT_his7WT-GFPlacINLS	3DNuc	2	WholeCell	SpotCount
211022_SW253_TR1_slide06_GFPmid_07	Cell_27	1	72.0234	27.8702	9.77703	3.24766	4.86847	SW253_TR1_211019	SW253	mad1_gs_gold	mad1endog	leu1_but2WT-LEU2-lacO-trz2WT_his7WT-GFPlacINLS	3DNuc	1.69115	WholeCell	IntensityCount
211022_SW253_TR1_slide06_GFPmid_07	Cell_27	1	72.0234	27.8702	9.77703	3.24766	4.86847	SW253_TR1_211019	SW253	mad1_gs_gold	mad1endog	leu1_but2WT-LEU2-lacO-trz2WT_his7WT-GFPlacINLS	3DNuc	2	WholeCell	HybridCount
211022_SW253_TR1_slide06_GFPmid_07	Cell_27	1	72.0234	27.8702	9.77703	3.24766	4.86847	SW253_TR1_211019	SW253	mad1_gs_gold	mad1endog	leu1_but2WT-LEU2-lacO-trz2WT_his7WT-GFPlacINLS	3DNuc	0	NuclearAllRNA	SpotCount
211022_SW253_TR1_slide06_GFPmid_07	Cell_27	1	72.0234	27.8702	9.77703	3.24766	4.86847	SW253_TR1_211019	SW253	mad1_gs_gold	mad1endog	leu1_but2WT-LEU2-lacO-trz2WT_his7WT-GFPlacINLS	3DNuc	0	NuclearAllRNA	IntensityCount
211022_SW253_TR1_slide06_GFPmid_07	Cell_27	1	72.0234	27.8702	9.77703	3.24766	4.86847	SW253_TR1_211019	SW253	mad1_gs_gold	mad1endog	leu1_but2WT-LEU2-lacO-trz2WT_his7WT-GFPlacINLS	3DNuc	0	NuclearAllRNA	HybridCount
211022_SW253_TR1_slide06_GFPmid_07	Cell_28	1	102.951	36.054	11.5804	3.55075	4.48934	SW253_TR1_211019	SW253	mad1_gs_gold	mad1endog	leu1_but2WT-LEU2-lacO-trz2WT_his7WT-GFPlacINLS	3DNuc	0	Nascent	SpotCount
211022_SW253_TR1_slide06_GFPmid_07	Cell_28	1	102.951	36.054	11.5804	3.55075	4.48934	SW253_TR1_211019	SW253	mad1_gs_gold	mad1endog	leu1_but2WT-LEU2-lacO-trz2WT_his7WT-GFPlacINLS	3DNuc	0	MatureNuclear	SpotCount
211022_SW253_TR1_slide06_GFPmid_07	Cell_28	1	102.951	36.054	11.5804	3.55075	4.48934	SW253_TR1_211019	SW253	mad1_gs_gold	mad1endog	leu1_but2WT-LEU2-lacO-trz2WT_his7WT-GFPlacINLS	3DNuc	4	Cytoplasm	SpotCount
211022_SW253_TR1_slide06_GFPmid_07	Cell_28	1	102.951	36.054	11.5804	3.55075	4.48934	SW253_TR1_211019	SW253	mad1_gs_gold	mad1endog	leu1_but2WT-LEU2-lacO-trz2WT_his7WT-GFPlacINLS	3DNuc	0	Nascent	IntensityCount
211022_SW253_TR1_slide06_GFPmid_07	Cell_28	1	102.951	36.054	11.5804	3.55075	4.48934	SW253_TR1_211019	SW253	mad1_gs_gold	mad1endog	leu1_but2WT-LEU2-lacO-trz2WT_his7WT-GFPlacINLS	3DNuc	0	MatureNuclear	IntensityCount
211022_SW253_TR1_slide06_GFPmid_07	Cell_28	1	102.951	36.054	11.5804	3.55075	4.48934	SW253_TR1_211019	SW253	mad1_gs_gold	mad1endog	leu1_but2WT-LEU2-lacO-trz2WT_his7WT-GFPlacINLS	3DNuc	4.31442	Cytoplasm	IntensityCount
211022_SW253_TR1_slide06_GFPmid_07	Cell_28	1	102.951	36.054	11.5804	3.55075	4.48934	SW253_TR1_211019	SW253	mad1_gs_gold	mad1endog	leu1_but2WT-LEU2-lacO-trz2WT_his7WT-GFPlacINLS	3DNuc	0	Nascent	HybridCount
211022_SW253_TR1_slide06_GFPmid_07	Cell_28	1	102.951	36.054	11.5804	3.55075	4.48934	SW253_TR1_211019	SW253	mad1_gs_gold	mad1endog	leu1_but2WT-LEU2-lacO-trz2WT_his7WT-GFPlacINLS	3DNuc	0	MatureNuclear	HybridCount
211022_SW253_TR1_slide06_GFPmid_07	Cell_28	1	102.951	36.054	11.5804	3.55075	4.48934	SW253_TR1_211019	SW253	mad1_gs_gold	mad1endog	leu1_but2WT-LEU2-lacO-trz2WT_his7WT-GFPlacINLS	3DNuc	4	Cytoplasm	HybridCount
211022_SW253_TR1_slide06_GFPmid_07	Cell_28	1	102.951	36.054	11.5804	3.55075	4.48934	SW253_TR1_211019	SW253	mad1_gs_gold	mad1endog	leu1_but2WT-LEU2-lacO-trz2WT_his7WT-GFPlacINLS	3DNuc	4	WholeCell	SpotCount
211022_SW253_TR1_slide06_GFPmid_07	Cell_28	1	102.951	36.054	11.5804	3.55075	4.48934	SW253_TR1_211019	SW253	mad1_gs_gold	mad1endog	leu1_but2WT-LEU2-lacO-trz2WT_his7WT-GFPlacINLS	3DNuc	4.31442	WholeCell	IntensityCount
211022_SW253_TR1_slide06_GFPmid_07	Cell_28	1	102.951	36.054	11.5804	3.55075	4.48934	SW253_TR1_211019	SW253	mad1_gs_gold	mad1endog	leu1_but2WT-LEU2-lacO-trz2WT_his7WT-GFPlacINLS	3DNuc	4	WholeCell	HybridCount
211022_SW253_TR1_slide06_GFPmid_07	Cell_28	1	102.951	36.054	11.5804	3.55075	4.48934	SW253_TR1_211019	SW253	mad1_gs_gold	mad1endog	leu1_but2WT-LEU2-lacO-trz2WT_his7WT-GFPlacINLS	3DNuc	0	NuclearAllRNA	SpotCount
211022_SW253_TR1_slide06_GFPmid_07	Cell_28	1	102.951	36.054	11.5804	3.55075	4.48934	SW253_TR1_211019	SW253	mad1_gs_gold	mad1endog	leu1_but2WT-LEU2-lacO-trz2WT_his7WT-GFPlacINLS	3DNuc	0	NuclearAllRNA	IntensityCount
211022_SW253_TR1_slide06_GFPmid_07	Cell_28	1	102.951	36.054	11.5804	3.55075	4.48934	SW253_TR1_211019	SW253	mad1_gs_gold	mad1endog	leu1_but2WT-LEU2-lacO-trz2WT_his7WT-GFPlacINLS	3DNuc	0	NuclearAllRNA	HybridCount
211022_SW253_TR1_slide06_GFPmid_07	Cell_29	1	55.2104	19.735	6.66448	3.58503	4.64102	SW253_TR1_211019	SW253	mad1_gs_gold	mad1endog	leu1_but2WT-LEU2-lacO-trz2WT_his7WT-GFPlacINLS	3DNuc	0	Nascent	SpotCount
211022_SW253_TR1_slide06_GFPmid_07	Cell_29	1	55.2104	19.735	6.66448	3.58503	4.64102	SW253_TR1_211019	SW253	mad1_gs_gold	mad1endog	leu1_but2WT-LEU2-lacO-trz2WT_his7WT-GFPlacINLS	3DNuc	0	MatureNuclear	SpotCount
211022_SW253_TR1_slide06_GFPmid_07	Cell_29	1	55.2104	19.735	6.66448	3.58503	4.64102	SW253_TR1_211019	SW253	mad1_gs_gold	mad1endog	leu1_but2WT-LEU2-lacO-trz2WT_his7WT-GFPlacINLS	3DNuc	2	Cytoplasm	SpotCount
211022_SW253_TR1_slide06_GFPmid_07	Cell_29	1	55.2104	19.735	6.66448	3.58503	4.64102	SW253_TR1_211019	SW253	mad1_gs_gold	mad1endog	leu1_but2WT-LEU2-lacO-trz2WT_his7WT-GFPlacINLS	3DNuc	0	Nascent	IntensityCount
211022_SW253_TR1_slide06_GFPmid_07	Cell_29	1	55.2104	19.735	6.66448	3.58503	4.64102	SW253_TR1_211019	SW253	mad1_gs_gold	mad1endog	leu1_but2WT-LEU2-lacO-trz2WT_his7WT-GFPlacINLS	3DNuc	0	MatureNuclear	IntensityCount
211022_SW253_TR1_slide06_GFPmid_07	Cell_29	1	55.2104	19.735	6.66448	3.58503	4.64102	SW253_TR1_211019	SW253	mad1_gs_gold	mad1endog	leu1_but2WT-LEU2-lacO-trz2WT_his7WT-GFPlacINLS	3DNuc	2.41683	Cytoplasm	IntensityCount
211022_SW253_TR1_slide06_GFPmid_07	Cell_29	1	55.2104	19.735	6.66448	3.58503	4.64102	SW253_TR1_211019	SW253	mad1_gs_gold	mad1endog	leu1_but2WT-LEU2-lacO-trz2WT_his7WT-GFPlacINLS	3DNuc	0	Nascent	HybridCount
211022_SW253_TR1_slide06_GFPmid_07	Cell_29	1	55.2104	19.735	6.66448	3.58503	4.64102	SW253_TR1_211019	SW253	mad1_gs_gold	mad1endog	leu1_but2WT-LEU2-lacO-trz2WT_his7WT-GFPlacINLS	3DNuc	0	MatureNuclear	HybridCount
211022_SW253_TR1_slide06_GFPmid_07	Cell_29	1	55.2104	19.735	6.66448	3.58503	4.64102	SW253_TR1_211019	SW253	mad1_gs_gold	mad1endog	leu1_but2WT-LEU2-lacO-trz2WT_his7WT-GFPlacINLS	3DNuc	2	Cytoplasm	HybridCount
211022_SW253_TR1_slide06_GFPmid_07	Cell_29	1	55.2104	19.735	6.66448	3.58503	4.64102	SW253_TR1_211019	SW253	mad1_gs_gold	mad1endog	leu1_but2WT-LEU2-lacO-trz2WT_his7WT-GFPlacINLS	3DNuc	2	WholeCell	SpotCount
211022_SW253_TR1_slide06_GFPmid_07	Cell_29	1	55.2104	19.735	6.66448	3.58503	4.64102	SW253_TR1_211019	SW253	mad1_gs_gold	mad1endog	leu1_but2WT-LEU2-lacO-trz2WT_his7WT-GFPlacINLS	3DNuc	2.41683	WholeCell	IntensityCount
211022_SW253_TR1_slide06_GFPmid_07	Cell_29	1	55.2104	19.735	6.66448	3.58503	4.64102	SW253_TR1_211019	SW253	mad1_gs_gold	mad1endog	leu1_but2WT-LEU2-lacO-trz2WT_his7WT-GFPlacINLS	3DNuc	2	WholeCell	HybridCount
211022_SW253_TR1_slide06_GFPmid_07	Cell_29	1	55.2104	19.735	6.66448	3.58503	4.64102	SW253_TR1_211019	SW253	mad1_gs_gold	mad1endog	leu1_but2WT-LEU2-lacO-trz2WT_his7WT-GFPlacINLS	3DNuc	0	NuclearAllRNA	SpotCount
211022_SW253_TR1_slide06_GFPmid_07	Cell_29	1	55.2104	19.735	6.66448	3.58503	4.64102	SW253_TR1_211019	SW253	mad1_gs_gold	mad1endog	leu1_but2WT-LEU2-lacO-trz2WT_his7WT-GFPlacINLS	3DNuc	0	NuclearAllRNA	IntensityCount
211022_SW253_TR1_slide06_GFPmid_07	Cell_29	1	55.2104	19.735	6.66448	3.58503	4.64102	SW253_TR1_211019	SW253	mad1_gs_gold	mad1endog	leu1_but2WT-LEU2-lacO-trz2WT_his7WT-GFPlacINLS	3DNuc	0	NuclearAllRNA	HybridCount
211022_SW253_TR1_slide06_GFPmid_07	Cell_31	1	55.3874	22.4369	8.01702	3.18414	4.79918	SW253_TR1_211019	SW253	mad1_gs_gold	mad1endog	leu1_but2WT-LEU2-lacO-trz2WT_his7WT-GFPlacINLS	3DNuc	0	Nascent	SpotCount
211022_SW253_TR1_slide06_GFPmid_07	Cell_31	1	55.3874	22.4369	8.01702	3.18414	4.79918	SW253_TR1_211019	SW253	mad1_gs_gold	mad1endog	leu1_but2WT-LEU2-lacO-trz2WT_his7WT-GFPlacINLS	3DNuc	0	MatureNuclear	SpotCount
[truncated: 115,363 more rows]
